# Supplementary material for: Elucidating immunological characteristics of the adenoma-carcinoma sequence in colorectal cancer patients in South Korea using a bioinformatics approach
Source: Sci Rep. 2024 May 2;14:10105. doi: 10.1038/s41598-024-56078-2 (PMC11066069; doi:10.1038/s41598-024-56078-2)
Supplement: Supplementary file 1 — Supplementary Information 1. [file 41598_2024_56078_MOESM1_ESM.csv]

symbol	logFC	AveExpr	t	P.Value	adj.P.Val	B
GAGE12F	1.660926853	4.442840514	1346.015821	2.65E-161	2.57E-160	352.3741565
RNA5-8SN5	1.660926853	4.442840514	1346.015821	2.65E-161	2.57E-160	352.3741565
SNORD116-1	1.660926853	4.442840514	1346.015821	2.65E-161	2.57E-160	352.3741565
SNORD116-2	1.660926853	4.442840514	1346.015821	2.65E-161	2.57E-160	352.3741565
SNORD116-3	1.660926853	4.442840514	1346.015821	2.65E-161	2.57E-160	352.3741565
SNORD116-4	1.660926853	4.442840514	1346.015821	2.65E-161	2.57E-160	352.3741565
SNORD116-5	1.660926853	4.442840514	1346.015821	2.65E-161	2.57E-160	352.3741565
SNORD116-6	1.660926853	4.442840514	1346.015821	2.65E-161	2.57E-160	352.3741565
SNORD116-7	1.660926853	4.442840514	1346.015821	2.65E-161	2.57E-160	352.3741565
SNORD116-8	1.660926853	4.442840514	1346.015821	2.65E-161	2.57E-160	352.3741565
SNORD116-9	1.660926853	4.442840514	1346.015821	2.65E-161	2.57E-160	352.3741565
SNORD116-11	1.660926853	4.442840514	1346.015821	2.65E-161	2.57E-160	352.3741565
SNORD116-12	1.660926853	4.442840514	1346.015821	2.65E-161	2.57E-160	352.3741565
SNORD116-13	1.660926853	4.442840514	1346.015821	2.65E-161	2.57E-160	352.3741565
SNORD116-14	1.660926853	4.442840514	1346.015821	2.65E-161	2.57E-160	352.3741565
SNORD116-15	1.660926853	4.442840514	1346.015821	2.65E-161	2.57E-160	352.3741565
SNORD116-16	1.660926853	4.442840514	1346.015821	2.65E-161	2.57E-160	352.3741565
SNORD116-17	1.660926853	4.442840514	1346.015821	2.65E-161	2.57E-160	352.3741565
SNORD116-18	1.660926853	4.442840514	1346.015821	2.65E-161	2.57E-160	352.3741565
SNORD116-20	1.660926853	4.442840514	1346.015821	2.65E-161	2.57E-160	352.3741565
SNORD116-21	1.660926853	4.442840514	1346.015821	2.65E-161	2.57E-160	352.3741565
SNORD116-22	1.660926853	4.442840514	1346.015821	2.65E-161	2.57E-160	352.3741565
SNORD116-23	1.660926853	4.442840514	1346.015821	2.65E-161	2.57E-160	352.3741565
SNORD116-24	1.660926853	4.442840514	1346.015821	2.65E-161	2.57E-160	352.3741565
SNORD116-25	1.660926853	4.442840514	1346.015821	2.65E-161	2.57E-160	352.3741565
SNORD115-2	1.660926853	4.442840514	1346.015821	2.65E-161	2.57E-160	352.3741565
SNORD116-26	1.660926853	4.442840514	1346.015821	2.65E-161	2.57E-160	352.3741565
SNORD116-27	1.660926853	4.442840514	1346.015821	2.65E-161	2.57E-160	352.3741565
SNORD115-4	1.660926853	4.442840514	1346.015821	2.65E-161	2.57E-160	352.3741565
SNORD115-5	1.660926853	4.442840514	1346.015821	2.65E-161	2.57E-160	352.3741565
SNORD115-6	1.660926853	4.442840514	1346.015821	2.65E-161	2.57E-160	352.3741565
SNORD115-7	1.660926853	4.442840514	1346.015821	2.65E-161	2.57E-160	352.3741565
SNORD115-8	1.660926853	4.442840514	1346.015821	2.65E-161	2.57E-160	352.3741565
SNORD115-9	1.660926853	4.442840514	1346.015821	2.65E-161	2.57E-160	352.3741565
SNORD115-10	1.660926853	4.442840514	1346.015821	2.65E-161	2.57E-160	352.3741565
SNORD115-11	1.660926853	4.442840514	1346.015821	2.65E-161	2.57E-160	352.3741565
SNORD115-12	1.660926853	4.442840514	1346.015821	2.65E-161	2.57E-160	352.3741565
SNORD115-13	1.660926853	4.442840514	1346.015821	2.65E-161	2.57E-160	352.3741565
SNORD115-14	1.660926853	4.442840514	1346.015821	2.65E-161	2.57E-160	352.3741565
SNORD115-15	1.660926853	4.442840514	1346.015821	2.65E-161	2.57E-160	352.3741565
SNORD115-16	1.660926853	4.442840514	1346.015821	2.65E-161	2.57E-160	352.3741565
SNORD115-17	1.660926853	4.442840514	1346.015821	2.65E-161	2.57E-160	352.3741565
SNORD115-18	1.660926853	4.442840514	1346.015821	2.65E-161	2.57E-160	352.3741565
SNORD115-19	1.660926853	4.442840514	1346.015821	2.65E-161	2.57E-160	352.3741565
SNORD115-20	1.660926853	4.442840514	1346.015821	2.65E-161	2.57E-160	352.3741565
SNORD115-21	1.660926853	4.442840514	1346.015821	2.65E-161	2.57E-160	352.3741565
SNORD115-22	1.660926853	4.442840514	1346.015821	2.65E-161	2.57E-160	352.3741565
SNORD115-23	1.660926853	4.442840514	1346.015821	2.65E-161	2.57E-160	352.3741565
SNORD115-25	1.660926853	4.442840514	1346.015821	2.65E-161	2.57E-160	352.3741565
SNORD115-26	1.660926853	4.442840514	1346.015821	2.65E-161	2.57E-160	352.3741565
SNORD115-29	1.660926853	4.442840514	1346.015821	2.65E-161	2.57E-160	352.3741565
SNORD115-30	1.660926853	4.442840514	1346.015821	2.65E-161	2.57E-160	352.3741565
SNORD115-31	1.660926853	4.442840514	1346.015821	2.65E-161	2.57E-160	352.3741565
SNORD115-32	1.660926853	4.442840514	1346.015821	2.65E-161	2.57E-160	352.3741565
SNORD115-33	1.660926853	4.442840514	1346.015821	2.65E-161	2.57E-160	352.3741565
SNORD115-34	1.660926853	4.442840514	1346.015821	2.65E-161	2.57E-160	352.3741565
SNORD115-35	1.660926853	4.442840514	1346.015821	2.65E-161	2.57E-160	352.3741565
SNORD115-36	1.660926853	4.442840514	1346.015821	2.65E-161	2.57E-160	352.3741565
SNORD115-37	1.660926853	4.442840514	1346.015821	2.65E-161	2.57E-160	352.3741565
SNORD115-38	1.660926853	4.442840514	1346.015821	2.65E-161	2.57E-160	352.3741565
SNORD115-39	1.660926853	4.442840514	1346.015821	2.65E-161	2.57E-160	352.3741565
SNORD115-40	1.660926853	4.442840514	1346.015821	2.65E-161	2.57E-160	352.3741565
SNORD115-41	1.660926853	4.442840514	1346.015821	2.65E-161	2.57E-160	352.3741565
SNORD115-42	1.660926853	4.442840514	1346.015821	2.65E-161	2.57E-160	352.3741565
SNORD115-43	1.660926853	4.442840514	1346.015821	2.65E-161	2.57E-160	352.3741565
SNORD115-44	1.660926853	4.442840514	1346.015821	2.65E-161	2.57E-160	352.3741565
MIR675	1.660926853	4.442840514	1346.015821	2.65E-161	2.57E-160	352.3741565
SNORD116-28	1.660926853	4.442840514	1346.015821	2.65E-161	2.57E-160	352.3741565
SNORD116-29	1.660926853	4.442840514	1346.015821	2.65E-161	2.57E-160	352.3741565
SNORD115-48	1.660926853	4.442840514	1346.015821	2.65E-161	2.57E-160	352.3741565
SNORD115-24	1.660926853	4.442840514	1346.015821	2.65E-161	2.57E-160	352.3741565
SNORD115-27	1.660926853	4.442840514	1346.015821	2.65E-161	2.57E-160	352.3741565
SNORD115-28	1.660926853	4.442840514	1346.015821	2.65E-161	2.57E-160	352.3741565
TTTY1B	1.660926853	4.442840514	1346.015821	2.65E-161	2.57E-160	352.3741565
TTTY8B	1.660926853	4.442840514	1346.015821	2.65E-161	2.57E-160	352.3741565
TTTY7B	1.660926853	4.442840514	1346.015821	2.65E-161	2.57E-160	352.3741565
TTTY23B	1.660926853	4.442840514	1346.015821	2.65E-161	2.57E-160	352.3741565
SNORD121A	1.660926853	4.442840514	1346.015821	2.65E-161	2.57E-160	352.3741565
SNORD125	1.660926853	4.442840514	1346.015821	2.65E-161	2.57E-160	352.3741565
SNORD19B	1.660926853	4.442840514	1346.015821	2.65E-161	2.57E-160	352.3741565
LINC00583	1.660926853	4.442840514	1346.015821	2.65E-161	2.57E-160	352.3741565
SNORA36C	1.660926853	4.442840514	1346.015821	2.65E-161	2.57E-160	352.3741565
SNORA70B	1.660926853	4.442840514	1346.015821	2.65E-161	2.57E-160	352.3741565
SNORA70C	1.660926853	4.442840514	1346.015821	2.65E-161	2.57E-160	352.3741565
SNORA11C	1.660926853	4.442840514	1346.015821	2.65E-161	2.57E-160	352.3741565
SNORA11D	1.660926853	4.442840514	1346.015821	2.65E-161	2.57E-160	352.3741565
MIR298	1.660926853	4.442840514	1346.015821	2.65E-161	2.57E-160	352.3741565
MIR300	1.660926853	4.442840514	1346.015821	2.65E-161	2.57E-160	352.3741565
VTRNA2-1	1.660926853	4.442840514	1346.015821	2.65E-161	2.57E-160	352.3741565
MIR450B	1.660926853	4.442840514	1346.015821	2.65E-161	2.57E-160	352.3741565
MIR890	1.660926853	4.442840514	1346.015821	2.65E-161	2.57E-160	352.3741565
MIR891B	1.660926853	4.442840514	1346.015821	2.65E-161	2.57E-160	352.3741565
MIR888	1.660926853	4.442840514	1346.015821	2.65E-161	2.57E-160	352.3741565
MIR892B	1.660926853	4.442840514	1346.015821	2.65E-161	2.57E-160	352.3741565
MIR541	1.660926853	4.442840514	1346.015821	2.65E-161	2.57E-160	352.3741565
MIR875	1.660926853	4.442840514	1346.015821	2.65E-161	2.57E-160	352.3741565
MIR876	1.660926853	4.442840514	1346.015821	2.65E-161	2.57E-160	352.3741565
MIR147B	1.660926853	4.442840514	1346.015821	2.65E-161	2.57E-160	352.3741565
MIR665	1.660926853	4.442840514	1346.015821	2.65E-161	2.57E-160	352.3741565
MIR873	1.660926853	4.442840514	1346.015821	2.65E-161	2.57E-160	352.3741565
MIR374B	1.660926853	4.442840514	1346.015821	2.65E-161	2.57E-160	352.3741565
MIR301B	1.660926853	4.442840514	1346.015821	2.65E-161	2.57E-160	352.3741565
MIR216B	1.660926853	4.442840514	1346.015821	2.65E-161	2.57E-160	352.3741565
MIR922	1.660926853	4.442840514	1346.015821	2.65E-161	2.57E-160	352.3741565
MIR924	1.660926853	4.442840514	1346.015821	2.65E-161	2.57E-160	352.3741565
MIR934	1.660926853	4.442840514	1346.015821	2.65E-161	2.57E-160	352.3741565
MIR935	1.660926853	4.442840514	1346.015821	2.65E-161	2.57E-160	352.3741565
MIR940	1.660926853	4.442840514	1346.015821	2.65E-161	2.57E-160	352.3741565
MIR941-1	1.660926853	4.442840514	1346.015821	2.65E-161	2.57E-160	352.3741565
MIR941-4	1.660926853	4.442840514	1346.015821	2.65E-161	2.57E-160	352.3741565
MIR942	1.660926853	4.442840514	1346.015821	2.65E-161	2.57E-160	352.3741565
MIR943	1.660926853	4.442840514	1346.015821	2.65E-161	2.57E-160	352.3741565
MIR708	1.660926853	4.442840514	1346.015821	2.65E-161	2.57E-160	352.3741565
MIR885	1.660926853	4.442840514	1346.015821	2.65E-161	2.57E-160	352.3741565
MIR543	1.660926853	4.442840514	1346.015821	2.65E-161	2.57E-160	352.3741565
MIR208B	1.660926853	4.442840514	1346.015821	2.65E-161	2.57E-160	352.3741565
MIR941-2	1.660926853	4.442840514	1346.015821	2.65E-161	2.57E-160	352.3741565
MIR944	1.660926853	4.442840514	1346.015821	2.65E-161	2.57E-160	352.3741565
MIR891A	1.660926853	4.442840514	1346.015821	2.65E-161	2.57E-160	352.3741565
MIR892A	1.660926853	4.442840514	1346.015821	2.65E-161	2.57E-160	352.3741565
MIR874	1.660926853	4.442840514	1346.015821	2.65E-161	2.57E-160	352.3741565
MIR889	1.660926853	4.442840514	1346.015821	2.65E-161	2.57E-160	352.3741565
MIR190B	1.660926853	4.442840514	1346.015821	2.65E-161	2.57E-160	352.3741565
MIR887	1.660926853	4.442840514	1346.015821	2.65E-161	2.57E-160	352.3741565
MIR921	1.660926853	4.442840514	1346.015821	2.65E-161	2.57E-160	352.3741565
MIR939	1.660926853	4.442840514	1346.015821	2.65E-161	2.57E-160	352.3741565
MIR941-3	1.660926853	4.442840514	1346.015821	2.65E-161	2.57E-160	352.3741565
MIR297	1.660926853	4.442840514	1346.015821	2.65E-161	2.57E-160	352.3741565
MIR365A	1.660926853	4.442840514	1346.015821	2.65E-161	2.57E-160	352.3741565
MIR365B	1.660926853	4.442840514	1346.015821	2.65E-161	2.57E-160	352.3741565
WASIR1	1.660926853	4.442840514	1346.015821	2.65E-161	2.57E-160	352.3741565
CXorf51A	1.660926853	4.442840514	1346.015821	2.65E-161	2.57E-160	352.3741565
LINC02291	1.660926853	4.442840514	1346.015821	2.65E-161	2.57E-160	352.3741565
FAM236A	1.660926853	4.442840514	1346.015821	2.65E-161	2.57E-160	352.3741565
ETDB	1.660926853	4.442840514	1346.015821	2.65E-161	2.57E-160	352.3741565
TEX13C	1.660926853	4.442840514	1346.015821	2.65E-161	2.57E-160	352.3741565
FTLP10	1.660926853	4.442840514	1346.015821	2.65E-161	2.57E-160	352.3741565
LOC100130331	1.660926853	4.442840514	1346.015821	2.65E-161	2.57E-160	352.3741565
LINC01387	1.660926853	4.442840514	1346.015821	2.65E-161	2.57E-160	352.3741565
LOC100130849	1.660926853	4.442840514	1346.015821	2.65E-161	2.57E-160	352.3741565
BSPH1	1.660926853	4.442840514	1346.015821	2.65E-161	2.57E-160	352.3741565
PRR23D1	1.660926853	4.442840514	1346.015821	2.65E-161	2.57E-160	352.3741565
KRTAP25-1	1.660926853	4.442840514	1346.015821	2.65E-161	2.57E-160	352.3741565
FAM236B	1.660926853	4.442840514	1346.015821	2.65E-161	2.57E-160	352.3741565
ZNF705B	1.660926853	4.442840514	1346.015821	2.65E-161	2.57E-160	352.3741565
GAGE12D	1.660926853	4.442840514	1346.015821	2.65E-161	2.57E-160	352.3741565
FAM99B	1.660926853	4.442840514	1346.015821	2.65E-161	2.57E-160	352.3741565
CYP4F30P	1.660926853	4.442840514	1346.015821	2.65E-161	2.57E-160	352.3741565
FAM197Y9	1.660926853	4.442840514	1346.015821	2.65E-161	2.57E-160	352.3741565
CXorf49B	1.660926853	4.442840514	1346.015821	2.65E-161	2.57E-160	352.3741565
CXorf51B	1.660926853	4.442840514	1346.015821	2.65E-161	2.57E-160	352.3741565
PRR23D2	1.660926853	4.442840514	1346.015821	2.65E-161	2.57E-160	352.3741565
DEFB130B	1.660926853	4.442840514	1346.015821	2.65E-161	2.57E-160	352.3741565
LINC02171	1.660926853	4.442840514	1346.015821	2.65E-161	2.57E-160	352.3741565
RNU7-1	1.660926853	4.442840514	1346.015821	2.65E-161	2.57E-160	352.3741565
KRTAP20-4	1.660926853	4.442840514	1346.015821	2.65E-161	2.57E-160	352.3741565
RNA5S1	1.660926853	4.442840514	1346.015821	2.65E-161	2.57E-160	352.3741565
TEX36-AS1	1.660926853	4.442840514	1346.015821	2.65E-161	2.57E-160	352.3741565
RNA5S2	1.660926853	4.442840514	1346.015821	2.65E-161	2.57E-160	352.3741565
RNA5S3	1.660926853	4.442840514	1346.015821	2.65E-161	2.57E-160	352.3741565
RNA5S4	1.660926853	4.442840514	1346.015821	2.65E-161	2.57E-160	352.3741565
RNA5S5	1.660926853	4.442840514	1346.015821	2.65E-161	2.57E-160	352.3741565
RNA5S6	1.660926853	4.442840514	1346.015821	2.65E-161	2.57E-160	352.3741565
RNA5S7	1.660926853	4.442840514	1346.015821	2.65E-161	2.57E-160	352.3741565
RNA5S8	1.660926853	4.442840514	1346.015821	2.65E-161	2.57E-160	352.3741565
RNA5S10	1.660926853	4.442840514	1346.015821	2.65E-161	2.57E-160	352.3741565
RNA5S11	1.660926853	4.442840514	1346.015821	2.65E-161	2.57E-160	352.3741565
RNA5S12	1.660926853	4.442840514	1346.015821	2.65E-161	2.57E-160	352.3741565
RNA5S13	1.660926853	4.442840514	1346.015821	2.65E-161	2.57E-160	352.3741565
RNA5S14	1.660926853	4.442840514	1346.015821	2.65E-161	2.57E-160	352.3741565
RNA5S15	1.660926853	4.442840514	1346.015821	2.65E-161	2.57E-160	352.3741565
RNA5S16	1.660926853	4.442840514	1346.015821	2.65E-161	2.57E-160	352.3741565
RNA5S17	1.660926853	4.442840514	1346.015821	2.65E-161	2.57E-160	352.3741565
TOMM6	1.660926853	4.442840514	1346.015821	2.65E-161	2.57E-160	352.3741565
LINC01432	1.660926853	4.442840514	1346.015821	2.65E-161	2.57E-160	352.3741565
LIMS3-LOC440895	1.660926853	4.442840514	1346.015821	2.65E-161	2.57E-160	352.3741565
DEFT1P2	1.660926853	4.442840514	1346.015821	2.65E-161	2.57E-160	352.3741565
USP17L11	1.660926853	4.442840514	1346.015821	2.65E-161	2.57E-160	352.3741565
USP17L12	1.660926853	4.442840514	1346.015821	2.65E-161	2.57E-160	352.3741565
USP17L13	1.660926853	4.442840514	1346.015821	2.65E-161	2.57E-160	352.3741565
USP17L17	1.660926853	4.442840514	1346.015821	2.65E-161	2.57E-160	352.3741565
USP17L18	1.660926853	4.442840514	1346.015821	2.65E-161	2.57E-160	352.3741565
OSTM1-AS1	1.660926853	4.442840514	1346.015821	2.65E-161	2.57E-160	352.3741565
USP17L19	1.660926853	4.442840514	1346.015821	2.65E-161	2.57E-160	352.3741565
USP17L20	1.660926853	4.442840514	1346.015821	2.65E-161	2.57E-160	352.3741565
USP17L21	1.660926853	4.442840514	1346.015821	2.65E-161	2.57E-160	352.3741565
LINC01699	1.660926853	4.442840514	1346.015821	2.65E-161	2.57E-160	352.3741565
KRTAP22-2	1.660926853	4.442840514	1346.015821	2.65E-161	2.57E-160	352.3741565
KRTAP21-3	1.660926853	4.442840514	1346.015821	2.65E-161	2.57E-160	352.3741565
USP17L15	1.660926853	4.442840514	1346.015821	2.65E-161	2.57E-160	352.3741565
LOC100288570	1.660926853	4.442840514	1346.015821	2.65E-161	2.57E-160	352.3741565
DUX4	1.660926853	4.442840514	1346.015821	2.65E-161	2.57E-160	352.3741565
LIMS4	1.660926853	4.442840514	1346.015821	2.65E-161	2.57E-160	352.3741565
LOC100288728	1.660926853	4.442840514	1346.015821	2.65E-161	2.57E-160	352.3741565
TSPY10	1.660926853	4.442840514	1346.015821	2.65E-161	2.57E-160	352.3741565
FAM197Y5	1.660926853	4.442840514	1346.015821	2.65E-161	2.57E-160	352.3741565
FAM197Y4	1.660926853	4.442840514	1346.015821	2.65E-161	2.57E-160	352.3741565
MIR1284	1.660926853	4.442840514	1346.015821	2.65E-161	2.57E-160	352.3741565
MIR1200	1.660926853	4.442840514	1346.015821	2.65E-161	2.57E-160	352.3741565
MIR1468	1.660926853	4.442840514	1346.015821	2.65E-161	2.57E-160	352.3741565
MIR320B1	1.660926853	4.442840514	1346.015821	2.65E-161	2.57E-160	352.3741565
MIR1286	1.660926853	4.442840514	1346.015821	2.65E-161	2.57E-160	352.3741565
MIR1538	1.660926853	4.442840514	1346.015821	2.65E-161	2.57E-160	352.3741565
MIR1183	1.660926853	4.442840514	1346.015821	2.65E-161	2.57E-160	352.3741565
MIR1288	1.660926853	4.442840514	1346.015821	2.65E-161	2.57E-160	352.3741565
MIR1471	1.660926853	4.442840514	1346.015821	2.65E-161	2.57E-160	352.3741565
MIR1470	1.660926853	4.442840514	1346.015821	2.65E-161	2.57E-160	352.3741565
MIR1302-3	1.660926853	4.442840514	1346.015821	2.65E-161	2.57E-160	352.3741565
MIR1302-4	1.660926853	4.442840514	1346.015821	2.65E-161	2.57E-160	352.3741565
MIR302F	1.660926853	4.442840514	1346.015821	2.65E-161	2.57E-160	352.3741565
MIR1182	1.660926853	4.442840514	1346.015821	2.65E-161	2.57E-160	352.3741565
MIR1289-2	1.660926853	4.442840514	1346.015821	2.65E-161	2.57E-160	352.3741565
MIR1252	1.660926853	4.442840514	1346.015821	2.65E-161	2.57E-160	352.3741565
MIR1914	1.660926853	4.442840514	1346.015821	2.65E-161	2.57E-160	352.3741565
MIR1292	1.660926853	4.442840514	1346.015821	2.65E-161	2.57E-160	352.3741565
MIR1537	1.660926853	4.442840514	1346.015821	2.65E-161	2.57E-160	352.3741565
MIR1302-6	1.660926853	4.442840514	1346.015821	2.65E-161	2.57E-160	352.3741565
MIR1913	1.660926853	4.442840514	1346.015821	2.65E-161	2.57E-160	352.3741565
MIR1246	1.660926853	4.442840514	1346.015821	2.65E-161	2.57E-160	352.3741565
MIR1248	1.660926853	4.442840514	1346.015821	2.65E-161	2.57E-160	352.3741565
MIR1912	1.660926853	4.442840514	1346.015821	2.65E-161	2.57E-160	352.3741565
MIR1247	1.660926853	4.442840514	1346.015821	2.65E-161	2.57E-160	352.3741565
MIR1302-5	1.660926853	4.442840514	1346.015821	2.65E-161	2.57E-160	352.3741565
MIR1302-7	1.660926853	4.442840514	1346.015821	2.65E-161	2.57E-160	352.3741565
MIR1263	1.660926853	4.442840514	1346.015821	2.65E-161	2.57E-160	352.3741565
MIR1296	1.660926853	4.442840514	1346.015821	2.65E-161	2.57E-160	352.3741565
MIR548N	1.660926853	4.442840514	1346.015821	2.65E-161	2.57E-160	352.3741565
MIR1298	1.660926853	4.442840514	1346.015821	2.65E-161	2.57E-160	352.3741565
MIR1256	1.660926853	4.442840514	1346.015821	2.65E-161	2.57E-160	352.3741565
MIR1185-1	1.660926853	4.442840514	1346.015821	2.65E-161	2.57E-160	352.3741565
MIR548F3	1.660926853	4.442840514	1346.015821	2.65E-161	2.57E-160	352.3741565
MIR1233-1	1.660926853	4.442840514	1346.015821	2.65E-161	2.57E-160	352.3741565
MIR1205	1.660926853	4.442840514	1346.015821	2.65E-161	2.57E-160	352.3741565
MIR1278	1.660926853	4.442840514	1346.015821	2.65E-161	2.57E-160	352.3741565
MIR2113	1.660926853	4.442840514	1346.015821	2.65E-161	2.57E-160	352.3741565
MIR1322	1.660926853	4.442840514	1346.015821	2.65E-161	2.57E-160	352.3741565
MIR1299	1.660926853	4.442840514	1346.015821	2.65E-161	2.57E-160	352.3741565
MIR1257	1.660926853	4.442840514	1346.015821	2.65E-161	2.57E-160	352.3741565
MIR1206	1.660926853	4.442840514	1346.015821	2.65E-161	2.57E-160	352.3741565
MIR1321	1.660926853	4.442840514	1346.015821	2.65E-161	2.57E-160	352.3741565
MIR1258	1.660926853	4.442840514	1346.015821	2.65E-161	2.57E-160	352.3741565
MIR1207	1.660926853	4.442840514	1346.015821	2.65E-161	2.57E-160	352.3741565
MIR1269A	1.660926853	4.442840514	1346.015821	2.65E-161	2.57E-160	352.3741565
MIR1270	1.660926853	4.442840514	1346.015821	2.65E-161	2.57E-160	352.3741565
MIR1294	1.660926853	4.442840514	1346.015821	2.65E-161	2.57E-160	352.3741565
MIR1825	1.660926853	4.442840514	1346.015821	2.65E-161	2.57E-160	352.3741565
MIR1272	1.660926853	4.442840514	1346.015821	2.65E-161	2.57E-160	352.3741565
MIR1204	1.660926853	4.442840514	1346.015821	2.65E-161	2.57E-160	352.3741565
MIR1297	1.660926853	4.442840514	1346.015821	2.65E-161	2.57E-160	352.3741565
MIR1243	1.660926853	4.442840514	1346.015821	2.65E-161	2.57E-160	352.3741565
MIR1976	1.660926853	4.442840514	1346.015821	2.65E-161	2.57E-160	352.3741565
MIR548I4	1.660926853	4.442840514	1346.015821	2.65E-161	2.57E-160	352.3741565
MIR548F1	1.660926853	4.442840514	1346.015821	2.65E-161	2.57E-160	352.3741565
MIR1255A	1.660926853	4.442840514	1346.015821	2.65E-161	2.57E-160	352.3741565
MIR1234	1.660926853	4.442840514	1346.015821	2.65E-161	2.57E-160	352.3741565
MIR1306	1.660926853	4.442840514	1346.015821	2.65E-161	2.57E-160	352.3741565
MIR1228	1.660926853	4.442840514	1346.015821	2.65E-161	2.57E-160	352.3741565
MIR1266	1.660926853	4.442840514	1346.015821	2.65E-161	2.57E-160	352.3741565
MIR1271	1.660926853	4.442840514	1346.015821	2.65E-161	2.57E-160	352.3741565
MIR1283-2	1.660926853	4.442840514	1346.015821	2.65E-161	2.57E-160	352.3741565
MIR1253	1.660926853	4.442840514	1346.015821	2.65E-161	2.57E-160	352.3741565
MIR1185-2	1.660926853	4.442840514	1346.015821	2.65E-161	2.57E-160	352.3741565
MIR1909	1.660926853	4.442840514	1346.015821	2.65E-161	2.57E-160	352.3741565
MIR1203	1.660926853	4.442840514	1346.015821	2.65E-161	2.57E-160	352.3741565
MIR1181	1.660926853	4.442840514	1346.015821	2.65E-161	2.57E-160	352.3741565
MIR1277	1.660926853	4.442840514	1346.015821	2.65E-161	2.57E-160	352.3741565
MIR1245A	1.660926853	4.442840514	1346.015821	2.65E-161	2.57E-160	352.3741565
MIR1293	1.660926853	4.442840514	1346.015821	2.65E-161	2.57E-160	352.3741565
MIR1291	1.660926853	4.442840514	1346.015821	2.65E-161	2.57E-160	352.3741565
MIR1911	1.660926853	4.442840514	1346.015821	2.65E-161	2.57E-160	352.3741565
MIR2110	1.660926853	4.442840514	1346.015821	2.65E-161	2.57E-160	352.3741565
MIR2053	1.660926853	4.442840514	1346.015821	2.65E-161	2.57E-160	352.3741565
MIR1302-1	1.660926853	4.442840514	1346.015821	2.65E-161	2.57E-160	352.3741565
MIR1261	1.660926853	4.442840514	1346.015821	2.65E-161	2.57E-160	352.3741565
MIR1268A	1.660926853	4.442840514	1346.015821	2.65E-161	2.57E-160	352.3741565
MIR664A	1.660926853	4.442840514	1346.015821	2.65E-161	2.57E-160	352.3741565
MIR1179	1.660926853	4.442840514	1346.015821	2.65E-161	2.57E-160	352.3741565
MIR103B1	1.660926853	4.442840514	1346.015821	2.65E-161	2.57E-160	352.3741565
MIR548F5	1.660926853	4.442840514	1346.015821	2.65E-161	2.57E-160	352.3741565
MIR1304	1.660926853	4.442840514	1346.015821	2.65E-161	2.57E-160	352.3741565
MIR1236	1.660926853	4.442840514	1346.015821	2.65E-161	2.57E-160	352.3741565
MIR1301	1.660926853	4.442840514	1346.015821	2.65E-161	2.57E-160	352.3741565
MIR1197	1.660926853	4.442840514	1346.015821	2.65E-161	2.57E-160	352.3741565
MIR1264	1.660926853	4.442840514	1346.015821	2.65E-161	2.57E-160	352.3741565
MIR1323	1.660926853	4.442840514	1346.015821	2.65E-161	2.57E-160	352.3741565
MIR1539	1.660926853	4.442840514	1346.015821	2.65E-161	2.57E-160	352.3741565
MIR1469	1.660926853	4.442840514	1346.015821	2.65E-161	2.57E-160	352.3741565
MIR1202	1.660926853	4.442840514	1346.015821	2.65E-161	2.57E-160	352.3741565
MIR2052	1.660926853	4.442840514	1346.015821	2.65E-161	2.57E-160	352.3741565
MIR1910	1.660926853	4.442840514	1346.015821	2.65E-161	2.57E-160	352.3741565
MIR1908	1.660926853	4.442840514	1346.015821	2.65E-161	2.57E-160	352.3741565
MIR1283-1	1.660926853	4.442840514	1346.015821	2.65E-161	2.57E-160	352.3741565
MIR2054	1.660926853	4.442840514	1346.015821	2.65E-161	2.57E-160	352.3741565
MIR1285-2	1.660926853	4.442840514	1346.015821	2.65E-161	2.57E-160	352.3741565
MIR1305	1.660926853	4.442840514	1346.015821	2.65E-161	2.57E-160	352.3741565
MIR1178	1.660926853	4.442840514	1346.015821	2.65E-161	2.57E-160	352.3741565
MIR548L	1.660926853	4.442840514	1346.015821	2.65E-161	2.57E-160	352.3741565
MIR1290	1.660926853	4.442840514	1346.015821	2.65E-161	2.57E-160	352.3741565
MIR1302-2	1.660926853	4.442840514	1346.015821	2.65E-161	2.57E-160	352.3741565
MIR1262	1.660926853	4.442840514	1346.015821	2.65E-161	2.57E-160	352.3741565
MIR1208	1.660926853	4.442840514	1346.015821	2.65E-161	2.57E-160	352.3741565
MIR1303	1.660926853	4.442840514	1346.015821	2.65E-161	2.57E-160	352.3741565
MIR1244-1	1.660926853	4.442840514	1346.015821	2.65E-161	2.57E-160	352.3741565
MIR1267	1.660926853	4.442840514	1346.015821	2.65E-161	2.57E-160	352.3741565
MIR548H3	1.660926853	4.442840514	1346.015821	2.65E-161	2.57E-160	352.3741565
MIR548P	1.660926853	4.442840514	1346.015821	2.65E-161	2.57E-160	352.3741565
MIR1251	1.660926853	4.442840514	1346.015821	2.65E-161	2.57E-160	352.3741565
MIR1973	1.660926853	4.442840514	1346.015821	2.65E-161	2.57E-160	352.3741565
OTX2-AS1	1.660926853	4.442840514	1346.015821	2.65E-161	2.57E-160	352.3741565
MIR548K	1.660926853	4.442840514	1346.015821	2.65E-161	2.57E-160	352.3741565
MIR548F2	1.660926853	4.442840514	1346.015821	2.65E-161	2.57E-160	352.3741565
MIR548M	1.660926853	4.442840514	1346.015821	2.65E-161	2.57E-160	352.3741565
MIR548H2	1.660926853	4.442840514	1346.015821	2.65E-161	2.57E-160	352.3741565
MIR302E	1.660926853	4.442840514	1346.015821	2.65E-161	2.57E-160	352.3741565
MIR670	1.660926853	4.442840514	1346.015821	2.65E-161	2.57E-160	352.3741565
MIR759	1.660926853	4.442840514	1346.015821	2.65E-161	2.57E-160	352.3741565
MIR2117	1.660926853	4.442840514	1346.015821	2.65E-161	2.57E-160	352.3741565
MIR2278	1.660926853	4.442840514	1346.015821	2.65E-161	2.57E-160	352.3741565
MIR718	1.660926853	4.442840514	1346.015821	2.65E-161	2.57E-160	352.3741565
MIR1255B1	1.660926853	4.442840514	1346.015821	2.65E-161	2.57E-160	352.3741565
MIR663B	1.660926853	4.442840514	1346.015821	2.65E-161	2.57E-160	352.3741565
MIR1255B2	1.660926853	4.442840514	1346.015821	2.65E-161	2.57E-160	352.3741565
MIR764	1.660926853	4.442840514	1346.015821	2.65E-161	2.57E-160	352.3741565
MIR2114	1.660926853	4.442840514	1346.015821	2.65E-161	2.57E-160	352.3741565
MIR2115	1.660926853	4.442840514	1346.015821	2.65E-161	2.57E-160	352.3741565
MIR548H4	1.660926853	4.442840514	1346.015821	2.65E-161	2.57E-160	352.3741565
MIR2116	1.660926853	4.442840514	1346.015821	2.65E-161	2.57E-160	352.3741565
MIR2277	1.660926853	4.442840514	1346.015821	2.65E-161	2.57E-160	352.3741565
MIR761	1.660926853	4.442840514	1346.015821	2.65E-161	2.57E-160	352.3741565
MIR548F4	1.660926853	4.442840514	1346.015821	2.65E-161	2.57E-160	352.3741565
MIR548J	1.660926853	4.442840514	1346.015821	2.65E-161	2.57E-160	352.3741565
MIR449C	1.660926853	4.442840514	1346.015821	2.65E-161	2.57E-160	352.3741565
MIR548G	1.660926853	4.442840514	1346.015821	2.65E-161	2.57E-160	352.3741565
LINC00102	1.660926853	4.442840514	1346.015821	2.65E-161	2.57E-160	352.3741565
SNORA70D	1.660926853	4.442840514	1346.015821	2.65E-161	2.57E-160	352.3741565
SNORA70E	1.660926853	4.442840514	1346.015821	2.65E-161	2.57E-160	352.3741565
LOC100421746	1.660926853	4.442840514	1346.015821	2.65E-161	2.57E-160	352.3741565
MIR1273C	1.660926853	4.442840514	1346.015821	2.65E-161	2.57E-160	352.3741565
MIR4300	1.660926853	4.442840514	1346.015821	2.65E-161	2.57E-160	352.3741565
MIR3128	1.660926853	4.442840514	1346.015821	2.65E-161	2.57E-160	352.3741565
MIR3160-2	1.660926853	4.442840514	1346.015821	2.65E-161	2.57E-160	352.3741565
MIR4274	1.660926853	4.442840514	1346.015821	2.65E-161	2.57E-160	352.3741565
MIR3160-1	1.660926853	4.442840514	1346.015821	2.65E-161	2.57E-160	352.3741565
MIR4287	1.660926853	4.442840514	1346.015821	2.65E-161	2.57E-160	352.3741565
MIR3171	1.660926853	4.442840514	1346.015821	2.65E-161	2.57E-160	352.3741565
MIR1302-9	1.660926853	4.442840514	1346.015821	2.65E-161	2.57E-160	352.3741565
MIR3191	1.660926853	4.442840514	1346.015821	2.65E-161	2.57E-160	352.3741565
MIR1302-10	1.660926853	4.442840514	1346.015821	2.65E-161	2.57E-160	352.3741565
MIR3183	1.660926853	4.442840514	1346.015821	2.65E-161	2.57E-160	352.3741565
MIR3180-3	1.660926853	4.442840514	1346.015821	2.65E-161	2.57E-160	352.3741565
MIR1193	1.660926853	4.442840514	1346.015821	2.65E-161	2.57E-160	352.3741565
MIR3119-1	1.660926853	4.442840514	1346.015821	2.65E-161	2.57E-160	352.3741565
MIR4317	1.660926853	4.442840514	1346.015821	2.65E-161	2.57E-160	352.3741565
MIR3174	1.660926853	4.442840514	1346.015821	2.65E-161	2.57E-160	352.3741565
MIR4293	1.660926853	4.442840514	1346.015821	2.65E-161	2.57E-160	352.3741565
MIR3118-3	1.660926853	4.442840514	1346.015821	2.65E-161	2.57E-160	352.3741565
MIR1233-2	1.660926853	4.442840514	1346.015821	2.65E-161	2.57E-160	352.3741565
MIR4283-2	1.660926853	4.442840514	1346.015821	2.65E-161	2.57E-160	352.3741565
MIR548T	1.660926853	4.442840514	1346.015821	2.65E-161	2.57E-160	352.3741565
MIR548V	1.660926853	4.442840514	1346.015821	2.65E-161	2.57E-160	352.3741565
MIR4259	1.660926853	4.442840514	1346.015821	2.65E-161	2.57E-160	352.3741565
MIR3182	1.660926853	4.442840514	1346.015821	2.65E-161	2.57E-160	352.3741565
MIR3187	1.660926853	4.442840514	1346.015821	2.65E-161	2.57E-160	352.3741565
MIR4301	1.660926853	4.442840514	1346.015821	2.65E-161	2.57E-160	352.3741565
MIR3123	1.660926853	4.442840514	1346.015821	2.65E-161	2.57E-160	352.3741565
MIR4318	1.660926853	4.442840514	1346.015821	2.65E-161	2.57E-160	352.3741565
MIR4285	1.660926853	4.442840514	1346.015821	2.65E-161	2.57E-160	352.3741565
MIR3136	1.660926853	4.442840514	1346.015821	2.65E-161	2.57E-160	352.3741565
MIR4306	1.660926853	4.442840514	1346.015821	2.65E-161	2.57E-160	352.3741565
MIR548S	1.660926853	4.442840514	1346.015821	2.65E-161	2.57E-160	352.3741565
MIR544B	1.660926853	4.442840514	1346.015821	2.65E-161	2.57E-160	352.3741565
MIR4320	1.660926853	4.442840514	1346.015821	2.65E-161	2.57E-160	352.3741565
MIR3115	1.660926853	4.442840514	1346.015821	2.65E-161	2.57E-160	352.3741565
MIR378C	1.660926853	4.442840514	1346.015821	2.65E-161	2.57E-160	352.3741565
MIR4270	1.660926853	4.442840514	1346.015821	2.65E-161	2.57E-160	352.3741565
MIR3152	1.660926853	4.442840514	1346.015821	2.65E-161	2.57E-160	352.3741565
MIR3180-1	1.660926853	4.442840514	1346.015821	2.65E-161	2.57E-160	352.3741565
MIR3117	1.660926853	4.442840514	1346.015821	2.65E-161	2.57E-160	352.3741565
MIR3192	1.660926853	4.442840514	1346.015821	2.65E-161	2.57E-160	352.3741565
MIR3148	1.660926853	4.442840514	1346.015821	2.65E-161	2.57E-160	352.3741565
MIR3202-2	1.660926853	4.442840514	1346.015821	2.65E-161	2.57E-160	352.3741565
MIR3168	1.660926853	4.442840514	1346.015821	2.65E-161	2.57E-160	352.3741565
MIR3162	1.660926853	4.442840514	1346.015821	2.65E-161	2.57E-160	352.3741565
MIR3170	1.660926853	4.442840514	1346.015821	2.65E-161	2.57E-160	352.3741565
MIR4325	1.660926853	4.442840514	1346.015821	2.65E-161	2.57E-160	352.3741565
MIR548U	1.660926853	4.442840514	1346.015821	2.65E-161	2.57E-160	352.3741565
MIR3179-2	1.660926853	4.442840514	1346.015821	2.65E-161	2.57E-160	352.3741565
MIR4280	1.660926853	4.442840514	1346.015821	2.65E-161	2.57E-160	352.3741565
MIR4264	1.660926853	4.442840514	1346.015821	2.65E-161	2.57E-160	352.3741565
MIR3194	1.660926853	4.442840514	1346.015821	2.65E-161	2.57E-160	352.3741565
MIR4327	1.660926853	4.442840514	1346.015821	2.65E-161	2.57E-160	352.3741565
MIR3154	1.660926853	4.442840514	1346.015821	2.65E-161	2.57E-160	352.3741565
MIR4294	1.660926853	4.442840514	1346.015821	2.65E-161	2.57E-160	352.3741565
MIR3140	1.660926853	4.442840514	1346.015821	2.65E-161	2.57E-160	352.3741565
MIR4302	1.660926853	4.442840514	1346.015821	2.65E-161	2.57E-160	352.3741565
MIR4255	1.660926853	4.442840514	1346.015821	2.65E-161	2.57E-160	352.3741565
MIR3158-1	1.660926853	4.442840514	1346.015821	2.65E-161	2.57E-160	352.3741565
MIR3135A	1.660926853	4.442840514	1346.015821	2.65E-161	2.57E-160	352.3741565
MIR3116-1	1.660926853	4.442840514	1346.015821	2.65E-161	2.57E-160	352.3741565
MIR3193	1.660926853	4.442840514	1346.015821	2.65E-161	2.57E-160	352.3741565
MIR4311	1.660926853	4.442840514	1346.015821	2.65E-161	2.57E-160	352.3741565
MIR3156-2	1.660926853	4.442840514	1346.015821	2.65E-161	2.57E-160	352.3741565
MIR3129	1.660926853	4.442840514	1346.015821	2.65E-161	2.57E-160	352.3741565
MIR4295	1.660926853	4.442840514	1346.015821	2.65E-161	2.57E-160	352.3741565
MIR2861	1.660926853	4.442840514	1346.015821	2.65E-161	2.57E-160	352.3741565
MIR500B	1.660926853	4.442840514	1346.015821	2.65E-161	2.57E-160	352.3741565
MIR3200	1.660926853	4.442840514	1346.015821	2.65E-161	2.57E-160	352.3741565
MIR3201	1.660926853	4.442840514	1346.015821	2.65E-161	2.57E-160	352.3741565
MIR4283-1	1.660926853	4.442840514	1346.015821	2.65E-161	2.57E-160	352.3741565
MIR3167	1.660926853	4.442840514	1346.015821	2.65E-161	2.57E-160	352.3741565
MIR1302-11	1.660926853	4.442840514	1346.015821	2.65E-161	2.57E-160	352.3741565
MIR548X	1.660926853	4.442840514	1346.015821	2.65E-161	2.57E-160	352.3741565
MIR548W	1.660926853	4.442840514	1346.015821	2.65E-161	2.57E-160	352.3741565
MIR4303	1.660926853	4.442840514	1346.015821	2.65E-161	2.57E-160	352.3741565
MIR3137	1.660926853	4.442840514	1346.015821	2.65E-161	2.57E-160	352.3741565
MIR4291	1.660926853	4.442840514	1346.015821	2.65E-161	2.57E-160	352.3741565
MIR4330	1.660926853	4.442840514	1346.015821	2.65E-161	2.57E-160	352.3741565
MIR4304	1.660926853	4.442840514	1346.015821	2.65E-161	2.57E-160	352.3741565
MIR4328	1.660926853	4.442840514	1346.015821	2.65E-161	2.57E-160	352.3741565
MIR378B	1.660926853	4.442840514	1346.015821	2.65E-161	2.57E-160	352.3741565
MIR3143	1.660926853	4.442840514	1346.015821	2.65E-161	2.57E-160	352.3741565
MIR3118-4	1.660926853	4.442840514	1346.015821	2.65E-161	2.57E-160	352.3741565
MIR3153	1.660926853	4.442840514	1346.015821	2.65E-161	2.57E-160	352.3741565
MIR4275	1.660926853	4.442840514	1346.015821	2.65E-161	2.57E-160	352.3741565
MIR4272	1.660926853	4.442840514	1346.015821	2.65E-161	2.57E-160	352.3741565
MIR3133	1.660926853	4.442840514	1346.015821	2.65E-161	2.57E-160	352.3741565
MIR3116-2	1.660926853	4.442840514	1346.015821	2.65E-161	2.57E-160	352.3741565
MIR3122	1.660926853	4.442840514	1346.015821	2.65E-161	2.57E-160	352.3741565
MIR3118-2	1.660926853	4.442840514	1346.015821	2.65E-161	2.57E-160	352.3741565
MIR3141	1.660926853	4.442840514	1346.015821	2.65E-161	2.57E-160	352.3741565
MIR3144	1.660926853	4.442840514	1346.015821	2.65E-161	2.57E-160	352.3741565
MIR3165	1.660926853	4.442840514	1346.015821	2.65E-161	2.57E-160	352.3741565
MIR4309	1.660926853	4.442840514	1346.015821	2.65E-161	2.57E-160	352.3741565
MIR3180-2	1.660926853	4.442840514	1346.015821	2.65E-161	2.57E-160	352.3741565
MIR4268	1.660926853	4.442840514	1346.015821	2.65E-161	2.57E-160	352.3741565
MIR3179-1	1.660926853	4.442840514	1346.015821	2.65E-161	2.57E-160	352.3741565
MIR4315-2	1.660926853	4.442840514	1346.015821	2.65E-161	2.57E-160	352.3741565
MIR4281	1.660926853	4.442840514	1346.015821	2.65E-161	2.57E-160	352.3741565
MIR4290	1.660926853	4.442840514	1346.015821	2.65E-161	2.57E-160	352.3741565
MIR3150A	1.660926853	4.442840514	1346.015821	2.65E-161	2.57E-160	352.3741565
MIR4277	1.660926853	4.442840514	1346.015821	2.65E-161	2.57E-160	352.3741565
MIR4251	1.660926853	4.442840514	1346.015821	2.65E-161	2.57E-160	352.3741565
MIR4312	1.660926853	4.442840514	1346.015821	2.65E-161	2.57E-160	352.3741565
MIR3169	1.660926853	4.442840514	1346.015821	2.65E-161	2.57E-160	352.3741565
MIR4252	1.660926853	4.442840514	1346.015821	2.65E-161	2.57E-160	352.3741565
MIR1184-3	1.660926853	4.442840514	1346.015821	2.65E-161	2.57E-160	352.3741565
MIR4324	1.660926853	4.442840514	1346.015821	2.65E-161	2.57E-160	352.3741565
MIR4323	1.660926853	4.442840514	1346.015821	2.65E-161	2.57E-160	352.3741565
MIR3173	1.660926853	4.442840514	1346.015821	2.65E-161	2.57E-160	352.3741565
MIR4314	1.660926853	4.442840514	1346.015821	2.65E-161	2.57E-160	352.3741565
MIR4308	1.660926853	4.442840514	1346.015821	2.65E-161	2.57E-160	352.3741565
MIR3202-1	1.660926853	4.442840514	1346.015821	2.65E-161	2.57E-160	352.3741565
MIR3156-1	1.660926853	4.442840514	1346.015821	2.65E-161	2.57E-160	352.3741565
MIR3155A	1.660926853	4.442840514	1346.015821	2.65E-161	2.57E-160	352.3741565
MIR3134	1.660926853	4.442840514	1346.015821	2.65E-161	2.57E-160	352.3741565
MIR4267	1.660926853	4.442840514	1346.015821	2.65E-161	2.57E-160	352.3741565
MIR3175	1.660926853	4.442840514	1346.015821	2.65E-161	2.57E-160	352.3741565
MIR4262	1.660926853	4.442840514	1346.015821	2.65E-161	2.57E-160	352.3741565
MIR3199-2	1.660926853	4.442840514	1346.015821	2.65E-161	2.57E-160	352.3741565
MIR3161	1.660926853	4.442840514	1346.015821	2.65E-161	2.57E-160	352.3741565
MIR3130-2	1.660926853	4.442840514	1346.015821	2.65E-161	2.57E-160	352.3741565
MIR3184	1.660926853	4.442840514	1346.015821	2.65E-161	2.57E-160	352.3741565
MIR4315-1	1.660926853	4.442840514	1346.015821	2.65E-161	2.57E-160	352.3741565
MIR4282	1.660926853	4.442840514	1346.015821	2.65E-161	2.57E-160	352.3741565
MIR3179-3	1.660926853	4.442840514	1346.015821	2.65E-161	2.57E-160	352.3741565
MIR3118-1	1.660926853	4.442840514	1346.015821	2.65E-161	2.57E-160	352.3741565
MIR4329	1.660926853	4.442840514	1346.015821	2.65E-161	2.57E-160	352.3741565
MIR3119-2	1.660926853	4.442840514	1346.015821	2.65E-161	2.57E-160	352.3741565
MIR4310	1.660926853	4.442840514	1346.015821	2.65E-161	2.57E-160	352.3741565
MIR3196	1.660926853	4.442840514	1346.015821	2.65E-161	2.57E-160	352.3741565
MIR4289	1.660926853	4.442840514	1346.015821	2.65E-161	2.57E-160	352.3741565
MIR3159	1.660926853	4.442840514	1346.015821	2.65E-161	2.57E-160	352.3741565
MIR3139	1.660926853	4.442840514	1346.015821	2.65E-161	2.57E-160	352.3741565
MIR3156-3	1.660926853	4.442840514	1346.015821	2.65E-161	2.57E-160	352.3741565
MIR4307	1.660926853	4.442840514	1346.015821	2.65E-161	2.57E-160	352.3741565
MIR3198-1	1.660926853	4.442840514	1346.015821	2.65E-161	2.57E-160	352.3741565
MIR4299	1.660926853	4.442840514	1346.015821	2.65E-161	2.57E-160	352.3741565
MIR4254	1.660926853	4.442840514	1346.015821	2.65E-161	2.57E-160	352.3741565
MIR3163	1.660926853	4.442840514	1346.015821	2.65E-161	2.57E-160	352.3741565
MIR3126	1.660926853	4.442840514	1346.015821	2.65E-161	2.57E-160	352.3741565
MIR4321	1.660926853	4.442840514	1346.015821	2.65E-161	2.57E-160	352.3741565
MIR3121	1.660926853	4.442840514	1346.015821	2.65E-161	2.57E-160	352.3741565
MIR3158-2	1.660926853	4.442840514	1346.015821	2.65E-161	2.57E-160	352.3741565
MIR3199-1	1.660926853	4.442840514	1346.015821	2.65E-161	2.57E-160	352.3741565
MIR4313	1.660926853	4.442840514	1346.015821	2.65E-161	2.57E-160	352.3741565
MIR2355	1.660926853	4.442840514	1346.015821	2.65E-161	2.57E-160	352.3741565
MIR466	1.660926853	4.442840514	1346.015821	2.65E-161	2.57E-160	352.3741565
MIR3166	1.660926853	4.442840514	1346.015821	2.65E-161	2.57E-160	352.3741565
MIR4296	1.660926853	4.442840514	1346.015821	2.65E-161	2.57E-160	352.3741565
MIR4276	1.660926853	4.442840514	1346.015821	2.65E-161	2.57E-160	352.3741565
MIR3659	1.660926853	4.442840514	1346.015821	2.65E-161	2.57E-160	352.3741565
MIR3919	1.660926853	4.442840514	1346.015821	2.65E-161	2.57E-160	352.3741565
MIR3654	1.660926853	4.442840514	1346.015821	2.65E-161	2.57E-160	352.3741565
MIR23C	1.660926853	4.442840514	1346.015821	2.65E-161	2.57E-160	352.3741565
MIR3620	1.660926853	4.442840514	1346.015821	2.65E-161	2.57E-160	352.3741565
MIR3677	1.660926853	4.442840514	1346.015821	2.65E-161	2.57E-160	352.3741565
MIR3649	1.660926853	4.442840514	1346.015821	2.65E-161	2.57E-160	352.3741565
MIR3612	1.660926853	4.442840514	1346.015821	2.65E-161	2.57E-160	352.3741565
MIR3945	1.660926853	4.442840514	1346.015821	2.65E-161	2.57E-160	352.3741565
MIR3910-1	1.660926853	4.442840514	1346.015821	2.65E-161	2.57E-160	352.3741565
MIR3937	1.660926853	4.442840514	1346.015821	2.65E-161	2.57E-160	352.3741565
MIR3920	1.660926853	4.442840514	1346.015821	2.65E-161	2.57E-160	352.3741565
MIR3660	1.660926853	4.442840514	1346.015821	2.65E-161	2.57E-160	352.3741565
MIR3909	1.660926853	4.442840514	1346.015821	2.65E-161	2.57E-160	352.3741565
MIR3614	1.660926853	4.442840514	1346.015821	2.65E-161	2.57E-160	352.3741565
MIR3943	1.660926853	4.442840514	1346.015821	2.65E-161	2.57E-160	352.3741565
MIR3912	1.660926853	4.442840514	1346.015821	2.65E-161	2.57E-160	352.3741565
MIR3658	1.660926853	4.442840514	1346.015821	2.65E-161	2.57E-160	352.3741565
MIR3924	1.660926853	4.442840514	1346.015821	2.65E-161	2.57E-160	352.3741565
MIR3907	1.660926853	4.442840514	1346.015821	2.65E-161	2.57E-160	352.3741565
MIR3914-1	1.660926853	4.442840514	1346.015821	2.65E-161	2.57E-160	352.3741565
MIR3606	1.660926853	4.442840514	1346.015821	2.65E-161	2.57E-160	352.3741565
MIR3926-2	1.660926853	4.442840514	1346.015821	2.65E-161	2.57E-160	352.3741565
MIR3686	1.660926853	4.442840514	1346.015821	2.65E-161	2.57E-160	352.3741565
MIR3678	1.660926853	4.442840514	1346.015821	2.65E-161	2.57E-160	352.3741565
MIR3652	1.660926853	4.442840514	1346.015821	2.65E-161	2.57E-160	352.3741565
MIR3922	1.660926853	4.442840514	1346.015821	2.65E-161	2.57E-160	352.3741565
MIR3664	1.660926853	4.442840514	1346.015821	2.65E-161	2.57E-160	352.3741565
MIR3916	1.660926853	4.442840514	1346.015821	2.65E-161	2.57E-160	352.3741565
MIR3713	1.660926853	4.442840514	1346.015821	2.65E-161	2.57E-160	352.3741565
MIR548Z	1.660926853	4.442840514	1346.015821	2.65E-161	2.57E-160	352.3741565
MIR3622A	1.660926853	4.442840514	1346.015821	2.65E-161	2.57E-160	352.3741565
MIR3921	1.660926853	4.442840514	1346.015821	2.65E-161	2.57E-160	352.3741565
MIR3618	1.660926853	4.442840514	1346.015821	2.65E-161	2.57E-160	352.3741565
MIR3648-1	1.660926853	4.442840514	1346.015821	2.65E-161	2.57E-160	352.3741565
MIR3929	1.660926853	4.442840514	1346.015821	2.65E-161	2.57E-160	352.3741565
MIR3936	1.660926853	4.442840514	1346.015821	2.65E-161	2.57E-160	352.3741565
MIR3941	1.660926853	4.442840514	1346.015821	2.65E-161	2.57E-160	352.3741565
MIR3684	1.660926853	4.442840514	1346.015821	2.65E-161	2.57E-160	352.3741565
MIR3913-2	1.660926853	4.442840514	1346.015821	2.65E-161	2.57E-160	352.3741565
MIR3672	1.660926853	4.442840514	1346.015821	2.65E-161	2.57E-160	352.3741565
MIR3926-1	1.660926853	4.442840514	1346.015821	2.65E-161	2.57E-160	352.3741565
MIR3622B	1.660926853	4.442840514	1346.015821	2.65E-161	2.57E-160	352.3741565
MIR3911	1.660926853	4.442840514	1346.015821	2.65E-161	2.57E-160	352.3741565
MIR3938	1.660926853	4.442840514	1346.015821	2.65E-161	2.57E-160	352.3741565
MIR3675	1.660926853	4.442840514	1346.015821	2.65E-161	2.57E-160	352.3741565
MIR3923	1.660926853	4.442840514	1346.015821	2.65E-161	2.57E-160	352.3741565
MIR3679	1.660926853	4.442840514	1346.015821	2.65E-161	2.57E-160	352.3741565
MIR3668	1.660926853	4.442840514	1346.015821	2.65E-161	2.57E-160	352.3741565
MIR3662	1.660926853	4.442840514	1346.015821	2.65E-161	2.57E-160	352.3741565
MIR3688-1	1.660926853	4.442840514	1346.015821	2.65E-161	2.57E-160	352.3741565
MIR3667	1.660926853	4.442840514	1346.015821	2.65E-161	2.57E-160	352.3741565
MIR3681	1.660926853	4.442840514	1346.015821	2.65E-161	2.57E-160	352.3741565
MIR3925	1.660926853	4.442840514	1346.015821	2.65E-161	2.57E-160	352.3741565
MIR676	1.660926853	4.442840514	1346.015821	2.65E-161	2.57E-160	352.3741565
MIR3657	1.660926853	4.442840514	1346.015821	2.65E-161	2.57E-160	352.3741565
MIR3611	1.660926853	4.442840514	1346.015821	2.65E-161	2.57E-160	352.3741565
MIR3935	1.660926853	4.442840514	1346.015821	2.65E-161	2.57E-160	352.3741565
MIR3663	1.660926853	4.442840514	1346.015821	2.65E-161	2.57E-160	352.3741565
MIR3690	1.660926853	4.442840514	1346.015821	2.65E-161	2.57E-160	352.3741565
MIR3666	1.660926853	4.442840514	1346.015821	2.65E-161	2.57E-160	352.3741565
MIR3617	1.660926853	4.442840514	1346.015821	2.65E-161	2.57E-160	352.3741565
MIR3927	1.660926853	4.442840514	1346.015821	2.65E-161	2.57E-160	352.3741565
MIR3692	1.660926853	4.442840514	1346.015821	2.65E-161	2.57E-160	352.3741565
MIR3691	1.660926853	4.442840514	1346.015821	2.65E-161	2.57E-160	352.3741565
MIR3928	1.660926853	4.442840514	1346.015821	2.65E-161	2.57E-160	352.3741565
MIR3910-2	1.660926853	4.442840514	1346.015821	2.65E-161	2.57E-160	352.3741565
MIR3913-1	1.660926853	4.442840514	1346.015821	2.65E-161	2.57E-160	352.3741565
MIR3942	1.660926853	4.442840514	1346.015821	2.65E-161	2.57E-160	352.3741565
MIR3150B	1.660926853	4.442840514	1346.015821	2.65E-161	2.57E-160	352.3741565
MIR3908	1.660926853	4.442840514	1346.015821	2.65E-161	2.57E-160	352.3741565
MIR3670-1	1.660926853	4.442840514	1346.015821	2.65E-161	2.57E-160	352.3741565
MIR3674	1.660926853	4.442840514	1346.015821	2.65E-161	2.57E-160	352.3741565
MIR3714	1.660926853	4.442840514	1346.015821	2.65E-161	2.57E-160	352.3741565
MIR3915	1.660926853	4.442840514	1346.015821	2.65E-161	2.57E-160	352.3741565
MIR3680-1	1.660926853	4.442840514	1346.015821	2.65E-161	2.57E-160	352.3741565
MIR3651	1.660926853	4.442840514	1346.015821	2.65E-161	2.57E-160	352.3741565
MIR548Y	1.660926853	4.442840514	1346.015821	2.65E-161	2.57E-160	352.3741565
MIR3914-2	1.660926853	4.442840514	1346.015821	2.65E-161	2.57E-160	352.3741565
LINC01541	1.660926853	4.442840514	1346.015821	2.65E-161	2.57E-160	352.3741565
NETO1-DT	1.660926853	4.442840514	1346.015821	2.65E-161	2.57E-160	352.3741565
LINC01898	1.660926853	4.442840514	1346.015821	2.65E-161	2.57E-160	352.3741565
UBE2E2-DT	1.660926853	4.442840514	1346.015821	2.65E-161	2.57E-160	352.3741565
SLIT2-IT1	1.660926853	4.442840514	1346.015821	2.65E-161	2.57E-160	352.3741565
LINC02184	1.660926853	4.442840514	1346.015821	2.65E-161	2.57E-160	352.3741565
LINC01304	1.660926853	4.442840514	1346.015821	2.65E-161	2.57E-160	352.3741565
LINC02431	1.660926853	4.442840514	1346.015821	2.65E-161	2.57E-160	352.3741565
LL22NC01-81G9.3	1.660926853	4.442840514	1346.015821	2.65E-161	2.57E-160	352.3741565
LINC02492	1.660926853	4.442840514	1346.015821	2.65E-161	2.57E-160	352.3741565
LOC100506405	1.660926853	4.442840514	1346.015821	2.65E-161	2.57E-160	352.3741565
LOC100506406	1.660926853	4.442840514	1346.015821	2.65E-161	2.57E-160	352.3741565
LINC01718	1.660926853	4.442840514	1346.015821	2.65E-161	2.57E-160	352.3741565
LOC100506489	1.660926853	4.442840514	1346.015821	2.65E-161	2.57E-160	352.3741565
DSCAM-AS1	1.660926853	4.442840514	1346.015821	2.65E-161	2.57E-160	352.3741565
LINC02274	1.660926853	4.442840514	1346.015821	2.65E-161	2.57E-160	352.3741565
MORC1-AS1	1.660926853	4.442840514	1346.015821	2.65E-161	2.57E-160	352.3741565
LINC02876	1.660926853	4.442840514	1346.015821	2.65E-161	2.57E-160	352.3741565
LINC03031	1.660926853	4.442840514	1346.015821	2.65E-161	2.57E-160	352.3741565
AA06	1.660926853	4.442840514	1346.015821	2.65E-161	2.57E-160	352.3741565
IGSF11-AS1	1.660926853	4.442840514	1346.015821	2.65E-161	2.57E-160	352.3741565
LOC100506790	1.660926853	4.442840514	1346.015821	2.65E-161	2.57E-160	352.3741565
IQCF4P	1.660926853	4.442840514	1346.015821	2.65E-161	2.57E-160	352.3741565
DAPK1-IT1	1.660926853	4.442840514	1346.015821	2.65E-161	2.57E-160	352.3741565
LOC100506937	1.660926853	4.442840514	1346.015821	2.65E-161	2.57E-160	352.3741565
LINC00845	1.660926853	4.442840514	1346.015821	2.65E-161	2.57E-160	352.3741565
LINC00445	1.660926853	4.442840514	1346.015821	2.65E-161	2.57E-160	352.3741565
LINC00708	1.660926853	4.442840514	1346.015821	2.65E-161	2.57E-160	352.3741565
CT47A12	1.660926853	4.442840514	1346.015821	2.65E-161	2.57E-160	352.3741565
KCNQ5-IT1	1.660926853	4.442840514	1346.015821	2.65E-161	2.57E-160	352.3741565
DLGAP2-AS1	1.660926853	4.442840514	1346.015821	2.65E-161	2.57E-160	352.3741565
LINC02032	1.660926853	4.442840514	1346.015821	2.65E-161	2.57E-160	352.3741565
LOC100507464	1.660926853	4.442840514	1346.015821	2.65E-161	2.57E-160	352.3741565
LINC00613	1.660926853	4.442840514	1346.015821	2.65E-161	2.57E-160	352.3741565
LINC02192	1.660926853	4.442840514	1346.015821	2.65E-161	2.57E-160	352.3741565
LINC00837	1.660926853	4.442840514	1346.015821	2.65E-161	2.57E-160	352.3741565
NT5C1B-RDH14	1.660926853	4.442840514	1346.015821	2.65E-161	2.57E-160	352.3741565
BLOC1S5-TXNDC5	1.660926853	4.442840514	1346.015821	2.65E-161	2.57E-160	352.3741565
GIMAP1-GIMAP5	1.660926853	4.442840514	1346.015821	2.65E-161	2.57E-160	352.3741565
FAM187A	1.660926853	4.442840514	1346.015821	2.65E-161	2.57E-160	352.3741565
MIR4464	1.660926853	4.442840514	1346.015821	2.65E-161	2.57E-160	352.3741565
MIR2681	1.660926853	4.442840514	1346.015821	2.65E-161	2.57E-160	352.3741565
MIR4455	1.660926853	4.442840514	1346.015821	2.65E-161	2.57E-160	352.3741565
MIR4680	1.660926853	4.442840514	1346.015821	2.65E-161	2.57E-160	352.3741565
MIR4469	1.660926853	4.442840514	1346.015821	2.65E-161	2.57E-160	352.3741565
MIR4486	1.660926853	4.442840514	1346.015821	2.65E-161	2.57E-160	352.3741565
MIR4697	1.660926853	4.442840514	1346.015821	2.65E-161	2.57E-160	352.3741565
MIR4695	1.660926853	4.442840514	1346.015821	2.65E-161	2.57E-160	352.3741565
MIR1268B	1.660926853	4.442840514	1346.015821	2.65E-161	2.57E-160	352.3741565
MIR4523	1.660926853	4.442840514	1346.015821	2.65E-161	2.57E-160	352.3741565
MIR4436B1	1.660926853	4.442840514	1346.015821	2.65E-161	2.57E-160	352.3741565
MIR4647	1.660926853	4.442840514	1346.015821	2.65E-161	2.57E-160	352.3741565
MIR4731	1.660926853	4.442840514	1346.015821	2.65E-161	2.57E-160	352.3741565
MIR4686	1.660926853	4.442840514	1346.015821	2.65E-161	2.57E-160	352.3741565
MIR4448	1.660926853	4.442840514	1346.015821	2.65E-161	2.57E-160	352.3741565
MIR4679-1	1.660926853	4.442840514	1346.015821	2.65E-161	2.57E-160	352.3741565
MIR4445	1.660926853	4.442840514	1346.015821	2.65E-161	2.57E-160	352.3741565
MIR4526	1.660926853	4.442840514	1346.015821	2.65E-161	2.57E-160	352.3741565
MIR4699	1.660926853	4.442840514	1346.015821	2.65E-161	2.57E-160	352.3741565
MIR4430	1.660926853	4.442840514	1346.015821	2.65E-161	2.57E-160	352.3741565
MIR4501	1.660926853	4.442840514	1346.015821	2.65E-161	2.57E-160	352.3741565
MIR4787	1.660926853	4.442840514	1346.015821	2.65E-161	2.57E-160	352.3741565
MIR4741	1.660926853	4.442840514	1346.015821	2.65E-161	2.57E-160	352.3741565
MIR4428	1.660926853	4.442840514	1346.015821	2.65E-161	2.57E-160	352.3741565
MIR4458	1.660926853	4.442840514	1346.015821	2.65E-161	2.57E-160	352.3741565
MIR4763	1.660926853	4.442840514	1346.015821	2.65E-161	2.57E-160	352.3741565
MIR548AN	1.660926853	4.442840514	1346.015821	2.65E-161	2.57E-160	352.3741565
MIR4534	1.660926853	4.442840514	1346.015821	2.65E-161	2.57E-160	352.3741565
MIR4769	1.660926853	4.442840514	1346.015821	2.65E-161	2.57E-160	352.3741565
MIR4760	1.660926853	4.442840514	1346.015821	2.65E-161	2.57E-160	352.3741565
MIR4720	1.660926853	4.442840514	1346.015821	2.65E-161	2.57E-160	352.3741565
MIR4804	1.660926853	4.442840514	1346.015821	2.65E-161	2.57E-160	352.3741565
MIR4466	1.660926853	4.442840514	1346.015821	2.65E-161	2.57E-160	352.3741565
MIR4536-1	1.660926853	4.442840514	1346.015821	2.65E-161	2.57E-160	352.3741565
MIR4772	1.660926853	4.442840514	1346.015821	2.65E-161	2.57E-160	352.3741565
MIR4779	1.660926853	4.442840514	1346.015821	2.65E-161	2.57E-160	352.3741565
MIR4655	1.660926853	4.442840514	1346.015821	2.65E-161	2.57E-160	352.3741565
MIR4795	1.660926853	4.442840514	1346.015821	2.65E-161	2.57E-160	352.3741565
MIR4771-2	1.660926853	4.442840514	1346.015821	2.65E-161	2.57E-160	352.3741565
MIR4796	1.660926853	4.442840514	1346.015821	2.65E-161	2.57E-160	352.3741565
MIR378D2	1.660926853	4.442840514	1346.015821	2.65E-161	2.57E-160	352.3741565
MIR4739	1.660926853	4.442840514	1346.015821	2.65E-161	2.57E-160	352.3741565
MIR4752	1.660926853	4.442840514	1346.015821	2.65E-161	2.57E-160	352.3741565
MIR4719	1.660926853	4.442840514	1346.015821	2.65E-161	2.57E-160	352.3741565
MIR4643	1.660926853	4.442840514	1346.015821	2.65E-161	2.57E-160	352.3741565
MIR4633	1.660926853	4.442840514	1346.015821	2.65E-161	2.57E-160	352.3741565
MIR4708	1.660926853	4.442840514	1346.015821	2.65E-161	2.57E-160	352.3741565
MIR4498	1.660926853	4.442840514	1346.015821	2.65E-161	2.57E-160	352.3741565
MIR4465	1.660926853	4.442840514	1346.015821	2.65E-161	2.57E-160	352.3741565
MIR4514	1.660926853	4.442840514	1346.015821	2.65E-161	2.57E-160	352.3741565
MIR4500	1.660926853	4.442840514	1346.015821	2.65E-161	2.57E-160	352.3741565
MIR4477A	1.660926853	4.442840514	1346.015821	2.65E-161	2.57E-160	352.3741565
MIR371B	1.660926853	4.442840514	1346.015821	2.65E-161	2.57E-160	352.3741565
MIR4490	1.660926853	4.442840514	1346.015821	2.65E-161	2.57E-160	352.3741565
MIR3972	1.660926853	4.442840514	1346.015821	2.65E-161	2.57E-160	352.3741565
MIR4421	1.660926853	4.442840514	1346.015821	2.65E-161	2.57E-160	352.3741565
MIR548O2	1.660926853	4.442840514	1346.015821	2.65E-161	2.57E-160	352.3741565
MIR548AJ1	1.660926853	4.442840514	1346.015821	2.65E-161	2.57E-160	352.3741565
MIR4679-2	1.660926853	4.442840514	1346.015821	2.65E-161	2.57E-160	352.3741565
MIR4453	1.660926853	4.442840514	1346.015821	2.65E-161	2.57E-160	352.3741565
MIR4718	1.660926853	4.442840514	1346.015821	2.65E-161	2.57E-160	352.3741565
MIR4525	1.660926853	4.442840514	1346.015821	2.65E-161	2.57E-160	352.3741565
MIR378D1	1.660926853	4.442840514	1346.015821	2.65E-161	2.57E-160	352.3741565
MIR4634	1.660926853	4.442840514	1346.015821	2.65E-161	2.57E-160	352.3741565
MIR4729	1.660926853	4.442840514	1346.015821	2.65E-161	2.57E-160	352.3741565
MIR4704	1.660926853	4.442840514	1346.015821	2.65E-161	2.57E-160	352.3741565
MIR4652	1.660926853	4.442840514	1346.015821	2.65E-161	2.57E-160	352.3741565
MIR4439	1.660926853	4.442840514	1346.015821	2.65E-161	2.57E-160	352.3741565
MIR4737	1.660926853	4.442840514	1346.015821	2.65E-161	2.57E-160	352.3741565
MIR4709	1.660926853	4.442840514	1346.015821	2.65E-161	2.57E-160	352.3741565
MIR4437	1.660926853	4.442840514	1346.015821	2.65E-161	2.57E-160	352.3741565
MIR548AL	1.660926853	4.442840514	1346.015821	2.65E-161	2.57E-160	352.3741565
MIR4797	1.660926853	4.442840514	1346.015821	2.65E-161	2.57E-160	352.3741565
MIR3135B	1.660926853	4.442840514	1346.015821	2.65E-161	2.57E-160	352.3741565
MIR4765	1.660926853	4.442840514	1346.015821	2.65E-161	2.57E-160	352.3741565
MIR4736	1.660926853	4.442840514	1346.015821	2.65E-161	2.57E-160	352.3741565
MIR4662A	1.660926853	4.442840514	1346.015821	2.65E-161	2.57E-160	352.3741565
MIR4487	1.660926853	4.442840514	1346.015821	2.65E-161	2.57E-160	352.3741565
MIR4509-1	1.660926853	4.442840514	1346.015821	2.65E-161	2.57E-160	352.3741565
MIR4753	1.660926853	4.442840514	1346.015821	2.65E-161	2.57E-160	352.3741565
MIR4756	1.660926853	4.442840514	1346.015821	2.65E-161	2.57E-160	352.3741565
MIR4468	1.660926853	4.442840514	1346.015821	2.65E-161	2.57E-160	352.3741565
MIR4502	1.660926853	4.442840514	1346.015821	2.65E-161	2.57E-160	352.3741565
MIR4509-2	1.660926853	4.442840514	1346.015821	2.65E-161	2.57E-160	352.3741565
MIR4473	1.660926853	4.442840514	1346.015821	2.65E-161	2.57E-160	352.3741565
MIR4528	1.660926853	4.442840514	1346.015821	2.65E-161	2.57E-160	352.3741565
MIR4454	1.660926853	4.442840514	1346.015821	2.65E-161	2.57E-160	352.3741565
MIR4457	1.660926853	4.442840514	1346.015821	2.65E-161	2.57E-160	352.3741565
MIR4669	1.660926853	4.442840514	1346.015821	2.65E-161	2.57E-160	352.3741565
MIR4640	1.660926853	4.442840514	1346.015821	2.65E-161	2.57E-160	352.3741565
MIR3529	1.660926853	4.442840514	1346.015821	2.65E-161	2.57E-160	352.3741565
MIR4705	1.660926853	4.442840514	1346.015821	2.65E-161	2.57E-160	352.3741565
MIR4717	1.660926853	4.442840514	1346.015821	2.65E-161	2.57E-160	352.3741565
MIR4759	1.660926853	4.442840514	1346.015821	2.65E-161	2.57E-160	352.3741565
MIR3976	1.660926853	4.442840514	1346.015821	2.65E-161	2.57E-160	352.3741565
MIR4661	1.660926853	4.442840514	1346.015821	2.65E-161	2.57E-160	352.3741565
MIR4799	1.660926853	4.442840514	1346.015821	2.65E-161	2.57E-160	352.3741565
MIR4724	1.660926853	4.442840514	1346.015821	2.65E-161	2.57E-160	352.3741565
MIR3960	1.660926853	4.442840514	1346.015821	2.65E-161	2.57E-160	352.3741565
MIR1587	1.660926853	4.442840514	1346.015821	2.65E-161	2.57E-160	352.3741565
MIR548AJ2	1.660926853	4.442840514	1346.015821	2.65E-161	2.57E-160	352.3741565
MIR4762	1.660926853	4.442840514	1346.015821	2.65E-161	2.57E-160	352.3741565
MIR548AH	1.660926853	4.442840514	1346.015821	2.65E-161	2.57E-160	352.3741565
MIR4662B	1.660926853	4.442840514	1346.015821	2.65E-161	2.57E-160	352.3741565
MIR3975	1.660926853	4.442840514	1346.015821	2.65E-161	2.57E-160	352.3741565
MIR378I	1.660926853	4.442840514	1346.015821	2.65E-161	2.57E-160	352.3741565
MIR4663	1.660926853	4.442840514	1346.015821	2.65E-161	2.57E-160	352.3741565
MIR4504	1.660926853	4.442840514	1346.015821	2.65E-161	2.57E-160	352.3741565
MIR4485	1.660926853	4.442840514	1346.015821	2.65E-161	2.57E-160	352.3741565
MIR4527	1.660926853	4.442840514	1346.015821	2.65E-161	2.57E-160	352.3741565
MIR4433A	1.660926853	4.442840514	1346.015821	2.65E-161	2.57E-160	352.3741565
MIR4733	1.660926853	4.442840514	1346.015821	2.65E-161	2.57E-160	352.3741565
MIR4776-1	1.660926853	4.442840514	1346.015821	2.65E-161	2.57E-160	352.3741565
MIR4472-1	1.660926853	4.442840514	1346.015821	2.65E-161	2.57E-160	352.3741565
MIR4651	1.660926853	4.442840514	1346.015821	2.65E-161	2.57E-160	352.3741565
MIR4637	1.660926853	4.442840514	1346.015821	2.65E-161	2.57E-160	352.3741565
MIR4422	1.660926853	4.442840514	1346.015821	2.65E-161	2.57E-160	352.3741565
MIR451B	1.660926853	4.442840514	1346.015821	2.65E-161	2.57E-160	352.3741565
MIR4802	1.660926853	4.442840514	1346.015821	2.65E-161	2.57E-160	352.3741565
MIR4508	1.660926853	4.442840514	1346.015821	2.65E-161	2.57E-160	352.3741565
MIR4540	1.660926853	4.442840514	1346.015821	2.65E-161	2.57E-160	352.3741565
MIR3974	1.660926853	4.442840514	1346.015821	2.65E-161	2.57E-160	352.3741565
MIR4503	1.660926853	4.442840514	1346.015821	2.65E-161	2.57E-160	352.3741565
MIR4788	1.660926853	4.442840514	1346.015821	2.65E-161	2.57E-160	352.3741565
MIR4738	1.660926853	4.442840514	1346.015821	2.65E-161	2.57E-160	352.3741565
MIR4766	1.660926853	4.442840514	1346.015821	2.65E-161	2.57E-160	352.3741565
MIR4645	1.660926853	4.442840514	1346.015821	2.65E-161	2.57E-160	352.3741565
MIR4676	1.660926853	4.442840514	1346.015821	2.65E-161	2.57E-160	352.3741565
MIR4495	1.660926853	4.442840514	1346.015821	2.65E-161	2.57E-160	352.3741565
MIR4475	1.660926853	4.442840514	1346.015821	2.65E-161	2.57E-160	352.3741565
MIR4529	1.660926853	4.442840514	1346.015821	2.65E-161	2.57E-160	352.3741565
MIR4791	1.660926853	4.442840514	1346.015821	2.65E-161	2.57E-160	352.3741565
MIR4510	1.660926853	4.442840514	1346.015821	2.65E-161	2.57E-160	352.3741565
MIR4764	1.660926853	4.442840514	1346.015821	2.65E-161	2.57E-160	352.3741565
MIR3977	1.660926853	4.442840514	1346.015821	2.65E-161	2.57E-160	352.3741565
MIR4450	1.660926853	4.442840514	1346.015821	2.65E-161	2.57E-160	352.3741565
MIR548X2	1.660926853	4.442840514	1346.015821	2.65E-161	2.57E-160	352.3741565
MIR3688-2	1.660926853	4.442840514	1346.015821	2.65E-161	2.57E-160	352.3741565
MIR4499	1.660926853	4.442840514	1346.015821	2.65E-161	2.57E-160	352.3741565
MIR548AE1	1.660926853	4.442840514	1346.015821	2.65E-161	2.57E-160	352.3741565
MIR4666A	1.660926853	4.442840514	1346.015821	2.65E-161	2.57E-160	352.3741565
MIR4472-2	1.660926853	4.442840514	1346.015821	2.65E-161	2.57E-160	352.3741565
MIR3973	1.660926853	4.442840514	1346.015821	2.65E-161	2.57E-160	352.3741565
MIR4478	1.660926853	4.442840514	1346.015821	2.65E-161	2.57E-160	352.3741565
MIR4750	1.660926853	4.442840514	1346.015821	2.65E-161	2.57E-160	352.3741565
MIR4781	1.660926853	4.442840514	1346.015821	2.65E-161	2.57E-160	352.3741565
MIR4524A	1.660926853	4.442840514	1346.015821	2.65E-161	2.57E-160	352.3741565
MIR4777	1.660926853	4.442840514	1346.015821	2.65E-161	2.57E-160	352.3741565
MIR4493	1.660926853	4.442840514	1346.015821	2.65E-161	2.57E-160	352.3741565
MIR378G	1.660926853	4.442840514	1346.015821	2.65E-161	2.57E-160	352.3741565
MIR4682	1.660926853	4.442840514	1346.015821	2.65E-161	2.57E-160	352.3741565
MIR1245B	1.660926853	4.442840514	1346.015821	2.65E-161	2.57E-160	352.3741565
MIR4460	1.660926853	4.442840514	1346.015821	2.65E-161	2.57E-160	352.3741565
MIR4636	1.660926853	4.442840514	1346.015821	2.65E-161	2.57E-160	352.3741565
MIR4424	1.660926853	4.442840514	1346.015821	2.65E-161	2.57E-160	352.3741565
MIR4700	1.660926853	4.442840514	1346.015821	2.65E-161	2.57E-160	352.3741565
MIR4491	1.660926853	4.442840514	1346.015821	2.65E-161	2.57E-160	352.3741565
MIR4716	1.660926853	4.442840514	1346.015821	2.65E-161	2.57E-160	352.3741565
MIR3689C	1.660926853	4.442840514	1346.015821	2.65E-161	2.57E-160	352.3741565
MIR4790	1.660926853	4.442840514	1346.015821	2.65E-161	2.57E-160	352.3741565
MIR219B	1.660926853	4.442840514	1346.015821	2.65E-161	2.57E-160	352.3741565
MIR548AB	1.660926853	4.442840514	1346.015821	2.65E-161	2.57E-160	352.3741565
MIR4747	1.660926853	4.442840514	1346.015821	2.65E-161	2.57E-160	352.3741565
MIR4794	1.660926853	4.442840514	1346.015821	2.65E-161	2.57E-160	352.3741565
MIR548AE2	1.660926853	4.442840514	1346.015821	2.65E-161	2.57E-160	352.3741565
MIR4758	1.660926853	4.442840514	1346.015821	2.65E-161	2.57E-160	352.3741565
MIR4435-2	1.660926853	4.442840514	1346.015821	2.65E-161	2.57E-160	352.3741565
MIR4677	1.660926853	4.442840514	1346.015821	2.65E-161	2.57E-160	352.3741565
MIR4426	1.660926853	4.442840514	1346.015821	2.65E-161	2.57E-160	352.3741565
MIR4649	1.660926853	4.442840514	1346.015821	2.65E-161	2.57E-160	352.3741565
MIR548AI	1.660926853	4.442840514	1346.015821	2.65E-161	2.57E-160	352.3741565
MIR4659A	1.660926853	4.442840514	1346.015821	2.65E-161	2.57E-160	352.3741565
MIR4451	1.660926853	4.442840514	1346.015821	2.65E-161	2.57E-160	352.3741565
MIR4660	1.660926853	4.442840514	1346.015821	2.65E-161	2.57E-160	352.3741565
MIR4670	1.660926853	4.442840514	1346.015821	2.65E-161	2.57E-160	352.3741565
MIR550A3	1.660926853	4.442840514	1346.015821	2.65E-161	2.57E-160	352.3741565
MIR4774	1.660926853	4.442840514	1346.015821	2.65E-161	2.57E-160	352.3741565
MIR3591	1.660926853	4.442840514	1346.015821	2.65E-161	2.57E-160	352.3741565
MIR4800	1.660926853	4.442840514	1346.015821	2.65E-161	2.57E-160	352.3741565
MIR4730	1.660926853	4.442840514	1346.015821	2.65E-161	2.57E-160	352.3741565
MIR2467	1.660926853	4.442840514	1346.015821	2.65E-161	2.57E-160	352.3741565
MIR4775	1.660926853	4.442840514	1346.015821	2.65E-161	2.57E-160	352.3741565
MIR4533	1.660926853	4.442840514	1346.015821	2.65E-161	2.57E-160	352.3741565
MIR4735	1.660926853	4.442840514	1346.015821	2.65E-161	2.57E-160	352.3741565
MIR4785	1.660926853	4.442840514	1346.015821	2.65E-161	2.57E-160	352.3741565
MIR4425	1.660926853	4.442840514	1346.015821	2.65E-161	2.57E-160	352.3741565
MIR4743	1.660926853	4.442840514	1346.015821	2.65E-161	2.57E-160	352.3741565
MIR4467	1.660926853	4.442840514	1346.015821	2.65E-161	2.57E-160	352.3741565
MIR4713	1.660926853	4.442840514	1346.015821	2.65E-161	2.57E-160	352.3741565
MIR4771-1	1.660926853	4.442840514	1346.015821	2.65E-161	2.57E-160	352.3741565
MIR4770	1.660926853	4.442840514	1346.015821	2.65E-161	2.57E-160	352.3741565
MIR4438	1.660926853	4.442840514	1346.015821	2.65E-161	2.57E-160	352.3741565
MIR4803	1.660926853	4.442840514	1346.015821	2.65E-161	2.57E-160	352.3741565
MIR4784	1.660926853	4.442840514	1346.015821	2.65E-161	2.57E-160	352.3741565
MIR4511	1.660926853	4.442840514	1346.015821	2.65E-161	2.57E-160	352.3741565
MIR4671	1.660926853	4.442840514	1346.015821	2.65E-161	2.57E-160	352.3741565
MIR4456	1.660926853	4.442840514	1346.015821	2.65E-161	2.57E-160	352.3741565
MIR4509-3	1.660926853	4.442840514	1346.015821	2.65E-161	2.57E-160	352.3741565
MIR4675	1.660926853	4.442840514	1346.015821	2.65E-161	2.57E-160	352.3741565
MIR548AC	1.660926853	4.442840514	1346.015821	2.65E-161	2.57E-160	352.3741565
MIR4732	1.660926853	4.442840514	1346.015821	2.65E-161	2.57E-160	352.3741565
MIR4654	1.660926853	4.442840514	1346.015821	2.65E-161	2.57E-160	352.3741565
MIR3064	1.660926853	4.442840514	1346.015821	2.65E-161	2.57E-160	352.3741565
MIR4723	1.660926853	4.442840514	1346.015821	2.65E-161	2.57E-160	352.3741565
MIR4463	1.660926853	4.442840514	1346.015821	2.65E-161	2.57E-160	352.3741565
MIR4684	1.660926853	4.442840514	1346.015821	2.65E-161	2.57E-160	352.3741565
MIR4773-1	1.660926853	4.442840514	1346.015821	2.65E-161	2.57E-160	352.3741565
MIR4657	1.660926853	4.442840514	1346.015821	2.65E-161	2.57E-160	352.3741565
MIR4444-1	1.660926853	4.442840514	1346.015821	2.65E-161	2.57E-160	352.3741565
MIR4789	1.660926853	4.442840514	1346.015821	2.65E-161	2.57E-160	352.3741565
MIR4712	1.660926853	4.442840514	1346.015821	2.65E-161	2.57E-160	352.3741565
MIR4440	1.660926853	4.442840514	1346.015821	2.65E-161	2.57E-160	352.3741565
MIR4681	1.660926853	4.442840514	1346.015821	2.65E-161	2.57E-160	352.3741565
MIR3198-2	1.660926853	4.442840514	1346.015821	2.65E-161	2.57E-160	352.3741565
MIR4520-1	1.660926853	4.442840514	1346.015821	2.65E-161	2.57E-160	352.3741565
MIR4696	1.660926853	4.442840514	1346.015821	2.65E-161	2.57E-160	352.3741565
MIR4691	1.660926853	4.442840514	1346.015821	2.65E-161	2.57E-160	352.3741565
MIR4518	1.660926853	4.442840514	1346.015821	2.65E-161	2.57E-160	352.3741565
MIR4443	1.660926853	4.442840514	1346.015821	2.65E-161	2.57E-160	352.3741565
MIR5047	1.660926853	4.442840514	1346.015821	2.65E-161	2.57E-160	352.3741565
MIR4711	1.660926853	4.442840514	1346.015821	2.65E-161	2.57E-160	352.3741565
MIR4692	1.660926853	4.442840514	1346.015821	2.65E-161	2.57E-160	352.3741565
MIR4462	1.660926853	4.442840514	1346.015821	2.65E-161	2.57E-160	352.3741565
MIR4535	1.660926853	4.442840514	1346.015821	2.65E-161	2.57E-160	352.3741565
MIR4727	1.660926853	4.442840514	1346.015821	2.65E-161	2.57E-160	352.3741565
MIR4786	1.660926853	4.442840514	1346.015821	2.65E-161	2.57E-160	352.3741565
MIR4773-2	1.660926853	4.442840514	1346.015821	2.65E-161	2.57E-160	352.3741565
MIR4434	1.660926853	4.442840514	1346.015821	2.65E-161	2.57E-160	352.3741565
MIR4689	1.660926853	4.442840514	1346.015821	2.65E-161	2.57E-160	352.3741565
MIR4703	1.660926853	4.442840514	1346.015821	2.65E-161	2.57E-160	352.3741565
MIR4707	1.660926853	4.442840514	1346.015821	2.65E-161	2.57E-160	352.3741565
MIR4748	1.660926853	4.442840514	1346.015821	2.65E-161	2.57E-160	352.3741565
MIR4694	1.660926853	4.442840514	1346.015821	2.65E-161	2.57E-160	352.3741565
MIR548AM	1.660926853	4.442840514	1346.015821	2.65E-161	2.57E-160	352.3741565
MIR4672	1.660926853	4.442840514	1346.015821	2.65E-161	2.57E-160	352.3741565
MIR4644	1.660926853	4.442840514	1346.015821	2.65E-161	2.57E-160	352.3741565
MIR4431	1.660926853	4.442840514	1346.015821	2.65E-161	2.57E-160	352.3741565
MIR4714	1.660926853	4.442840514	1346.015821	2.65E-161	2.57E-160	352.3741565
MIR4418	1.660926853	4.442840514	1346.015821	2.65E-161	2.57E-160	352.3741565
MIR4801	1.660926853	4.442840514	1346.015821	2.65E-161	2.57E-160	352.3741565
MIR1343	1.660926853	4.442840514	1346.015821	2.65E-161	2.57E-160	352.3741565
MIR4632	1.660926853	4.442840514	1346.015821	2.65E-161	2.57E-160	352.3741565
MIR548AG2	1.660926853	4.442840514	1346.015821	2.65E-161	2.57E-160	352.3741565
MIR4474	1.660926853	4.442840514	1346.015821	2.65E-161	2.57E-160	352.3741565
MIR4780	1.660926853	4.442840514	1346.015821	2.65E-161	2.57E-160	352.3741565
MIR4725	1.660926853	4.442840514	1346.015821	2.65E-161	2.57E-160	352.3741565
MIR548AG1	1.660926853	4.442840514	1346.015821	2.65E-161	2.57E-160	352.3741565
MIR4471	1.660926853	4.442840514	1346.015821	2.65E-161	2.57E-160	352.3741565
MIR2682	1.660926853	4.442840514	1346.015821	2.65E-161	2.57E-160	352.3741565
MIR4687	1.660926853	4.442840514	1346.015821	2.65E-161	2.57E-160	352.3741565
MIR548H5	1.660926853	4.442840514	1346.015821	2.65E-161	2.57E-160	352.3741565
MIR4476	1.660926853	4.442840514	1346.015821	2.65E-161	2.57E-160	352.3741565
MIR4693	1.660926853	4.442840514	1346.015821	2.65E-161	2.57E-160	352.3741565
MIR4745	1.660926853	4.442840514	1346.015821	2.65E-161	2.57E-160	352.3741565
MIR4452	1.660926853	4.442840514	1346.015821	2.65E-161	2.57E-160	352.3741565
MIR4778	1.660926853	4.442840514	1346.015821	2.65E-161	2.57E-160	352.3741565
MIR4429	1.660926853	4.442840514	1346.015821	2.65E-161	2.57E-160	352.3741565
MIR4488	1.660926853	4.442840514	1346.015821	2.65E-161	2.57E-160	352.3741565
MIR4798	1.660926853	4.442840514	1346.015821	2.65E-161	2.57E-160	352.3741565
MIR4776-2	1.660926853	4.442840514	1346.015821	2.65E-161	2.57E-160	352.3741565
MIR4432	1.660926853	4.442840514	1346.015821	2.65E-161	2.57E-160	352.3741565
MIR4715	1.660926853	4.442840514	1346.015821	2.65E-161	2.57E-160	352.3741565
MIR548AD	1.660926853	4.442840514	1346.015821	2.65E-161	2.57E-160	352.3741565
MIR4446	1.660926853	4.442840514	1346.015821	2.65E-161	2.57E-160	352.3741565
MIR4494	1.660926853	4.442840514	1346.015821	2.65E-161	2.57E-160	352.3741565
MIR4423	1.660926853	4.442840514	1346.015821	2.65E-161	2.57E-160	352.3741565
MIR4751	1.660926853	4.442840514	1346.015821	2.65E-161	2.57E-160	352.3741565
MIR4447	1.660926853	4.442840514	1346.015821	2.65E-161	2.57E-160	352.3741565
MIR4698	1.660926853	4.442840514	1346.015821	2.65E-161	2.57E-160	352.3741565
MIR4517	1.660926853	4.442840514	1346.015821	2.65E-161	2.57E-160	352.3741565
MIR548AK	1.660926853	4.442840514	1346.015821	2.65E-161	2.57E-160	352.3741565
MIR3978	1.660926853	4.442840514	1346.015821	2.65E-161	2.57E-160	352.3741565
MIR378F	1.660926853	4.442840514	1346.015821	2.65E-161	2.57E-160	352.3741565
MIR4441	1.660926853	4.442840514	1346.015821	2.65E-161	2.57E-160	352.3741565
MIR2392	1.660926853	4.442840514	1346.015821	2.65E-161	2.57E-160	352.3741565
MIR378E	1.660926853	4.442840514	1346.015821	2.65E-161	2.57E-160	352.3741565
MIR4435-1	1.660926853	4.442840514	1346.015821	2.65E-161	2.57E-160	352.3741565
MIR4683	1.660926853	4.442840514	1346.015821	2.65E-161	2.57E-160	352.3741565
SPATA8-AS1	1.660926853	4.442840514	1346.015821	2.65E-161	2.57E-160	352.3741565
LINC00408	1.660926853	4.442840514	1346.015821	2.65E-161	2.57E-160	352.3741565
MIR5197	1.660926853	4.442840514	1346.015821	2.65E-161	2.57E-160	352.3741565
MIR548AW	1.660926853	4.442840514	1346.015821	2.65E-161	2.57E-160	352.3741565
MIR5009	1.660926853	4.442840514	1346.015821	2.65E-161	2.57E-160	352.3741565
MIR3670-2	1.660926853	4.442840514	1346.015821	2.65E-161	2.57E-160	352.3741565
MIR5000	1.660926853	4.442840514	1346.015821	2.65E-161	2.57E-160	352.3741565
MIR5007	1.660926853	4.442840514	1346.015821	2.65E-161	2.57E-160	352.3741565
MIR5583-2	1.660926853	4.442840514	1346.015821	2.65E-161	2.57E-160	352.3741565
MIR5689	1.660926853	4.442840514	1346.015821	2.65E-161	2.57E-160	352.3741565
MIR5579	1.660926853	4.442840514	1346.015821	2.65E-161	2.57E-160	352.3741565
MIR5680	1.660926853	4.442840514	1346.015821	2.65E-161	2.57E-160	352.3741565
MIR5011	1.660926853	4.442840514	1346.015821	2.65E-161	2.57E-160	352.3741565
MIR5693	1.660926853	4.442840514	1346.015821	2.65E-161	2.57E-160	352.3741565
MIR5701-2	1.660926853	4.442840514	1346.015821	2.65E-161	2.57E-160	352.3741565
MIR5571	1.660926853	4.442840514	1346.015821	2.65E-161	2.57E-160	352.3741565
MIR5696	1.660926853	4.442840514	1346.015821	2.65E-161	2.57E-160	352.3741565
MIR1295B	1.660926853	4.442840514	1346.015821	2.65E-161	2.57E-160	352.3741565
MIR5100	1.660926853	4.442840514	1346.015821	2.65E-161	2.57E-160	352.3741565
MIR5691	1.660926853	4.442840514	1346.015821	2.65E-161	2.57E-160	352.3741565
MIR5692C2	1.660926853	4.442840514	1346.015821	2.65E-161	2.57E-160	352.3741565
MIR5585	1.660926853	4.442840514	1346.015821	2.65E-161	2.57E-160	352.3741565
MIR5687	1.660926853	4.442840514	1346.015821	2.65E-161	2.57E-160	352.3741565
MIR5582	1.660926853	4.442840514	1346.015821	2.65E-161	2.57E-160	352.3741565
MIR5002	1.660926853	4.442840514	1346.015821	2.65E-161	2.57E-160	352.3741565
MIR5698	1.660926853	4.442840514	1346.015821	2.65E-161	2.57E-160	352.3741565
MIR5705	1.660926853	4.442840514	1346.015821	2.65E-161	2.57E-160	352.3741565
MIR5003	1.660926853	4.442840514	1346.015821	2.65E-161	2.57E-160	352.3741565
MIR548AT	1.660926853	4.442840514	1346.015821	2.65E-161	2.57E-160	352.3741565
MIR5700	1.660926853	4.442840514	1346.015821	2.65E-161	2.57E-160	352.3741565
MIR5707	1.660926853	4.442840514	1346.015821	2.65E-161	2.57E-160	352.3741565
MIR4436B2	1.660926853	4.442840514	1346.015821	2.65E-161	2.57E-160	352.3741565
MIR5683	1.660926853	4.442840514	1346.015821	2.65E-161	2.57E-160	352.3741565
MIR548AR	1.660926853	4.442840514	1346.015821	2.65E-161	2.57E-160	352.3741565
MIR5186	1.660926853	4.442840514	1346.015821	2.65E-161	2.57E-160	352.3741565
MIR5692A2	1.660926853	4.442840514	1346.015821	2.65E-161	2.57E-160	352.3741565
MIR5092	1.660926853	4.442840514	1346.015821	2.65E-161	2.57E-160	352.3741565
MIR5704	1.660926853	4.442840514	1346.015821	2.65E-161	2.57E-160	352.3741565
MIR5572	1.660926853	4.442840514	1346.015821	2.65E-161	2.57E-160	352.3741565
MIR5682	1.660926853	4.442840514	1346.015821	2.65E-161	2.57E-160	352.3741565
MIR5087	1.660926853	4.442840514	1346.015821	2.65E-161	2.57E-160	352.3741565
MIR548AU	1.660926853	4.442840514	1346.015821	2.65E-161	2.57E-160	352.3741565
MIR4666B	1.660926853	4.442840514	1346.015821	2.65E-161	2.57E-160	352.3741565
MIR5690	1.660926853	4.442840514	1346.015821	2.65E-161	2.57E-160	352.3741565
MIR5191	1.660926853	4.442840514	1346.015821	2.65E-161	2.57E-160	352.3741565
MIR664B	1.660926853	4.442840514	1346.015821	2.65E-161	2.57E-160	352.3741565
MIR5702	1.660926853	4.442840514	1346.015821	2.65E-161	2.57E-160	352.3741565
MIR5588	1.660926853	4.442840514	1346.015821	2.65E-161	2.57E-160	352.3741565
MIR5697	1.660926853	4.442840514	1346.015821	2.65E-161	2.57E-160	352.3741565
MIR5708	1.660926853	4.442840514	1346.015821	2.65E-161	2.57E-160	352.3741565
MIR5189	1.660926853	4.442840514	1346.015821	2.65E-161	2.57E-160	352.3741565
MIR5681A	1.660926853	4.442840514	1346.015821	2.65E-161	2.57E-160	352.3741565
MIR5094	1.660926853	4.442840514	1346.015821	2.65E-161	2.57E-160	352.3741565
MIR5701-1	1.660926853	4.442840514	1346.015821	2.65E-161	2.57E-160	352.3741565
MIR4536-2	1.660926853	4.442840514	1346.015821	2.65E-161	2.57E-160	352.3741565
MIR548AX	1.660926853	4.442840514	1346.015821	2.65E-161	2.57E-160	352.3741565
MIR5694	1.660926853	4.442840514	1346.015821	2.65E-161	2.57E-160	352.3741565
MIR5591	1.660926853	4.442840514	1346.015821	2.65E-161	2.57E-160	352.3741565
MIR5089	1.660926853	4.442840514	1346.015821	2.65E-161	2.57E-160	352.3741565
MIR548AO	1.660926853	4.442840514	1346.015821	2.65E-161	2.57E-160	352.3741565
MIR5590	1.660926853	4.442840514	1346.015821	2.65E-161	2.57E-160	352.3741565
MIR5196	1.660926853	4.442840514	1346.015821	2.65E-161	2.57E-160	352.3741565
MIR5684	1.660926853	4.442840514	1346.015821	2.65E-161	2.57E-160	352.3741565
MIR5008	1.660926853	4.442840514	1346.015821	2.65E-161	2.57E-160	352.3741565
MIR5090	1.660926853	4.442840514	1346.015821	2.65E-161	2.57E-160	352.3741565
MIR5685	1.660926853	4.442840514	1346.015821	2.65E-161	2.57E-160	352.3741565
MIR5580	1.660926853	4.442840514	1346.015821	2.65E-161	2.57E-160	352.3741565
MIR5688	1.660926853	4.442840514	1346.015821	2.65E-161	2.57E-160	352.3741565
MIR548AQ	1.660926853	4.442840514	1346.015821	2.65E-161	2.57E-160	352.3741565
MIR5193	1.660926853	4.442840514	1346.015821	2.65E-161	2.57E-160	352.3741565
MIR5190	1.660926853	4.442840514	1346.015821	2.65E-161	2.57E-160	352.3741565
MIR548AV	1.660926853	4.442840514	1346.015821	2.65E-161	2.57E-160	352.3741565
MIR548AP	1.660926853	4.442840514	1346.015821	2.65E-161	2.57E-160	352.3741565
MIR5706	1.660926853	4.442840514	1346.015821	2.65E-161	2.57E-160	352.3741565
MIR5699	1.660926853	4.442840514	1346.015821	2.65E-161	2.57E-160	352.3741565
MIR5586	1.660926853	4.442840514	1346.015821	2.65E-161	2.57E-160	352.3741565
MIR5681B	1.660926853	4.442840514	1346.015821	2.65E-161	2.57E-160	352.3741565
MIR548AS	1.660926853	4.442840514	1346.015821	2.65E-161	2.57E-160	352.3741565
MIR5589	1.660926853	4.442840514	1346.015821	2.65E-161	2.57E-160	352.3741565
NEGR1-IT1	1.660926853	4.442840514	1346.015821	2.65E-161	2.57E-160	352.3741565
LINC00492	1.660926853	4.442840514	1346.015821	2.65E-161	2.57E-160	352.3741565
LINC00489	1.660926853	4.442840514	1346.015821	2.65E-161	2.57E-160	352.3741565
LINC00557	1.660926853	4.442840514	1346.015821	2.65E-161	2.57E-160	352.3741565
LINC00558	1.660926853	4.442840514	1346.015821	2.65E-161	2.57E-160	352.3741565
LINC00560	1.660926853	4.442840514	1346.015821	2.65E-161	2.57E-160	352.3741565
SNORD116-30	1.660926853	4.442840514	1346.015821	2.65E-161	2.57E-160	352.3741565
SNORD115-46	1.660926853	4.442840514	1346.015821	2.65E-161	2.57E-160	352.3741565
GRM7-AS1	1.660926853	4.442840514	1346.015821	2.65E-161	2.57E-160	352.3741565
VAV3-AS1	1.660926853	4.442840514	1346.015821	2.65E-161	2.57E-160	352.3741565
NREP-AS1	1.660926853	4.442840514	1346.015821	2.65E-161	2.57E-160	352.3741565
LINC00280	1.660926853	4.442840514	1346.015821	2.65E-161	2.57E-160	352.3741565
GPC6-AS1	1.660926853	4.442840514	1346.015821	2.65E-161	2.57E-160	352.3741565
RERG-AS1	1.660926853	4.442840514	1346.015821	2.65E-161	2.57E-160	352.3741565
CADM2-AS2	1.660926853	4.442840514	1346.015821	2.65E-161	2.57E-160	352.3741565
NLGN4Y-AS1	1.660926853	4.442840514	1346.015821	2.65E-161	2.57E-160	352.3741565
LINC00297	1.660926853	4.442840514	1346.015821	2.65E-161	2.57E-160	352.3741565
PCDH9-AS2	1.660926853	4.442840514	1346.015821	2.65E-161	2.57E-160	352.3741565
FGF14-AS1	1.660926853	4.442840514	1346.015821	2.65E-161	2.57E-160	352.3741565
HTR2A-AS1	1.660926853	4.442840514	1346.015821	2.65E-161	2.57E-160	352.3741565
KCNAB1-AS2	1.660926853	4.442840514	1346.015821	2.65E-161	2.57E-160	352.3741565
KCNAB1-AS1	1.660926853	4.442840514	1346.015821	2.65E-161	2.57E-160	352.3741565
PCDH9-AS3	1.660926853	4.442840514	1346.015821	2.65E-161	2.57E-160	352.3741565
PCDH9-AS4	1.660926853	4.442840514	1346.015821	2.65E-161	2.57E-160	352.3741565
PCYT1B-AS1	1.660926853	4.442840514	1346.015821	2.65E-161	2.57E-160	352.3741565
LINC00351	1.660926853	4.442840514	1346.015821	2.65E-161	2.57E-160	352.3741565
LINC00358	1.660926853	4.442840514	1346.015821	2.65E-161	2.57E-160	352.3741565
LINC00395	1.660926853	4.442840514	1346.015821	2.65E-161	2.57E-160	352.3741565
LINC00443	1.660926853	4.442840514	1346.015821	2.65E-161	2.57E-160	352.3741565
LINC00459	1.660926853	4.442840514	1346.015821	2.65E-161	2.57E-160	352.3741565
HAO2-IT1	1.660926853	4.442840514	1346.015821	2.65E-161	2.57E-160	352.3741565
TGFA-IT1	1.660926853	4.442840514	1346.015821	2.65E-161	2.57E-160	352.3741565
LINC01216	1.660926853	4.442840514	1346.015821	2.65E-161	2.57E-160	352.3741565
NRG1-IT3	1.660926853	4.442840514	1346.015821	2.65E-161	2.57E-160	352.3741565
KCND3-IT1	1.660926853	4.442840514	1346.015821	2.65E-161	2.57E-160	352.3741565
AGBL4-IT1	1.660926853	4.442840514	1346.015821	2.65E-161	2.57E-160	352.3741565
DSCAM-IT1	1.660926853	4.442840514	1346.015821	2.65E-161	2.57E-160	352.3741565
TCF7L1-IT1	1.660926853	4.442840514	1346.015821	2.65E-161	2.57E-160	352.3741565
PLCB1-IT1	1.660926853	4.442840514	1346.015821	2.65E-161	2.57E-160	352.3741565
ARHGEF9-IT1	1.660926853	4.442840514	1346.015821	2.65E-161	2.57E-160	352.3741565
PPP2R2B-IT1	1.660926853	4.442840514	1346.015821	2.65E-161	2.57E-160	352.3741565
CACNA1C-IT2	1.660926853	4.442840514	1346.015821	2.65E-161	2.57E-160	352.3741565
ARHGAP26-IT1	1.660926853	4.442840514	1346.015821	2.65E-161	2.57E-160	352.3741565
VWC2L-IT1	1.660926853	4.442840514	1346.015821	2.65E-161	2.57E-160	352.3741565
LINC00269	1.660926853	4.442840514	1346.015821	2.65E-161	2.57E-160	352.3741565
LINC00911	1.660926853	4.442840514	1346.015821	2.65E-161	2.57E-160	352.3741565
LINC01981	1.660926853	4.442840514	1346.015821	2.65E-161	2.57E-160	352.3741565
TCP11X1	1.660926853	4.442840514	1346.015821	2.65E-161	2.57E-160	352.3741565
TCP11X2	1.660926853	4.442840514	1346.015821	2.65E-161	2.57E-160	352.3741565
LINC01533	1.660926853	4.442840514	1346.015821	2.65E-161	2.57E-160	352.3741565
SPDYE11	1.660926853	4.442840514	1346.015821	2.65E-161	2.57E-160	352.3741565
CT45A7	1.660926853	4.442840514	1346.015821	2.65E-161	2.57E-160	352.3741565
OPN1MW3	1.660926853	4.442840514	1346.015821	2.65E-161	2.57E-160	352.3741565
LINC00609	1.660926853	4.442840514	1346.015821	2.65E-161	2.57E-160	352.3741565
LINC00850	1.660926853	4.442840514	1346.015821	2.65E-161	2.57E-160	352.3741565
SNORA11E	1.660926853	4.442840514	1346.015821	2.65E-161	2.57E-160	352.3741565
LINC00676	1.660926853	4.442840514	1346.015821	2.65E-161	2.57E-160	352.3741565
LINC00681	1.660926853	4.442840514	1346.015821	2.65E-161	2.57E-160	352.3741565
FANK1-AS1	1.660926853	4.442840514	1346.015821	2.65E-161	2.57E-160	352.3741565
DNAJB5-DT	1.660926853	4.442840514	1346.015821	2.65E-161	2.57E-160	352.3741565
LOC101926908	1.660926853	4.442840514	1346.015821	2.65E-161	2.57E-160	352.3741565
LINC02653	1.660926853	4.442840514	1346.015821	2.65E-161	2.57E-160	352.3741565
LINC02339	1.660926853	4.442840514	1346.015821	2.65E-161	2.57E-160	352.3741565
LINC01111	1.660926853	4.442840514	1346.015821	2.65E-161	2.57E-160	352.3741565
LINC02049	1.660926853	4.442840514	1346.015821	2.65E-161	2.57E-160	352.3741565
LINC01365	1.660926853	4.442840514	1346.015821	2.65E-161	2.57E-160	352.3741565
LINC02402	1.660926853	4.442840514	1346.015821	2.65E-161	2.57E-160	352.3741565
LINC01957	1.660926853	4.442840514	1346.015821	2.65E-161	2.57E-160	352.3741565
LOC101927072	1.660926853	4.442840514	1346.015821	2.65E-161	2.57E-160	352.3741565
LINC02379	1.660926853	4.442840514	1346.015821	2.65E-161	2.57E-160	352.3741565
LINC02016	1.660926853	4.442840514	1346.015821	2.65E-161	2.57E-160	352.3741565
LINC00382	1.660926853	4.442840514	1346.015821	2.65E-161	2.57E-160	352.3741565
LINC02075	1.660926853	4.442840514	1346.015821	2.65E-161	2.57E-160	352.3741565
LINC02466	1.660926853	4.442840514	1346.015821	2.65E-161	2.57E-160	352.3741565
LINC01793	1.660926853	4.442840514	1346.015821	2.65E-161	2.57E-160	352.3741565
LINC01360	1.660926853	4.442840514	1346.015821	2.65E-161	2.57E-160	352.3741565
LINC01831	1.660926853	4.442840514	1346.015821	2.65E-161	2.57E-160	352.3741565
LINC01582	1.660926853	4.442840514	1346.015821	2.65E-161	2.57E-160	352.3741565
LINC02186	1.660926853	4.442840514	1346.015821	2.65E-161	2.57E-160	352.3741565
LINC01875	1.660926853	4.442840514	1346.015821	2.65E-161	2.57E-160	352.3741565
LINC02353	1.660926853	4.442840514	1346.015821	2.65E-161	2.57E-160	352.3741565
LINC03017	1.660926853	4.442840514	1346.015821	2.65E-161	2.57E-160	352.3741565
LINC01821	1.660926853	4.442840514	1346.015821	2.65E-161	2.57E-160	352.3741565
LOC101927410	1.660926853	4.442840514	1346.015821	2.65E-161	2.57E-160	352.3741565
LINC01782	1.660926853	4.442840514	1346.015821	2.65E-161	2.57E-160	352.3741565
LINC01903	1.660926853	4.442840514	1346.015821	2.65E-161	2.57E-160	352.3741565
LINC01790	1.660926853	4.442840514	1346.015821	2.65E-161	2.57E-160	352.3741565
LOC101927434	1.660926853	4.442840514	1346.015821	2.65E-161	2.57E-160	352.3741565
LINC01282	1.660926853	4.442840514	1346.015821	2.65E-161	2.57E-160	352.3741565
LOC101927450	1.660926853	4.442840514	1346.015821	2.65E-161	2.57E-160	352.3741565
LINC02359	1.660926853	4.442840514	1346.015821	2.65E-161	2.57E-160	352.3741565
LOC101927483	1.660926853	4.442840514	1346.015821	2.65E-161	2.57E-160	352.3741565
TCERG1L-AS1	1.660926853	4.442840514	1346.015821	2.65E-161	2.57E-160	352.3741565
LINC02070	1.660926853	4.442840514	1346.015821	2.65E-161	2.57E-160	352.3741565
PINCR	1.660926853	4.442840514	1346.015821	2.65E-161	2.57E-160	352.3741565
LINC01656	1.660926853	4.442840514	1346.015821	2.65E-161	2.57E-160	352.3741565
LINC01737	1.660926853	4.442840514	1346.015821	2.65E-161	2.57E-160	352.3741565
DPP10-AS3	1.660926853	4.442840514	1346.015821	2.65E-161	2.57E-160	352.3741565
LINC01922	1.660926853	4.442840514	1346.015821	2.65E-161	2.57E-160	352.3741565
LINC02375	1.660926853	4.442840514	1346.015821	2.65E-161	2.57E-160	352.3741565
LINC02165	1.660926853	4.442840514	1346.015821	2.65E-161	2.57E-160	352.3741565
LINC02411	1.660926853	4.442840514	1346.015821	2.65E-161	2.57E-160	352.3741565
LINC02368	1.660926853	4.442840514	1346.015821	2.65E-161	2.57E-160	352.3741565
LOC101927711	1.660926853	4.442840514	1346.015821	2.65E-161	2.57E-160	352.3741565
LINC01029	1.660926853	4.442840514	1346.015821	2.65E-161	2.57E-160	352.3741565
LARP4B-DT	1.660926853	4.442840514	1346.015821	2.65E-161	2.57E-160	352.3741565
MIR548XHG	1.660926853	4.442840514	1346.015821	2.65E-161	2.57E-160	352.3741565
LINC01425	1.660926853	4.442840514	1346.015821	2.65E-161	2.57E-160	352.3741565
LOC101927827	1.660926853	4.442840514	1346.015821	2.65E-161	2.57E-160	352.3741565
LINC02010	1.660926853	4.442840514	1346.015821	2.65E-161	2.57E-160	352.3741565
LINC01689	1.660926853	4.442840514	1346.015821	2.65E-161	2.57E-160	352.3741565
LINC01654	1.660926853	4.442840514	1346.015821	2.65E-161	2.57E-160	352.3741565
MARCHF10-DT	1.660926853	4.442840514	1346.015821	2.65E-161	2.57E-160	352.3741565
LOC101927908	1.660926853	4.442840514	1346.015821	2.65E-161	2.57E-160	352.3741565
LINC01527	1.660926853	4.442840514	1346.015821	2.65E-161	2.57E-160	352.3741565
LINC01087	1.660926853	4.442840514	1346.015821	2.65E-161	2.57E-160	352.3741565
LINC01809	1.660926853	4.442840514	1346.015821	2.65E-161	2.57E-160	352.3741565
LOC101928052	1.660926853	4.442840514	1346.015821	2.65E-161	2.57E-160	352.3741565
LOC101928087	1.660926853	4.442840514	1346.015821	2.65E-161	2.57E-160	352.3741565
LINC02444	1.660926853	4.442840514	1346.015821	2.65E-161	2.57E-160	352.3741565
LINC01486	1.660926853	4.442840514	1346.015821	2.65E-161	2.57E-160	352.3741565
LINC01028	1.660926853	4.442840514	1346.015821	2.65E-161	2.57E-160	352.3741565
LINC02837	1.660926853	4.442840514	1346.015821	2.65E-161	2.57E-160	352.3741565
C21orf140	1.660926853	4.442840514	1346.015821	2.65E-161	2.57E-160	352.3741565
LINC01179	1.660926853	4.442840514	1346.015821	2.65E-161	2.57E-160	352.3741565
LINC02366	1.660926853	4.442840514	1346.015821	2.65E-161	2.57E-160	352.3741565
LOC101928168	1.660926853	4.442840514	1346.015821	2.65E-161	2.57E-160	352.3741565
LOC101928253	1.660926853	4.442840514	1346.015821	2.65E-161	2.57E-160	352.3741565
LOC101928254	1.660926853	4.442840514	1346.015821	2.65E-161	2.57E-160	352.3741565
LINC02850	1.660926853	4.442840514	1346.015821	2.65E-161	2.57E-160	352.3741565
LINC02549	1.660926853	4.442840514	1346.015821	2.65E-161	2.57E-160	352.3741565
LINC02504	1.660926853	4.442840514	1346.015821	2.65E-161	2.57E-160	352.3741565
LINC02670	1.660926853	4.442840514	1346.015821	2.65E-161	2.57E-160	352.3741565
PTCSC2	1.660926853	4.442840514	1346.015821	2.65E-161	2.57E-160	352.3741565
PABPC1L2B-AS1	1.660926853	4.442840514	1346.015821	2.65E-161	2.57E-160	352.3741565
LOC101928380	1.660926853	4.442840514	1346.015821	2.65E-161	2.57E-160	352.3741565
LOC101928392	1.660926853	4.442840514	1346.015821	2.65E-161	2.57E-160	352.3741565
LINC01490	1.660926853	4.442840514	1346.015821	2.65E-161	2.57E-160	352.3741565
FBXO3-DT	1.660926853	4.442840514	1346.015821	2.65E-161	2.57E-160	352.3741565
LOC101928441	1.660926853	4.442840514	1346.015821	2.65E-161	2.57E-160	352.3741565
LINC02426	1.660926853	4.442840514	1346.015821	2.65E-161	2.57E-160	352.3741565
LOC101928475	1.660926853	4.442840514	1346.015821	2.65E-161	2.57E-160	352.3741565
LOC101928495	1.660926853	4.442840514	1346.015821	2.65E-161	2.57E-160	352.3741565
LOC101928523	1.660926853	4.442840514	1346.015821	2.65E-161	2.57E-160	352.3741565
LOC101928532	1.660926853	4.442840514	1346.015821	2.65E-161	2.57E-160	352.3741565
LINC01467	1.660926853	4.442840514	1346.015821	2.65E-161	2.57E-160	352.3741565
ZNF84-DT	1.660926853	4.442840514	1346.015821	2.65E-161	2.57E-160	352.3741565
LINC01413	1.660926853	4.442840514	1346.015821	2.65E-161	2.57E-160	352.3741565
LINC02189	1.660926853	4.442840514	1346.015821	2.65E-161	2.57E-160	352.3741565
LOC101928622	1.660926853	4.442840514	1346.015821	2.65E-161	2.57E-160	352.3741565
LOC101928627	1.660926853	4.442840514	1346.015821	2.65E-161	2.57E-160	352.3741565
ADGB-DT	1.660926853	4.442840514	1346.015821	2.65E-161	2.57E-160	352.3741565
LINC01070	1.660926853	4.442840514	1346.015821	2.65E-161	2.57E-160	352.3741565
PIK3CA-DT	1.660926853	4.442840514	1346.015821	2.65E-161	2.57E-160	352.3741565
LOC101928743	1.660926853	4.442840514	1346.015821	2.65E-161	2.57E-160	352.3741565
PEX5L-AS2	1.660926853	4.442840514	1346.015821	2.65E-161	2.57E-160	352.3741565
LINC01448	1.660926853	4.442840514	1346.015821	2.65E-161	2.57E-160	352.3741565
LINC02380	1.660926853	4.442840514	1346.015821	2.65E-161	2.57E-160	352.3741565
LOC101928937	1.660926853	4.442840514	1346.015821	2.65E-161	2.57E-160	352.3741565
LINC01262	1.660926853	4.442840514	1346.015821	2.65E-161	2.57E-160	352.3741565
LOC101929022	1.660926853	4.442840514	1346.015821	2.65E-161	2.57E-160	352.3741565
LINC01516	1.660926853	4.442840514	1346.015821	2.65E-161	2.57E-160	352.3741565
LINC02116	1.660926853	4.442840514	1346.015821	2.65E-161	2.57E-160	352.3741565
C12orf42-AS1	1.660926853	4.442840514	1346.015821	2.65E-161	2.57E-160	352.3741565
LOC101929073	1.660926853	4.442840514	1346.015821	2.65E-161	2.57E-160	352.3741565
LINC02493	1.660926853	4.442840514	1346.015821	2.65E-161	2.57E-160	352.3741565
LINC01858	1.660926853	4.442840514	1346.015821	2.65E-161	2.57E-160	352.3741565
LOC101929148	1.660926853	4.442840514	1346.015821	2.65E-161	2.57E-160	352.3741565
LINC02114	1.660926853	4.442840514	1346.015821	2.65E-161	2.57E-160	352.3741565
LOC101929154	1.660926853	4.442840514	1346.015821	2.65E-161	2.57E-160	352.3741565
LOC101929172	1.660926853	4.442840514	1346.015821	2.65E-161	2.57E-160	352.3741565
LINC01647	1.660926853	4.442840514	1346.015821	2.65E-161	2.57E-160	352.3741565
LINC01729	1.660926853	4.442840514	1346.015821	2.65E-161	2.57E-160	352.3741565
LOC101929217	1.660926853	4.442840514	1346.015821	2.65E-161	2.57E-160	352.3741565
LINC02123	1.660926853	4.442840514	1346.015821	2.65E-161	2.57E-160	352.3741565
LINC01428	1.660926853	4.442840514	1346.015821	2.65E-161	2.57E-160	352.3741565
LOC101929269	1.660926853	4.442840514	1346.015821	2.65E-161	2.57E-160	352.3741565
LINC01751	1.660926853	4.442840514	1346.015821	2.65E-161	2.57E-160	352.3741565
LOC101929297	1.660926853	4.442840514	1346.015821	2.65E-161	2.57E-160	352.3741565
LINC01665	1.660926853	4.442840514	1346.015821	2.65E-161	2.57E-160	352.3741565
DDIT4L-AS1	1.660926853	4.442840514	1346.015821	2.65E-161	2.57E-160	352.3741565
LOC101929427	1.660926853	4.442840514	1346.015821	2.65E-161	2.57E-160	352.3741565
PTPRD-DT	1.660926853	4.442840514	1346.015821	2.65E-161	2.57E-160	352.3741565
LINGO1-AS2	1.660926853	4.442840514	1346.015821	2.65E-161	2.57E-160	352.3741565
LINC01339	1.660926853	4.442840514	1346.015821	2.65E-161	2.57E-160	352.3741565
LINC00993	1.660926853	4.442840514	1346.015821	2.65E-161	2.57E-160	352.3741565
LOC101929528	1.660926853	4.442840514	1346.015821	2.65E-161	2.57E-160	352.3741565
LOC101929551	1.660926853	4.442840514	1346.015821	2.65E-161	2.57E-160	352.3741565
LINC01243	1.660926853	4.442840514	1346.015821	2.65E-161	2.57E-160	352.3741565
LINC02647	1.660926853	4.442840514	1346.015821	2.65E-161	2.57E-160	352.3741565
LOC101929662	1.660926853	4.442840514	1346.015821	2.65E-161	2.57E-160	352.3741565
LINC02064	1.660926853	4.442840514	1346.015821	2.65E-161	2.57E-160	352.3741565
LINC01520	1.660926853	4.442840514	1346.015821	2.65E-161	2.57E-160	352.3741565
AGBL4-AS1	1.660926853	4.442840514	1346.015821	2.65E-161	2.57E-160	352.3741565
PRAMEF27	1.660926853	4.442840514	1346.015821	2.65E-161	2.57E-160	352.3741565
LOC101930100	1.660926853	4.442840514	1346.015821	2.65E-161	2.57E-160	352.3741565
LINC00945	1.660926853	4.442840514	1346.015821	2.65E-161	2.57E-160	352.3741565
LINC01030	1.660926853	4.442840514	1346.015821	2.65E-161	2.57E-160	352.3741565
LINC00644	1.660926853	4.442840514	1346.015821	2.65E-161	2.57E-160	352.3741565
RNVU1-14	1.660926853	4.442840514	1346.015821	2.65E-161	2.57E-160	352.3741565
RNVU1-17	1.660926853	4.442840514	1346.015821	2.65E-161	2.57E-160	352.3741565
RNVU1-6	1.660926853	4.442840514	1346.015821	2.65E-161	2.57E-160	352.3741565
RNVU1-19	1.660926853	4.442840514	1346.015821	2.65E-161	2.57E-160	352.3741565
MIR5787	1.660926853	4.442840514	1346.015821	2.65E-161	2.57E-160	352.3741565
MIR6068	1.660926853	4.442840514	1346.015821	2.65E-161	2.57E-160	352.3741565
MIR6070	1.660926853	4.442840514	1346.015821	2.65E-161	2.57E-160	352.3741565
MIR6073	1.660926853	4.442840514	1346.015821	2.65E-161	2.57E-160	352.3741565
MIR6074	1.660926853	4.442840514	1346.015821	2.65E-161	2.57E-160	352.3741565
MIR6078	1.660926853	4.442840514	1346.015821	2.65E-161	2.57E-160	352.3741565
MIR6079	1.660926853	4.442840514	1346.015821	2.65E-161	2.57E-160	352.3741565
MIR6084	1.660926853	4.442840514	1346.015821	2.65E-161	2.57E-160	352.3741565
MIR6085	1.660926853	4.442840514	1346.015821	2.65E-161	2.57E-160	352.3741565
MIR6089	1.660926853	4.442840514	1346.015821	2.65E-161	2.57E-160	352.3741565
MIR6125	1.660926853	4.442840514	1346.015821	2.65E-161	2.57E-160	352.3741565
MIR6128	1.660926853	4.442840514	1346.015821	2.65E-161	2.57E-160	352.3741565
MIR6129	1.660926853	4.442840514	1346.015821	2.65E-161	2.57E-160	352.3741565
MIR6131	1.660926853	4.442840514	1346.015821	2.65E-161	2.57E-160	352.3741565
MIR6133	1.660926853	4.442840514	1346.015821	2.65E-161	2.57E-160	352.3741565
MIR6134	1.660926853	4.442840514	1346.015821	2.65E-161	2.57E-160	352.3741565
MIR6165	1.660926853	4.442840514	1346.015821	2.65E-161	2.57E-160	352.3741565
MIR6499	1.660926853	4.442840514	1346.015821	2.65E-161	2.57E-160	352.3741565
MIR548AY	1.660926853	4.442840514	1346.015821	2.65E-161	2.57E-160	352.3741565
MIR6501	1.660926853	4.442840514	1346.015821	2.65E-161	2.57E-160	352.3741565
MIR6502	1.660926853	4.442840514	1346.015821	2.65E-161	2.57E-160	352.3741565
MIR6504	1.660926853	4.442840514	1346.015821	2.65E-161	2.57E-160	352.3741565
MIR6506	1.660926853	4.442840514	1346.015821	2.65E-161	2.57E-160	352.3741565
MIR6507	1.660926853	4.442840514	1346.015821	2.65E-161	2.57E-160	352.3741565
MIR6509	1.660926853	4.442840514	1346.015821	2.65E-161	2.57E-160	352.3741565
MIR6512	1.660926853	4.442840514	1346.015821	2.65E-161	2.57E-160	352.3741565
MIR6513	1.660926853	4.442840514	1346.015821	2.65E-161	2.57E-160	352.3741565
MIR6715B	1.660926853	4.442840514	1346.015821	2.65E-161	2.57E-160	352.3741565
MIR6717	1.660926853	4.442840514	1346.015821	2.65E-161	2.57E-160	352.3741565
MIR6511B1	1.660926853	4.442840514	1346.015821	2.65E-161	2.57E-160	352.3741565
MIR6718	1.660926853	4.442840514	1346.015821	2.65E-161	2.57E-160	352.3741565
MIR6724-1	1.660926853	4.442840514	1346.015821	2.65E-161	2.57E-160	352.3741565
MIR6726	1.660926853	4.442840514	1346.015821	2.65E-161	2.57E-160	352.3741565
MIR6727	1.660926853	4.442840514	1346.015821	2.65E-161	2.57E-160	352.3741565
MIR6731	1.660926853	4.442840514	1346.015821	2.65E-161	2.57E-160	352.3741565
MIR6732	1.660926853	4.442840514	1346.015821	2.65E-161	2.57E-160	352.3741565
MIR6733	1.660926853	4.442840514	1346.015821	2.65E-161	2.57E-160	352.3741565
MIR6742	1.660926853	4.442840514	1346.015821	2.65E-161	2.57E-160	352.3741565
MIR6743	1.660926853	4.442840514	1346.015821	2.65E-161	2.57E-160	352.3741565
MIR6748	1.660926853	4.442840514	1346.015821	2.65E-161	2.57E-160	352.3741565
MIR6751	1.660926853	4.442840514	1346.015821	2.65E-161	2.57E-160	352.3741565
MIR6755	1.660926853	4.442840514	1346.015821	2.65E-161	2.57E-160	352.3741565
MIR6756	1.660926853	4.442840514	1346.015821	2.65E-161	2.57E-160	352.3741565
MIR6758	1.660926853	4.442840514	1346.015821	2.65E-161	2.57E-160	352.3741565
MIR6760	1.660926853	4.442840514	1346.015821	2.65E-161	2.57E-160	352.3741565
MIR6761	1.660926853	4.442840514	1346.015821	2.65E-161	2.57E-160	352.3741565
MIR6768	1.660926853	4.442840514	1346.015821	2.65E-161	2.57E-160	352.3741565
MIR6770-1	1.660926853	4.442840514	1346.015821	2.65E-161	2.57E-160	352.3741565
MIR6771	1.660926853	4.442840514	1346.015821	2.65E-161	2.57E-160	352.3741565
MIR6772	1.660926853	4.442840514	1346.015821	2.65E-161	2.57E-160	352.3741565
MIR6787	1.660926853	4.442840514	1346.015821	2.65E-161	2.57E-160	352.3741565
MIR6791	1.660926853	4.442840514	1346.015821	2.65E-161	2.57E-160	352.3741565
MIR6800	1.660926853	4.442840514	1346.015821	2.65E-161	2.57E-160	352.3741565
MIR6805	1.660926853	4.442840514	1346.015821	2.65E-161	2.57E-160	352.3741565
MIR6820	1.660926853	4.442840514	1346.015821	2.65E-161	2.57E-160	352.3741565
MIR6824	1.660926853	4.442840514	1346.015821	2.65E-161	2.57E-160	352.3741565
MIR6826	1.660926853	4.442840514	1346.015821	2.65E-161	2.57E-160	352.3741565
MIR6828	1.660926853	4.442840514	1346.015821	2.65E-161	2.57E-160	352.3741565
MIR6830	1.660926853	4.442840514	1346.015821	2.65E-161	2.57E-160	352.3741565
MIR6831	1.660926853	4.442840514	1346.015821	2.65E-161	2.57E-160	352.3741565
MIR6834	1.660926853	4.442840514	1346.015821	2.65E-161	2.57E-160	352.3741565
MIR6836	1.660926853	4.442840514	1346.015821	2.65E-161	2.57E-160	352.3741565
MIR6839	1.660926853	4.442840514	1346.015821	2.65E-161	2.57E-160	352.3741565
MIR6841	1.660926853	4.442840514	1346.015821	2.65E-161	2.57E-160	352.3741565
MIR6842	1.660926853	4.442840514	1346.015821	2.65E-161	2.57E-160	352.3741565
MIR6843	1.660926853	4.442840514	1346.015821	2.65E-161	2.57E-160	352.3741565
MIR6847	1.660926853	4.442840514	1346.015821	2.65E-161	2.57E-160	352.3741565
MIR6852	1.660926853	4.442840514	1346.015821	2.65E-161	2.57E-160	352.3741565
MIR6854	1.660926853	4.442840514	1346.015821	2.65E-161	2.57E-160	352.3741565
MIR6856	1.660926853	4.442840514	1346.015821	2.65E-161	2.57E-160	352.3741565
MIR6857	1.660926853	4.442840514	1346.015821	2.65E-161	2.57E-160	352.3741565
MIR6860	1.660926853	4.442840514	1346.015821	2.65E-161	2.57E-160	352.3741565
MIR6861	1.660926853	4.442840514	1346.015821	2.65E-161	2.57E-160	352.3741565
MIR6862-1	1.660926853	4.442840514	1346.015821	2.65E-161	2.57E-160	352.3741565
MIR6869	1.660926853	4.442840514	1346.015821	2.65E-161	2.57E-160	352.3741565
MIR6870	1.660926853	4.442840514	1346.015821	2.65E-161	2.57E-160	352.3741565
MIR6872	1.660926853	4.442840514	1346.015821	2.65E-161	2.57E-160	352.3741565
MIR6876	1.660926853	4.442840514	1346.015821	2.65E-161	2.57E-160	352.3741565
MIR6877	1.660926853	4.442840514	1346.015821	2.65E-161	2.57E-160	352.3741565
MIR6878	1.660926853	4.442840514	1346.015821	2.65E-161	2.57E-160	352.3741565
MIR6881	1.660926853	4.442840514	1346.015821	2.65E-161	2.57E-160	352.3741565
MIR6882	1.660926853	4.442840514	1346.015821	2.65E-161	2.57E-160	352.3741565
MIR6883	1.660926853	4.442840514	1346.015821	2.65E-161	2.57E-160	352.3741565
MIR6885	1.660926853	4.442840514	1346.015821	2.65E-161	2.57E-160	352.3741565
MIR6888	1.660926853	4.442840514	1346.015821	2.65E-161	2.57E-160	352.3741565
MIR6890	1.660926853	4.442840514	1346.015821	2.65E-161	2.57E-160	352.3741565
MIR7109	1.660926853	4.442840514	1346.015821	2.65E-161	2.57E-160	352.3741565
MIR7110	1.660926853	4.442840514	1346.015821	2.65E-161	2.57E-160	352.3741565
MIR7113	1.660926853	4.442840514	1346.015821	2.65E-161	2.57E-160	352.3741565
MIR6511A3	1.660926853	4.442840514	1346.015821	2.65E-161	2.57E-160	352.3741565
MIR6511A4	1.660926853	4.442840514	1346.015821	2.65E-161	2.57E-160	352.3741565
MIR7152	1.660926853	4.442840514	1346.015821	2.65E-161	2.57E-160	352.3741565
MIR7153	1.660926853	4.442840514	1346.015821	2.65E-161	2.57E-160	352.3741565
MIR7154	1.660926853	4.442840514	1346.015821	2.65E-161	2.57E-160	352.3741565
MIR7157	1.660926853	4.442840514	1346.015821	2.65E-161	2.57E-160	352.3741565
MIR7158	1.660926853	4.442840514	1346.015821	2.65E-161	2.57E-160	352.3741565
MIR7160	1.660926853	4.442840514	1346.015821	2.65E-161	2.57E-160	352.3741565
MIR486-2	1.660926853	4.442840514	1346.015821	2.65E-161	2.57E-160	352.3741565
MIR7702	1.660926853	4.442840514	1346.015821	2.65E-161	2.57E-160	352.3741565
MIR7703	1.660926853	4.442840514	1346.015821	2.65E-161	2.57E-160	352.3741565
MIR7704	1.660926853	4.442840514	1346.015821	2.65E-161	2.57E-160	352.3741565
MIR7706	1.660926853	4.442840514	1346.015821	2.65E-161	2.57E-160	352.3741565
MIR7843	1.660926853	4.442840514	1346.015821	2.65E-161	2.57E-160	352.3741565
MIR4433B	1.660926853	4.442840514	1346.015821	2.65E-161	2.57E-160	352.3741565
MIR7844	1.660926853	4.442840514	1346.015821	2.65E-161	2.57E-160	352.3741565
MIR7850	1.660926853	4.442840514	1346.015821	2.65E-161	2.57E-160	352.3741565
MIR7852	1.660926853	4.442840514	1346.015821	2.65E-161	2.57E-160	352.3741565
MIR7854	1.660926853	4.442840514	1346.015821	2.65E-161	2.57E-160	352.3741565
MIR7855	1.660926853	4.442840514	1346.015821	2.65E-161	2.57E-160	352.3741565
MIR7856	1.660926853	4.442840514	1346.015821	2.65E-161	2.57E-160	352.3741565
MIR548BA	1.660926853	4.442840514	1346.015821	2.65E-161	2.57E-160	352.3741565
MIR7973-2	1.660926853	4.442840514	1346.015821	2.65E-161	2.57E-160	352.3741565
MIR7974	1.660926853	4.442840514	1346.015821	2.65E-161	2.57E-160	352.3741565
MIR7976	1.660926853	4.442840514	1346.015821	2.65E-161	2.57E-160	352.3741565
MIR7977	1.660926853	4.442840514	1346.015821	2.65E-161	2.57E-160	352.3741565
MIR7978	1.660926853	4.442840514	1346.015821	2.65E-161	2.57E-160	352.3741565
MIR8054	1.660926853	4.442840514	1346.015821	2.65E-161	2.57E-160	352.3741565
MIR8056	1.660926853	4.442840514	1346.015821	2.65E-161	2.57E-160	352.3741565
MIR8058	1.660926853	4.442840514	1346.015821	2.65E-161	2.57E-160	352.3741565
MIR8060	1.660926853	4.442840514	1346.015821	2.65E-161	2.57E-160	352.3741565
MIR8062	1.660926853	4.442840514	1346.015821	2.65E-161	2.57E-160	352.3741565
MIR8064	1.660926853	4.442840514	1346.015821	2.65E-161	2.57E-160	352.3741565
MIR8065	1.660926853	4.442840514	1346.015821	2.65E-161	2.57E-160	352.3741565
MIR8066	1.660926853	4.442840514	1346.015821	2.65E-161	2.57E-160	352.3741565
MIR8067	1.660926853	4.442840514	1346.015821	2.65E-161	2.57E-160	352.3741565
MIR8070	1.660926853	4.442840514	1346.015821	2.65E-161	2.57E-160	352.3741565
MIR8073	1.660926853	4.442840514	1346.015821	2.65E-161	2.57E-160	352.3741565
MIR8074	1.660926853	4.442840514	1346.015821	2.65E-161	2.57E-160	352.3741565
MIR8077	1.660926853	4.442840514	1346.015821	2.65E-161	2.57E-160	352.3741565
MIR8080	1.660926853	4.442840514	1346.015821	2.65E-161	2.57E-160	352.3741565
MIR8082	1.660926853	4.442840514	1346.015821	2.65E-161	2.57E-160	352.3741565
MIR8085	1.660926853	4.442840514	1346.015821	2.65E-161	2.57E-160	352.3741565
MIR8086	1.660926853	4.442840514	1346.015821	2.65E-161	2.57E-160	352.3741565
MIR8089	1.660926853	4.442840514	1346.015821	2.65E-161	2.57E-160	352.3741565
MIR7112	1.660926853	4.442840514	1346.015821	2.65E-161	2.57E-160	352.3741565
MIR6770-2	1.660926853	4.442840514	1346.015821	2.65E-161	2.57E-160	352.3741565
MIR6072	1.660926853	4.442840514	1346.015821	2.65E-161	2.57E-160	352.3741565
MIR6511B2	1.660926853	4.442840514	1346.015821	2.65E-161	2.57E-160	352.3741565
MIR8081	1.660926853	4.442840514	1346.015821	2.65E-161	2.57E-160	352.3741565
MIR6075	1.660926853	4.442840514	1346.015821	2.65E-161	2.57E-160	352.3741565
MIR548AZ	1.660926853	4.442840514	1346.015821	2.65E-161	2.57E-160	352.3741565
MIR6715A	1.660926853	4.442840514	1346.015821	2.65E-161	2.57E-160	352.3741565
MIR6736	1.660926853	4.442840514	1346.015821	2.65E-161	2.57E-160	352.3741565
MIR6773	1.660926853	4.442840514	1346.015821	2.65E-161	2.57E-160	352.3741565
MIR6780A	1.660926853	4.442840514	1346.015821	2.65E-161	2.57E-160	352.3741565
MIR6794	1.660926853	4.442840514	1346.015821	2.65E-161	2.57E-160	352.3741565
MIR6810	1.660926853	4.442840514	1346.015821	2.65E-161	2.57E-160	352.3741565
MIR6817	1.660926853	4.442840514	1346.015821	2.65E-161	2.57E-160	352.3741565
MIR6844	1.660926853	4.442840514	1346.015821	2.65E-161	2.57E-160	352.3741565
MIR6769B	1.660926853	4.442840514	1346.015821	2.65E-161	2.57E-160	352.3741565
MIR6880	1.660926853	4.442840514	1346.015821	2.65E-161	2.57E-160	352.3741565
MIR6887	1.660926853	4.442840514	1346.015821	2.65E-161	2.57E-160	352.3741565
MIR7114	1.660926853	4.442840514	1346.015821	2.65E-161	2.57E-160	352.3741565
MIR7162	1.660926853	4.442840514	1346.015821	2.65E-161	2.57E-160	352.3741565
MIR7515	1.660926853	4.442840514	1346.015821	2.65E-161	2.57E-160	352.3741565
MIR1273H	1.660926853	4.442840514	1346.015821	2.65E-161	2.57E-160	352.3741565
MIR7973-1	1.660926853	4.442840514	1346.015821	2.65E-161	2.57E-160	352.3741565
MIR8061	1.660926853	4.442840514	1346.015821	2.65E-161	2.57E-160	352.3741565
MIR8069-1	1.660926853	4.442840514	1346.015821	2.65E-161	2.57E-160	352.3741565
MIR8076	1.660926853	4.442840514	1346.015821	2.65E-161	2.57E-160	352.3741565
MIR6770-3	1.660926853	4.442840514	1346.015821	2.65E-161	2.57E-160	352.3741565
MIR6511A1	1.660926853	4.442840514	1346.015821	2.65E-161	2.57E-160	352.3741565
MIR6741	1.660926853	4.442840514	1346.015821	2.65E-161	2.57E-160	352.3741565
MIR1199	1.660926853	4.442840514	1346.015821	2.65E-161	2.57E-160	352.3741565
MIR6081	1.660926853	4.442840514	1346.015821	2.65E-161	2.57E-160	352.3741565
MIR6086	1.660926853	4.442840514	1346.015821	2.65E-161	2.57E-160	352.3741565
MIR6127	1.660926853	4.442840514	1346.015821	2.65E-161	2.57E-160	352.3741565
MIR6132	1.660926853	4.442840514	1346.015821	2.65E-161	2.57E-160	352.3741565
MIR6500	1.660926853	4.442840514	1346.015821	2.65E-161	2.57E-160	352.3741565
MIR6510	1.660926853	4.442840514	1346.015821	2.65E-161	2.57E-160	352.3741565
MIR6716	1.660926853	4.442840514	1346.015821	2.65E-161	2.57E-160	352.3741565
MIR892C	1.660926853	4.442840514	1346.015821	2.65E-161	2.57E-160	352.3741565
MIR6734	1.660926853	4.442840514	1346.015821	2.65E-161	2.57E-160	352.3741565
MIR6744	1.660926853	4.442840514	1346.015821	2.65E-161	2.57E-160	352.3741565
MIR6754	1.660926853	4.442840514	1346.015821	2.65E-161	2.57E-160	352.3741565
MIR6764	1.660926853	4.442840514	1346.015821	2.65E-161	2.57E-160	352.3741565
MIR6778	1.660926853	4.442840514	1346.015821	2.65E-161	2.57E-160	352.3741565
MIR6788	1.660926853	4.442840514	1346.015821	2.65E-161	2.57E-160	352.3741565
MIR6789	1.660926853	4.442840514	1346.015821	2.65E-161	2.57E-160	352.3741565
MIR6798	1.660926853	4.442840514	1346.015821	2.65E-161	2.57E-160	352.3741565
MIR6808	1.660926853	4.442840514	1346.015821	2.65E-161	2.57E-160	352.3741565
MIR6813	1.660926853	4.442840514	1346.015821	2.65E-161	2.57E-160	352.3741565
MIR6818	1.660926853	4.442840514	1346.015821	2.65E-161	2.57E-160	352.3741565
MIR6827	1.660926853	4.442840514	1346.015821	2.65E-161	2.57E-160	352.3741565
MIR6840	1.660926853	4.442840514	1346.015821	2.65E-161	2.57E-160	352.3741565
MIR6845	1.660926853	4.442840514	1346.015821	2.65E-161	2.57E-160	352.3741565
MIR6849	1.660926853	4.442840514	1346.015821	2.65E-161	2.57E-160	352.3741565
MIR6855	1.660926853	4.442840514	1346.015821	2.65E-161	2.57E-160	352.3741565
MIR6863	1.660926853	4.442840514	1346.015821	2.65E-161	2.57E-160	352.3741565
MIR6868	1.660926853	4.442840514	1346.015821	2.65E-161	2.57E-160	352.3741565
MIR6875	1.660926853	4.442840514	1346.015821	2.65E-161	2.57E-160	352.3741565
MIR6884	1.660926853	4.442840514	1346.015821	2.65E-161	2.57E-160	352.3741565
MIR7108	1.660926853	4.442840514	1346.015821	2.65E-161	2.57E-160	352.3741565
MIR6511A2	1.660926853	4.442840514	1346.015821	2.65E-161	2.57E-160	352.3741565
MIR7151	1.660926853	4.442840514	1346.015821	2.65E-161	2.57E-160	352.3741565
MIR7155	1.660926853	4.442840514	1346.015821	2.65E-161	2.57E-160	352.3741565
MIR7159	1.660926853	4.442840514	1346.015821	2.65E-161	2.57E-160	352.3741565
MIR7705	1.660926853	4.442840514	1346.015821	2.65E-161	2.57E-160	352.3741565
MIR6516	1.660926853	4.442840514	1346.015821	2.65E-161	2.57E-160	352.3741565
MIR7853	1.660926853	4.442840514	1346.015821	2.65E-161	2.57E-160	352.3741565
MIR7975	1.660926853	4.442840514	1346.015821	2.65E-161	2.57E-160	352.3741565
MIR8052	1.660926853	4.442840514	1346.015821	2.65E-161	2.57E-160	352.3741565
MIR8057	1.660926853	4.442840514	1346.015821	2.65E-161	2.57E-160	352.3741565
MIR8063	1.660926853	4.442840514	1346.015821	2.65E-161	2.57E-160	352.3741565
MIR8068	1.660926853	4.442840514	1346.015821	2.65E-161	2.57E-160	352.3741565
MIR8072	1.660926853	4.442840514	1346.015821	2.65E-161	2.57E-160	352.3741565
MIR8088	1.660926853	4.442840514	1346.015821	2.65E-161	2.57E-160	352.3741565
MIR6124	1.660926853	4.442840514	1346.015821	2.65E-161	2.57E-160	352.3741565
MIR6785	1.660926853	4.442840514	1346.015821	2.65E-161	2.57E-160	352.3741565
MIR8059	1.660926853	4.442840514	1346.015821	2.65E-161	2.57E-160	352.3741565
MIR6082	1.660926853	4.442840514	1346.015821	2.65E-161	2.57E-160	352.3741565
MIR6130	1.660926853	4.442840514	1346.015821	2.65E-161	2.57E-160	352.3741565
MIR6508	1.660926853	4.442840514	1346.015821	2.65E-161	2.57E-160	352.3741565
MIR6801	1.660926853	4.442840514	1346.015821	2.65E-161	2.57E-160	352.3741565
MIR6837	1.660926853	4.442840514	1346.015821	2.65E-161	2.57E-160	352.3741565
MIR6866	1.660926853	4.442840514	1346.015821	2.65E-161	2.57E-160	352.3741565
MIR7156	1.660926853	4.442840514	1346.015821	2.65E-161	2.57E-160	352.3741565
MIR8053	1.660926853	4.442840514	1346.015821	2.65E-161	2.57E-160	352.3741565
MIR8084	1.660926853	4.442840514	1346.015821	2.65E-161	2.57E-160	352.3741565
LINC01377	1.660926853	4.442840514	1346.015821	2.65E-161	2.57E-160	352.3741565
LINC01017	1.660926853	4.442840514	1346.015821	2.65E-161	2.57E-160	352.3741565
LINC02180	1.660926853	4.442840514	1346.015821	2.65E-161	2.57E-160	352.3741565
LINC01950	1.660926853	4.442840514	1346.015821	2.65E-161	2.57E-160	352.3741565
LINC03023	1.660926853	4.442840514	1346.015821	2.65E-161	2.57E-160	352.3741565
LINC02056	1.660926853	4.442840514	1346.015821	2.65E-161	2.57E-160	352.3741565
LINC01053	1.660926853	4.442840514	1346.015821	2.65E-161	2.57E-160	352.3741565
LINC01884	1.660926853	4.442840514	1346.015821	2.65E-161	2.57E-160	352.3741565
CDH23-AS1	1.660926853	4.442840514	1346.015821	2.65E-161	2.57E-160	352.3741565
LINC01495	1.660926853	4.442840514	1346.015821	2.65E-161	2.57E-160	352.3741565
LOC102723427	1.660926853	4.442840514	1346.015821	2.65E-161	2.57E-160	352.3741565
LOC102723451	1.660926853	4.442840514	1346.015821	2.65E-161	2.57E-160	352.3741565
LINC01497	1.660926853	4.442840514	1346.015821	2.65E-161	2.57E-160	352.3741565
LOC102723502	1.660926853	4.442840514	1346.015821	2.65E-161	2.57E-160	352.3741565
LINC02218	1.660926853	4.442840514	1346.015821	2.65E-161	2.57E-160	352.3741565
LOC102723532	1.660926853	4.442840514	1346.015821	2.65E-161	2.57E-160	352.3741565
LOC102723536	1.660926853	4.442840514	1346.015821	2.65E-161	2.57E-160	352.3741565
LINC01499	1.660926853	4.442840514	1346.015821	2.65E-161	2.57E-160	352.3741565
CT45A9	1.660926853	4.442840514	1346.015821	2.65E-161	2.57E-160	352.3741565
LOC102723684	1.660926853	4.442840514	1346.015821	2.65E-161	2.57E-160	352.3741565
CT45A8	1.660926853	4.442840514	1346.015821	2.65E-161	2.57E-160	352.3741565
LOC102723838	1.660926853	4.442840514	1346.015821	2.65E-161	2.57E-160	352.3741565
LOC102723851	1.660926853	4.442840514	1346.015821	2.65E-161	2.57E-160	352.3741565
LOC102723883	1.660926853	4.442840514	1346.015821	2.65E-161	2.57E-160	352.3741565
LINC02654	1.660926853	4.442840514	1346.015821	2.65E-161	2.57E-160	352.3741565
LINC02529	1.660926853	4.442840514	1346.015821	2.65E-161	2.57E-160	352.3741565
LINC01038	1.660926853	4.442840514	1346.015821	2.65E-161	2.57E-160	352.3741565
LINC01674	1.660926853	4.442840514	1346.015821	2.65E-161	2.57E-160	352.3741565
LINC02658	1.660926853	4.442840514	1346.015821	2.65E-161	2.57E-160	352.3741565
LINC01628	1.660926853	4.442840514	1346.015821	2.65E-161	2.57E-160	352.3741565
LOC102724334	1.660926853	4.442840514	1346.015821	2.65E-161	2.57E-160	352.3741565
LINC02305	1.660926853	4.442840514	1346.015821	2.65E-161	2.57E-160	352.3741565
LOC102724354	1.660926853	4.442840514	1346.015821	2.65E-161	2.57E-160	352.3741565
LOC102724357	1.660926853	4.442840514	1346.015821	2.65E-161	2.57E-160	352.3741565
LOC102724421	1.660926853	4.442840514	1346.015821	2.65E-161	2.57E-160	352.3741565
LOC102724452	1.660926853	4.442840514	1346.015821	2.65E-161	2.57E-160	352.3741565
ASB15-AS1	1.660926853	4.442840514	1346.015821	2.65E-161	2.57E-160	352.3741565
MSANTD5	1.660926853	4.442840514	1346.015821	2.65E-161	2.57E-160	352.3741565
LOC102724700	1.660926853	4.442840514	1346.015821	2.65E-161	2.57E-160	352.3741565
LOC102724710	1.660926853	4.442840514	1346.015821	2.65E-161	2.57E-160	352.3741565
LOC102724904	1.660926853	4.442840514	1346.015821	2.65E-161	2.57E-160	352.3741565
LOC102724929	1.660926853	4.442840514	1346.015821	2.65E-161	2.57E-160	352.3741565
LOC102725019	1.660926853	4.442840514	1346.015821	2.65E-161	2.57E-160	352.3741565
LOC102725080	1.660926853	4.442840514	1346.015821	2.65E-161	2.57E-160	352.3741565
CDH18-AS1	1.660926853	4.442840514	1346.015821	2.65E-161	2.57E-160	352.3741565
LOC102725532	1.660926853	4.442840514	1346.015821	2.65E-161	2.57E-160	352.3741565
DSCR4	1.660926853	4.442840514	1346.015821	2.65E-161	2.57E-160	352.3741565
LINC02333	1.660926853	4.442840514	1346.015821	2.65E-161	2.57E-160	352.3741565
LINC02759	1.660926853	4.442840514	1346.015821	2.65E-161	2.57E-160	352.3741565
BGLT3	1.660926853	4.442840514	1346.015821	2.65E-161	2.57E-160	352.3741565
LINC01442	1.660926853	4.442840514	1346.015821	2.65E-161	2.57E-160	352.3741565
MIR3670-3	1.660926853	4.442840514	1346.015821	2.65E-161	2.57E-160	352.3741565
MIR6724-2	1.660926853	4.442840514	1346.015821	2.65E-161	2.57E-160	352.3741565
MIR3179-4	1.660926853	4.442840514	1346.015821	2.65E-161	2.57E-160	352.3741565
MIR9500	1.660926853	4.442840514	1346.015821	2.65E-161	2.57E-160	352.3741565
MIR3648-2	1.660926853	4.442840514	1346.015821	2.65E-161	2.57E-160	352.3741565
MIR941-5	1.660926853	4.442840514	1346.015821	2.65E-161	2.57E-160	352.3741565
MIR6724-4	1.660926853	4.442840514	1346.015821	2.65E-161	2.57E-160	352.3741565
MIR548BB	1.660926853	4.442840514	1346.015821	2.65E-161	2.57E-160	352.3741565
MIR8069	1.660926853	4.442840514	1346.015821	2.65E-161	2.57E-160	352.3741565
MIR8485	1.660926853	4.442840514	1346.015821	2.65E-161	2.57E-160	352.3741565
MIR6724-3	1.660926853	4.442840514	1346.015821	2.65E-161	2.57E-160	352.3741565
MIR3670-4	1.660926853	4.442840514	1346.015821	2.65E-161	2.57E-160	352.3741565
MIR5701-3	1.660926853	4.442840514	1346.015821	2.65E-161	2.57E-160	352.3741565
TGFB2-OT1	1.660926853	4.442840514	1346.015821	2.65E-161	2.57E-160	352.3741565
LINC00383	1.660926853	4.442840514	1346.015821	2.65E-161	2.57E-160	352.3741565
PRG3	1.660926853	4.442840514	1346.015821	2.65E-161	2.57E-160	352.3741565
SPAG11B	1.660926853	4.442840514	1346.015821	2.65E-161	2.57E-160	352.3741565
LINC01044	1.660926853	4.442840514	1346.015821	2.65E-161	2.57E-160	352.3741565
LINC01195	1.660926853	4.442840514	1346.015821	2.65E-161	2.57E-160	352.3741565
LINC01201	1.660926853	4.442840514	1346.015821	2.65E-161	2.57E-160	352.3741565
LINC01221	1.660926853	4.442840514	1346.015821	2.65E-161	2.57E-160	352.3741565
LINC01264	1.660926853	4.442840514	1346.015821	2.65E-161	2.57E-160	352.3741565
MAFA-AS1	1.660926853	4.442840514	1346.015821	2.65E-161	2.57E-160	352.3741565
GACAT1	1.660926853	4.442840514	1346.015821	2.65E-161	2.57E-160	352.3741565
LINC01072	1.660926853	4.442840514	1346.015821	2.65E-161	2.57E-160	352.3741565
LINC00396	1.660926853	4.442840514	1346.015821	2.65E-161	2.57E-160	352.3741565
LINC01256	1.660926853	4.442840514	1346.015821	2.65E-161	2.57E-160	352.3741565
LINC01307	1.660926853	4.442840514	1346.015821	2.65E-161	2.57E-160	352.3741565
LINC01324	1.660926853	4.442840514	1346.015821	2.65E-161	2.57E-160	352.3741565
LINC01392	1.660926853	4.442840514	1346.015821	2.65E-161	2.57E-160	352.3741565
LINC01525	1.660926853	4.442840514	1346.015821	2.65E-161	2.57E-160	352.3741565
LINC00376	1.660926853	4.442840514	1346.015821	2.65E-161	2.57E-160	352.3741565
LINC01386	1.660926853	4.442840514	1346.015821	2.65E-161	2.57E-160	352.3741565
STX18-IT1	1.660926853	4.442840514	1346.015821	2.65E-161	2.57E-160	352.3741565
LOC104613533	1.660926853	4.442840514	1346.015821	2.65E-161	2.57E-160	352.3741565
LINC02210-CRHR1	1.660926853	4.442840514	1346.015821	2.65E-161	2.57E-160	352.3741565
LINC02711	1.660926853	4.442840514	1346.015821	2.65E-161	2.57E-160	352.3741565
LINC02746	1.660926853	4.442840514	1346.015821	2.65E-161	2.57E-160	352.3741565
LINC02737	1.660926853	4.442840514	1346.015821	2.65E-161	2.57E-160	352.3741565
LINC02713	1.660926853	4.442840514	1346.015821	2.65E-161	2.57E-160	352.3741565
LINC02719	1.660926853	4.442840514	1346.015821	2.65E-161	2.57E-160	352.3741565
LINC02715	1.660926853	4.442840514	1346.015821	2.65E-161	2.57E-160	352.3741565
LOC105369496	1.660926853	4.442840514	1346.015821	2.65E-161	2.57E-160	352.3741565
LINC02098	1.660926853	4.442840514	1346.015821	2.65E-161	2.57E-160	352.3741565
LINC02684	1.660926853	4.442840514	1346.015821	2.65E-161	2.57E-160	352.3741565
LINC02451	1.660926853	4.442840514	1346.015821	2.65E-161	2.57E-160	352.3741565
LINC02403	1.660926853	4.442840514	1346.015821	2.65E-161	2.57E-160	352.3741565
LINC02425	1.660926853	4.442840514	1346.015821	2.65E-161	2.57E-160	352.3741565
LINC02424	1.660926853	4.442840514	1346.015821	2.65E-161	2.57E-160	352.3741565
LINC02459	1.660926853	4.442840514	1346.015821	2.65E-161	2.57E-160	352.3741565
LINC02439	1.660926853	4.442840514	1346.015821	2.65E-161	2.57E-160	352.3741565
LOC105370024	1.660926853	4.442840514	1346.015821	2.65E-161	2.57E-160	352.3741565
LINC01040	1.660926853	4.442840514	1346.015821	2.65E-161	2.57E-160	352.3741565
LOC105370340	1.660926853	4.442840514	1346.015821	2.65E-161	2.57E-160	352.3741565
LINC02337	1.660926853	4.442840514	1346.015821	2.65E-161	2.57E-160	352.3741565
LINC02286	1.660926853	4.442840514	1346.015821	2.65E-161	2.57E-160	352.3741565
LINC02281	1.660926853	4.442840514	1346.015821	2.65E-161	2.57E-160	352.3741565
LINC02282	1.660926853	4.442840514	1346.015821	2.65E-161	2.57E-160	352.3741565
LOC105370473	1.660926853	4.442840514	1346.015821	2.65E-161	2.57E-160	352.3741565
LOC105370586	1.660926853	4.442840514	1346.015821	2.65E-161	2.57E-160	352.3741565
LINC02330	1.660926853	4.442840514	1346.015821	2.65E-161	2.57E-160	352.3741565
LINC02299	1.660926853	4.442840514	1346.015821	2.65E-161	2.57E-160	352.3741565
LINC02304	1.660926853	4.442840514	1346.015821	2.65E-161	2.57E-160	352.3741565
SCG5-AS1	1.660926853	4.442840514	1346.015821	2.65E-161	2.57E-160	352.3741565
LOC105370829	1.660926853	4.442840514	1346.015821	2.65E-161	2.57E-160	352.3741565
LINC02205	1.660926853	4.442840514	1346.015821	2.65E-161	2.57E-160	352.3741565
LOC105370954	1.660926853	4.442840514	1346.015821	2.65E-161	2.57E-160	352.3741565
LINC02852	1.660926853	4.442840514	1346.015821	2.65E-161	2.57E-160	352.3741565
LOC105371006	1.660926853	4.442840514	1346.015821	2.65E-161	2.57E-160	352.3741565
LINC02194	1.660926853	4.442840514	1346.015821	2.65E-161	2.57E-160	352.3741565
LINC02168	1.660926853	4.442840514	1346.015821	2.65E-161	2.57E-160	352.3741565
LOC105371272	1.660926853	4.442840514	1346.015821	2.65E-161	2.57E-160	352.3741565
LOC105371335	1.660926853	4.442840514	1346.015821	2.65E-161	2.57E-160	352.3741565
DHX33-DT	1.660926853	4.442840514	1346.015821	2.65E-161	2.57E-160	352.3741565
LOC105371508	1.660926853	4.442840514	1346.015821	2.65E-161	2.57E-160	352.3741565
LINC02093	1.660926853	4.442840514	1346.015821	2.65E-161	2.57E-160	352.3741565
LINC01681	1.660926853	4.442840514	1346.015821	2.65E-161	2.57E-160	352.3741565
LINC01688	1.660926853	4.442840514	1346.015821	2.65E-161	2.57E-160	352.3741565
LINC01680	1.660926853	4.442840514	1346.015821	2.65E-161	2.57E-160	352.3741565
LINC02079	1.660926853	4.442840514	1346.015821	2.65E-161	2.57E-160	352.3741565
LINC02089	1.660926853	4.442840514	1346.015821	2.65E-161	2.57E-160	352.3741565
LINC01928	1.660926853	4.442840514	1346.015821	2.65E-161	2.57E-160	352.3741565
LOC105372035	1.660926853	4.442840514	1346.015821	2.65E-161	2.57E-160	352.3741565
LOC105372041	1.660926853	4.442840514	1346.015821	2.65E-161	2.57E-160	352.3741565
LOC105372045	1.660926853	4.442840514	1346.015821	2.65E-161	2.57E-160	352.3741565
LOC105372068	1.660926853	4.442840514	1346.015821	2.65E-161	2.57E-160	352.3741565
LINC02565	1.660926853	4.442840514	1346.015821	2.65E-161	2.57E-160	352.3741565
LINC01926	1.660926853	4.442840514	1346.015821	2.65E-161	2.57E-160	352.3741565
LOC105372179	1.660926853	4.442840514	1346.015821	2.65E-161	2.57E-160	352.3741565
LOC105372202	1.660926853	4.442840514	1346.015821	2.65E-161	2.57E-160	352.3741565
LINC01893	1.660926853	4.442840514	1346.015821	2.65E-161	2.57E-160	352.3741565
LINC02841	1.660926853	4.442840514	1346.015821	2.65E-161	2.57E-160	352.3741565
LINC01837	1.660926853	4.442840514	1346.015821	2.65E-161	2.57E-160	352.3741565
ZNF222-DT	1.660926853	4.442840514	1346.015821	2.65E-161	2.57E-160	352.3741565
LINC01872	1.660926853	4.442840514	1346.015821	2.65E-161	2.57E-160	352.3741565
LOC105372551	1.660926853	4.442840514	1346.015821	2.65E-161	2.57E-160	352.3741565
LINC01728	1.660926853	4.442840514	1346.015821	2.65E-161	2.57E-160	352.3741565
LINC01716	1.660926853	4.442840514	1346.015821	2.65E-161	2.57E-160	352.3741565
LOC105372749	1.660926853	4.442840514	1346.015821	2.65E-161	2.57E-160	352.3741565
LINC01774	1.660926853	4.442840514	1346.015821	2.65E-161	2.57E-160	352.3741565
LINC01696	1.660926853	4.442840514	1346.015821	2.65E-161	2.57E-160	352.3741565
LINC02771	1.660926853	4.442840514	1346.015821	2.65E-161	2.57E-160	352.3741565
LOC105372937	1.660926853	4.442840514	1346.015821	2.65E-161	2.57E-160	352.3741565
LOC105372980	1.660926853	4.442840514	1346.015821	2.65E-161	2.57E-160	352.3741565
LINC01456	1.660926853	4.442840514	1346.015821	2.65E-161	2.57E-160	352.3741565
LINC01745	1.660926853	4.442840514	1346.015821	2.65E-161	2.57E-160	352.3741565
FAM236D	1.660926853	4.442840514	1346.015821	2.65E-161	2.57E-160	352.3741565
LOC105373373	1.660926853	4.442840514	1346.015821	2.65E-161	2.57E-160	352.3741565
LINC01810	1.660926853	4.442840514	1346.015821	2.65E-161	2.57E-160	352.3741565
LINC01849	1.660926853	4.442840514	1346.015821	2.65E-161	2.57E-160	352.3741565
LINC01935	1.660926853	4.442840514	1346.015821	2.65E-161	2.57E-160	352.3741565
LOC105373524	1.660926853	4.442840514	1346.015821	2.65E-161	2.57E-160	352.3741565
LINC01941	1.660926853	4.442840514	1346.015821	2.65E-161	2.57E-160	352.3741565
LOC105373682	1.660926853	4.442840514	1346.015821	2.65E-161	2.57E-160	352.3741565
LINC01817	1.660926853	4.442840514	1346.015821	2.65E-161	2.57E-160	352.3741565
LOC105373876	1.660926853	4.442840514	1346.015821	2.65E-161	2.57E-160	352.3741565
LINC02024	1.660926853	4.442840514	1346.015821	2.65E-161	2.57E-160	352.3741565
LOC105374088	1.660926853	4.442840514	1346.015821	2.65E-161	2.57E-160	352.3741565
LOC105374134	1.660926853	4.442840514	1346.015821	2.65E-161	2.57E-160	352.3741565
LOC105374171	1.660926853	4.442840514	1346.015821	2.65E-161	2.57E-160	352.3741565
LINC01995	1.660926853	4.442840514	1346.015821	2.65E-161	2.57E-160	352.3741565
LINC01972	1.660926853	4.442840514	1346.015821	2.65E-161	2.57E-160	352.3741565
LINC02513	1.660926853	4.442840514	1346.015821	2.65E-161	2.57E-160	352.3741565
LINC02383	1.660926853	4.442840514	1346.015821	2.65E-161	2.57E-160	352.3741565
LINC01946	1.660926853	4.442840514	1346.015821	2.65E-161	2.57E-160	352.3741565
LOC105374461	1.660926853	4.442840514	1346.015821	2.65E-161	2.57E-160	352.3741565
LOC105374516	1.660926853	4.442840514	1346.015821	2.65E-161	2.57E-160	352.3741565
LINC02472	1.660926853	4.442840514	1346.015821	2.65E-161	2.57E-160	352.3741565
LINC02501	1.660926853	4.442840514	1346.015821	2.65E-161	2.57E-160	352.3741565
LINC01867	1.660926853	4.442840514	1346.015821	2.65E-161	2.57E-160	352.3741565
LINC02162	1.660926853	4.442840514	1346.015821	2.65E-161	2.57E-160	352.3741565
LINC02121	1.660926853	4.442840514	1346.015821	2.65E-161	2.57E-160	352.3741565
LINC02142	1.660926853	4.442840514	1346.015821	2.65E-161	2.57E-160	352.3741565
LINC02103	1.660926853	4.442840514	1346.015821	2.65E-161	2.57E-160	352.3741565
LINC02110	1.660926853	4.442840514	1346.015821	2.65E-161	2.57E-160	352.3741565
LINC01805	1.660926853	4.442840514	1346.015821	2.65E-161	2.57E-160	352.3741565
LOC105375050	1.660926853	4.442840514	1346.015821	2.65E-161	2.57E-160	352.3741565
LOC105375266	1.660926853	4.442840514	1346.015821	2.65E-161	2.57E-160	352.3741565
LINC02838	1.660926853	4.442840514	1346.015821	2.65E-161	2.57E-160	352.3741565
GS1-278J22.2	1.660926853	4.442840514	1346.015821	2.65E-161	2.57E-160	352.3741565
LOC105375297	1.660926853	4.442840514	1346.015821	2.65E-161	2.57E-160	352.3741565
LOC105375341	1.660926853	4.442840514	1346.015821	2.65E-161	2.57E-160	352.3741565
LINC00972	1.660926853	4.442840514	1346.015821	2.65E-161	2.57E-160	352.3741565
LINC02476	1.660926853	4.442840514	1346.015821	2.65E-161	2.57E-160	352.3741565
LOC105375556	1.660926853	4.442840514	1346.015821	2.65E-161	2.57E-160	352.3741565
LOC105375589	1.660926853	4.442840514	1346.015821	2.65E-161	2.57E-160	352.3741565
LINC02845	1.660926853	4.442840514	1346.015821	2.65E-161	2.57E-160	352.3741565
LOC105375750	1.660926853	4.442840514	1346.015821	2.65E-161	2.57E-160	352.3741565
XKR4-AS1	1.660926853	4.442840514	1346.015821	2.65E-161	2.57E-160	352.3741565
LOC105375851	1.660926853	4.442840514	1346.015821	2.65E-161	2.57E-160	352.3741565
LINC02839	1.660926853	4.442840514	1346.015821	2.65E-161	2.57E-160	352.3741565
LOC105375972	1.660926853	4.442840514	1346.015821	2.65E-161	2.57E-160	352.3741565
LINC02834	1.660926853	4.442840514	1346.015821	2.65E-161	2.57E-160	352.3741565
LINC02247	1.660926853	4.442840514	1346.015821	2.65E-161	2.57E-160	352.3741565
LINC02662	1.660926853	4.442840514	1346.015821	2.65E-161	2.57E-160	352.3741565
LINC02639	1.660926853	4.442840514	1346.015821	2.65E-161	2.57E-160	352.3741565
LINC02665	1.660926853	4.442840514	1346.015821	2.65E-161	2.57E-160	352.3741565
LOC105376435	1.660926853	4.442840514	1346.015821	2.65E-161	2.57E-160	352.3741565
LINC02643	1.660926853	4.442840514	1346.015821	2.65E-161	2.57E-160	352.3741565
LINC02644	1.660926853	4.442840514	1346.015821	2.65E-161	2.57E-160	352.3741565
LINC02545	1.660926853	4.442840514	1346.015821	2.65E-161	2.57E-160	352.3741565
LINC02686	1.660926853	4.442840514	1346.015821	2.65E-161	2.57E-160	352.3741565
LINC02742	1.660926853	4.442840514	1346.015821	2.65E-161	2.57E-160	352.3741565
LINC02546	1.660926853	4.442840514	1346.015821	2.65E-161	2.57E-160	352.3741565
LINC02721	1.660926853	4.442840514	1346.015821	2.65E-161	2.57E-160	352.3741565
LINC02760	1.660926853	4.442840514	1346.015821	2.65E-161	2.57E-160	352.3741565
LOC105376650	1.660926853	4.442840514	1346.015821	2.65E-161	2.57E-160	352.3741565
LINC02780	1.660926853	4.442840514	1346.015821	2.65E-161	2.57E-160	352.3741565
LOC105376686	1.660926853	4.442840514	1346.015821	2.65E-161	2.57E-160	352.3741565
LINC01784	1.660926853	4.442840514	1346.015821	2.65E-161	2.57E-160	352.3741565
LINC01757	1.660926853	4.442840514	1346.015821	2.65E-161	2.57E-160	352.3741565
LINC02022	1.660926853	4.442840514	1346.015821	2.65E-161	2.57E-160	352.3741565
LINC01742	1.660926853	4.442840514	1346.015821	2.65E-161	2.57E-160	352.3741565
LINC02017	1.660926853	4.442840514	1346.015821	2.65E-161	2.57E-160	352.3741565
LINC02025	1.660926853	4.442840514	1346.015821	2.65E-161	2.57E-160	352.3741565
LOC105377209	1.660926853	4.442840514	1346.015821	2.65E-161	2.57E-160	352.3741565
LOC105377213	1.660926853	4.442840514	1346.015821	2.65E-161	2.57E-160	352.3741565
LINC02619	1.660926853	4.442840514	1346.015821	2.65E-161	2.57E-160	352.3741565
LINC02429	1.660926853	4.442840514	1346.015821	2.65E-161	2.57E-160	352.3741565
LINC02271	1.660926853	4.442840514	1346.015821	2.65E-161	2.57E-160	352.3741565
LINC02835	1.660926853	4.442840514	1346.015821	2.65E-161	2.57E-160	352.3741565
VAMP9P	1.660926853	4.442840514	1346.015821	2.65E-161	2.57E-160	352.3741565
LOC105377480	1.660926853	4.442840514	1346.015821	2.65E-161	2.57E-160	352.3741565
LINC02174	1.660926853	4.442840514	1346.015821	2.65E-161	2.57E-160	352.3741565
LINC02509	1.660926853	4.442840514	1346.015821	2.65E-161	2.57E-160	352.3741565
TEMN3-AS1	1.660926853	4.442840514	1346.015821	2.65E-161	2.57E-160	352.3741565
LOC105377603	1.660926853	4.442840514	1346.015821	2.65E-161	2.57E-160	352.3741565
LINC02508	1.660926853	4.442840514	1346.015821	2.65E-161	2.57E-160	352.3741565
LINC02480	1.660926853	4.442840514	1346.015821	2.65E-161	2.57E-160	352.3741565
LINC02494	1.660926853	4.442840514	1346.015821	2.65E-161	2.57E-160	352.3741565
LINC01932	1.660926853	4.442840514	1346.015821	2.65E-161	2.57E-160	352.3741565
LINC02540	1.660926853	4.442840514	1346.015821	2.65E-161	2.57E-160	352.3741565
LINC01611	1.660926853	4.442840514	1346.015821	2.65E-161	2.57E-160	352.3741565
LINC02526	1.660926853	4.442840514	1346.015821	2.65E-161	2.57E-160	352.3741565
LNCPOIR	1.660926853	4.442840514	1346.015821	2.65E-161	2.57E-160	352.3741565
LINC02534	1.660926853	4.442840514	1346.015821	2.65E-161	2.57E-160	352.3741565
LOC105378052	1.660926853	4.442840514	1346.015821	2.65E-161	2.57E-160	352.3741565
LOC105378066	1.660926853	4.442840514	1346.015821	2.65E-161	2.57E-160	352.3741565
LINC01861	1.660926853	4.442840514	1346.015821	2.65E-161	2.57E-160	352.3741565
LOC105378328	1.660926853	4.442840514	1346.015821	2.65E-161	2.57E-160	352.3741565
LINC02655	1.660926853	4.442840514	1346.015821	2.65E-161	2.57E-160	352.3741565
LINC02650	1.660926853	4.442840514	1346.015821	2.65E-161	2.57E-160	352.3741565
LOC105378402	1.660926853	4.442840514	1346.015821	2.65E-161	2.57E-160	352.3741565
LOC105378464	1.660926853	4.442840514	1346.015821	2.65E-161	2.57E-160	352.3741565
LINC02624	1.660926853	4.442840514	1346.015821	2.65E-161	2.57E-160	352.3741565
TMEM275	1.660926853	4.442840514	1346.015821	2.65E-161	2.57E-160	352.3741565
LINC01753	1.660926853	4.442840514	1346.015821	2.65E-161	2.57E-160	352.3741565
LINC01739	1.660926853	4.442840514	1346.015821	2.65E-161	2.57E-160	352.3741565
LINC01707	1.660926853	4.442840514	1346.015821	2.65E-161	2.57E-160	352.3741565
LINC01758	1.660926853	4.442840514	1346.015821	2.65E-161	2.57E-160	352.3741565
KLF18	1.660926853	4.442840514	1346.015821	2.65E-161	2.57E-160	352.3741565
LINC02118	1.660926853	4.442840514	1346.015821	2.65E-161	2.57E-160	352.3741565
FAM197Y7	1.660926853	4.442840514	1346.015821	2.65E-161	2.57E-160	352.3741565
FAM197Y6	1.660926853	4.442840514	1346.015821	2.65E-161	2.57E-160	352.3741565
LINC02130	1.660926853	4.442840514	1346.015821	2.65E-161	2.57E-160	352.3741565
LINC01455	1.660926853	4.442840514	1346.015821	2.65E-161	2.57E-160	352.3741565
LINC01047	1.660926853	4.442840514	1346.015821	2.65E-161	2.57E-160	352.3741565
WSPAR	1.660926853	4.442840514	1346.015821	2.65E-161	2.57E-160	352.3741565
LINC02676	1.660926853	4.442840514	1346.015821	2.65E-161	2.57E-160	352.3741565
LINC00374	1.660926853	4.442840514	1346.015821	2.65E-161	2.57E-160	352.3741565
LINC01173	1.660926853	4.442840514	1346.015821	2.65E-161	2.57E-160	352.3741565
LINC01381	1.660926853	4.442840514	1346.015821	2.65E-161	2.57E-160	352.3741565
LINC01318	1.660926853	4.442840514	1346.015821	2.65E-161	2.57E-160	352.3741565
LINC01074	1.660926853	4.442840514	1346.015821	2.65E-161	2.57E-160	352.3741565
PSLNR	1.660926853	4.442840514	1346.015821	2.65E-161	2.57E-160	352.3741565
LINC01613	1.660926853	4.442840514	1346.015821	2.65E-161	2.57E-160	352.3741565
LUADT1	1.660926853	4.442840514	1346.015821	2.65E-161	2.57E-160	352.3741565
TRPC7-AS2	1.660926853	4.442840514	1346.015821	2.65E-161	2.57E-160	352.3741565
RNA5-8SN1	1.660926853	4.442840514	1346.015821	2.65E-161	2.57E-160	352.3741565
SCARNA21B	1.660926853	4.442840514	1346.015821	2.65E-161	2.57E-160	352.3741565
SCARNA18B	1.660926853	4.442840514	1346.015821	2.65E-161	2.57E-160	352.3741565
OR5I1	1.660926853	4.442840514	1346.015821	2.65E-161	2.57E-160	352.3741565
LOC107983963	1.660926853	4.442840514	1346.015821	2.65E-161	2.57E-160	352.3741565
LOC107984704	1.660926853	4.442840514	1346.015821	2.65E-161	2.57E-160	352.3741565
LINC01916	1.660926853	4.442840514	1346.015821	2.65E-161	2.57E-160	352.3741565
LINC01834	1.660926853	4.442840514	1346.015821	2.65E-161	2.57E-160	352.3741565
LOC107985432	1.660926853	4.442840514	1346.015821	2.65E-161	2.57E-160	352.3741565
LINC01701	1.660926853	4.442840514	1346.015821	2.65E-161	2.57E-160	352.3741565
LINC01826	1.660926853	4.442840514	1346.015821	2.65E-161	2.57E-160	352.3741565
MDFIC2	1.660926853	4.442840514	1346.015821	2.65E-161	2.57E-160	352.3741565
LINC02465	1.660926853	4.442840514	1346.015821	2.65E-161	2.57E-160	352.3741565
CPVL-AS1	1.660926853	4.442840514	1346.015821	2.65E-161	2.57E-160	352.3741565
LOC107986888	1.660926853	4.442840514	1346.015821	2.65E-161	2.57E-160	352.3741565
LOC107986954	1.660926853	4.442840514	1346.015821	2.65E-161	2.57E-160	352.3741565
LOC107987032	1.660926853	4.442840514	1346.015821	2.65E-161	2.57E-160	352.3741565
LOC107987035	1.660926853	4.442840514	1346.015821	2.65E-161	2.57E-160	352.3741565
LOC107987066	1.660926853	4.442840514	1346.015821	2.65E-161	2.57E-160	352.3741565
OOSP4B	1.660926853	4.442840514	1346.015821	2.65E-161	2.57E-160	352.3741565
FAM197Y3	1.660926853	4.442840514	1346.015821	2.65E-161	2.57E-160	352.3741565
LOC107987420	1.660926853	4.442840514	1346.015821	2.65E-161	2.57E-160	352.3741565
LOC107987434	1.660926853	4.442840514	1346.015821	2.65E-161	2.57E-160	352.3741565
CCL27	1.660926853	4.442840514	1346.015821	2.65E-161	2.57E-160	352.3741565
MASCRNA	1.660926853	4.442840514	1346.015821	2.65E-161	2.57E-160	352.3741565
SNORA50D	1.660926853	4.442840514	1346.015821	2.65E-161	2.57E-160	352.3741565
SNORA10B	1.660926853	4.442840514	1346.015821	2.65E-161	2.57E-160	352.3741565
SNORA11G	1.660926853	4.442840514	1346.015821	2.65E-161	2.57E-160	352.3741565
SNORA20B	1.660926853	4.442840514	1346.015821	2.65E-161	2.57E-160	352.3741565
SNORA31B	1.660926853	4.442840514	1346.015821	2.65E-161	2.57E-160	352.3741565
SNORA40B	1.660926853	4.442840514	1346.015821	2.65E-161	2.57E-160	352.3741565
SNORA40C	1.660926853	4.442840514	1346.015821	2.65E-161	2.57E-160	352.3741565
SNORA48B	1.660926853	4.442840514	1346.015821	2.65E-161	2.57E-160	352.3741565
SNORA63D	1.660926853	4.442840514	1346.015821	2.65E-161	2.57E-160	352.3741565
SNORA74D	1.660926853	4.442840514	1346.015821	2.65E-161	2.57E-160	352.3741565
SNORD31B	1.660926853	4.442840514	1346.015821	2.65E-161	2.57E-160	352.3741565
SNORD38D	1.660926853	4.442840514	1346.015821	2.65E-161	2.57E-160	352.3741565
SNORD65B	1.660926853	4.442840514	1346.015821	2.65E-161	2.57E-160	352.3741565
SNORD65C	1.660926853	4.442840514	1346.015821	2.65E-161	2.57E-160	352.3741565
SNORD77B	1.660926853	4.442840514	1346.015821	2.65E-161	2.57E-160	352.3741565
SNORD3G	1.660926853	4.442840514	1346.015821	2.65E-161	2.57E-160	352.3741565
SNORD3J	1.660926853	4.442840514	1346.015821	2.65E-161	2.57E-160	352.3741565
SNORA30B	1.660926853	4.442840514	1346.015821	2.65E-161	2.57E-160	352.3741565
SNORA75B	1.660926853	4.442840514	1346.015821	2.65E-161	2.57E-160	352.3741565
SNORD70B	1.660926853	4.442840514	1346.015821	2.65E-161	2.57E-160	352.3741565
SNORA50B	1.660926853	4.442840514	1346.015821	2.65E-161	2.57E-160	352.3741565
SNORA1B	1.660926853	4.442840514	1346.015821	2.65E-161	2.57E-160	352.3741565
SNORA21B	1.660926853	4.442840514	1346.015821	2.65E-161	2.57E-160	352.3741565
SNORA24B	1.660926853	4.442840514	1346.015821	2.65E-161	2.57E-160	352.3741565
SNORA35B	1.660926853	4.442840514	1346.015821	2.65E-161	2.57E-160	352.3741565
SNORA41B	1.660926853	4.442840514	1346.015821	2.65E-161	2.57E-160	352.3741565
SNORA63B	1.660926853	4.442840514	1346.015821	2.65E-161	2.57E-160	352.3741565
SNORA63E	1.660926853	4.442840514	1346.015821	2.65E-161	2.57E-160	352.3741565
SNORA77B	1.660926853	4.442840514	1346.015821	2.65E-161	2.57E-160	352.3741565
SNORD28B	1.660926853	4.442840514	1346.015821	2.65E-161	2.57E-160	352.3741565
SNORD63B	1.660926853	4.442840514	1346.015821	2.65E-161	2.57E-160	352.3741565
SNORD74B	1.660926853	4.442840514	1346.015821	2.65E-161	2.57E-160	352.3741565
SNORD3E	1.660926853	4.442840514	1346.015821	2.65E-161	2.57E-160	352.3741565
SNORD3H	1.660926853	4.442840514	1346.015821	2.65E-161	2.57E-160	352.3741565
SNORD13E	1.660926853	4.442840514	1346.015821	2.65E-161	2.57E-160	352.3741565
SNORD38C	1.660926853	4.442840514	1346.015821	2.65E-161	2.57E-160	352.3741565
SNORA25B	1.660926853	4.442840514	1346.015821	2.65E-161	2.57E-160	352.3741565
LINC02231	1.660926853	4.442840514	1346.015821	2.65E-161	2.57E-160	352.3741565
RNA5-8SN2	1.660926853	4.442840514	1346.015821	2.65E-161	2.57E-160	352.3741565
RNA5-8SN3	1.660926853	4.442840514	1346.015821	2.65E-161	2.57E-160	352.3741565
P3R3URF	1.660926853	4.442840514	1346.015821	2.65E-161	2.57E-160	352.3741565
EEF1AKMT4-ECE2	1.660926853	4.442840514	1346.015821	2.65E-161	2.57E-160	352.3741565
LINC02567	1.660926853	4.442840514	1346.015821	2.65E-161	2.57E-160	352.3741565
GPC3-AS1	1.660926853	4.442840514	1346.015821	2.65E-161	2.57E-160	352.3741565
LINC02155	1.660926853	4.442840514	1346.015821	2.65E-161	2.57E-160	352.3741565
LINC02856	1.660926853	4.442840514	1346.015821	2.65E-161	2.57E-160	352.3741565
LOC112268234	1.660926853	4.442840514	1346.015821	2.65E-161	2.57E-160	352.3741565
LOC112268391	1.660926853	4.442840514	1346.015821	2.65E-161	2.57E-160	352.3741565
LOC112268392	1.660926853	4.442840514	1346.015821	2.65E-161	2.57E-160	352.3741565
LOC112268393	1.660926853	4.442840514	1346.015821	2.65E-161	2.57E-160	352.3741565
LOC112268411	1.660926853	4.442840514	1346.015821	2.65E-161	2.57E-160	352.3741565
LOC112268441	1.660926853	4.442840514	1346.015821	2.65E-161	2.57E-160	352.3741565
TREX1	1.660926853	4.442840514	1346.015821	2.65E-161	2.57E-160	352.3741565
LINC02617	1.660926853	4.442840514	1346.015821	2.65E-161	2.57E-160	352.3741565
CGB1	1.660926853	4.442840514	1346.015821	2.65E-161	2.57E-160	352.3741565
CSPG4P1Y	1.660926853	4.442840514	1346.015821	2.65E-161	2.57E-160	352.3741565
TTTY3	1.660926853	4.442840514	1346.015821	2.65E-161	2.57E-160	352.3741565
TTTY4	1.660926853	4.442840514	1346.015821	2.65E-161	2.57E-160	352.3741565
GUCA1ANB	1.660926853	4.442840514	1346.015821	2.65E-161	2.57E-160	352.3741565
TSPAN18-AS1	1.660926853	4.442840514	1346.015821	2.65E-161	2.57E-160	352.3741565
RNU1-155P	1.660926853	4.442840514	1346.015821	2.65E-161	2.57E-160	352.3741565
LINC02862	1.660926853	4.442840514	1346.015821	2.65E-161	2.57E-160	352.3741565
RNU1-154P	1.660926853	4.442840514	1346.015821	2.65E-161	2.57E-160	352.3741565
H3P3	1.660926853	4.442840514	1346.015821	2.65E-161	2.57E-160	352.3741565
H3C5P	1.660926853	4.442840514	1346.015821	2.65E-161	2.57E-160	352.3741565
H2BP5	1.660926853	4.442840514	1346.015821	2.65E-161	2.57E-160	352.3741565
H3P17	1.660926853	4.442840514	1346.015821	2.65E-161	2.57E-160	352.3741565
H3P28	1.660926853	4.442840514	1346.015821	2.65E-161	2.57E-160	352.3741565
H3P30	1.660926853	4.442840514	1346.015821	2.65E-161	2.57E-160	352.3741565
H3P32	1.660926853	4.442840514	1346.015821	2.65E-161	2.57E-160	352.3741565
H3P35	1.660926853	4.442840514	1346.015821	2.65E-161	2.57E-160	352.3741565
H3P19	1.660926853	4.442840514	1346.015821	2.65E-161	2.57E-160	352.3741565
H2AQ1P	1.660926853	4.442840514	1346.015821	2.65E-161	2.57E-160	352.3741565
H2BP7	1.660926853	4.442840514	1346.015821	2.65E-161	2.57E-160	352.3741565
H3P22	1.660926853	4.442840514	1346.015821	2.65E-161	2.57E-160	352.3741565
H3P29	1.660926853	4.442840514	1346.015821	2.65E-161	2.57E-160	352.3741565
H3P40	1.660926853	4.442840514	1346.015821	2.65E-161	2.57E-160	352.3741565
H3P46	1.660926853	4.442840514	1346.015821	2.65E-161	2.57E-160	352.3741565
H2BP8	1.660926853	4.442840514	1346.015821	2.65E-161	2.57E-160	352.3741565
H2AZP7	1.660926853	4.442840514	1346.015821	2.65E-161	2.57E-160	352.3741565
FMO9P	1.660926853	4.442840514	1346.015821	2.65E-161	2.57E-160	352.3741565
SNORD83B	1.660926853	4.442840514	1346.015821	2.65E-161	2.57E-160	352.3741565
LYZL2	1.660926853	4.442840514	1346.015821	2.65E-161	2.57E-160	352.3741565
TRIM64	1.660926853	4.442840514	1346.015821	2.65E-161	2.57E-160	352.3741565
PRR20A	1.660926853	4.442840514	1346.015821	2.65E-161	2.57E-160	352.3741565
OVCA2	1.660926853	4.442840514	1346.015821	2.65E-161	2.57E-160	352.3741565
ATP6V1G3	1.660926853	4.442840514	1346.015821	2.65E-161	2.57E-160	352.3741565
BPIFA3	1.660926853	4.442840514	1346.015821	2.65E-161	2.57E-160	352.3741565
TRIM43	1.660926853	4.442840514	1346.015821	2.65E-161	2.57E-160	352.3741565
OR13C5	1.660926853	4.442840514	1346.015821	2.65E-161	2.57E-160	352.3741565
CRHR1	1.660926853	4.442840514	1346.015821	2.65E-161	2.57E-160	352.3741565
XAGE-4	1.660926853	4.442840514	1346.015821	2.65E-161	2.57E-160	352.3741565
PAGE3	1.660926853	4.442840514	1346.015821	2.65E-161	2.57E-160	352.3741565
PISRT1	1.660926853	4.442840514	1346.015821	2.65E-161	2.57E-160	352.3741565
DEFB104A	1.660926853	4.442840514	1346.015821	2.65E-161	2.57E-160	352.3741565
MACROD2-IT1	1.660926853	4.442840514	1346.015821	2.65E-161	2.57E-160	352.3741565
DEFB127	1.660926853	4.442840514	1346.015821	2.65E-161	2.57E-160	352.3741565
SCP2D1	1.660926853	4.442840514	1346.015821	2.65E-161	2.57E-160	352.3741565
DCANP1	1.660926853	4.442840514	1346.015821	2.65E-161	2.57E-160	352.3741565
CRYGC	1.660926853	4.442840514	1346.015821	2.65E-161	2.57E-160	352.3741565
CSF2RA	1.660926853	4.442840514	1346.015821	2.65E-161	2.57E-160	352.3741565
LINC00934	1.660926853	4.442840514	1346.015821	2.65E-161	2.57E-160	352.3741565
PWAR1	1.660926853	4.442840514	1346.015821	2.65E-161	2.57E-160	352.3741565
TRIM67-AS1	1.660926853	4.442840514	1346.015821	2.65E-161	2.57E-160	352.3741565
OTOS	1.660926853	4.442840514	1346.015821	2.65E-161	2.57E-160	352.3741565
DPPA2	1.660926853	4.442840514	1346.015821	2.65E-161	2.57E-160	352.3741565
PYDC2	1.660926853	4.442840514	1346.015821	2.65E-161	2.57E-160	352.3741565
LINC02085	1.660926853	4.442840514	1346.015821	2.65E-161	2.57E-160	352.3741565
LINC02011	1.660926853	4.442840514	1346.015821	2.65E-161	2.57E-160	352.3741565
C7orf77	1.660926853	4.442840514	1346.015821	2.65E-161	2.57E-160	352.3741565
FMR1NB	1.660926853	4.442840514	1346.015821	2.65E-161	2.57E-160	352.3741565
RBMY2FP	1.660926853	4.442840514	1346.015821	2.65E-161	2.57E-160	352.3741565
RBMY1F	1.660926853	4.442840514	1346.015821	2.65E-161	2.57E-160	352.3741565
DAZ1	1.660926853	4.442840514	1346.015821	2.65E-161	2.57E-160	352.3741565
SLC25A3P1	1.660926853	4.442840514	1346.015821	2.65E-161	2.57E-160	352.3741565
DEFA1	1.660926853	4.442840514	1346.015821	2.65E-161	2.57E-160	352.3741565
ZNF883	1.660926853	4.442840514	1346.015821	2.65E-161	2.57E-160	352.3741565
FAM47B	1.660926853	4.442840514	1346.015821	2.65E-161	2.57E-160	352.3741565
XAGE5	1.660926853	4.442840514	1346.015821	2.65E-161	2.57E-160	352.3741565
COX7B2	1.660926853	4.442840514	1346.015821	2.65E-161	2.57E-160	352.3741565
DEFT1P	1.660926853	4.442840514	1346.015821	2.65E-161	2.57E-160	352.3741565
C7orf33	1.660926853	4.442840514	1346.015821	2.65E-161	2.57E-160	352.3741565
CDY2B	1.660926853	4.442840514	1346.015821	2.65E-161	2.57E-160	352.3741565
DHRSX	1.660926853	4.442840514	1346.015821	2.65E-161	2.57E-160	352.3741565
PRSS59P	1.660926853	4.442840514	1346.015821	2.65E-161	2.57E-160	352.3741565
OR4C11	1.660926853	4.442840514	1346.015821	2.65E-161	2.57E-160	352.3741565
OR5AS1	1.660926853	4.442840514	1346.015821	2.65E-161	2.57E-160	352.3741565
OR8K5	1.660926853	4.442840514	1346.015821	2.65E-161	2.57E-160	352.3741565
OR8J1	1.660926853	4.442840514	1346.015821	2.65E-161	2.57E-160	352.3741565
OR5M3	1.660926853	4.442840514	1346.015821	2.65E-161	2.57E-160	352.3741565
OR5M8	1.660926853	4.442840514	1346.015821	2.65E-161	2.57E-160	352.3741565
GSTA5	1.660926853	4.442840514	1346.015821	2.65E-161	2.57E-160	352.3741565
TP53TG3	1.660926853	4.442840514	1346.015821	2.65E-161	2.57E-160	352.3741565
DEFB105A	1.660926853	4.442840514	1346.015821	2.65E-161	2.57E-160	352.3741565
DEFB106A	1.660926853	4.442840514	1346.015821	2.65E-161	2.57E-160	352.3741565
DEFB107A	1.660926853	4.442840514	1346.015821	2.65E-161	2.57E-160	352.3741565
DEFB110	1.660926853	4.442840514	1346.015821	2.65E-161	2.57E-160	352.3741565
DEFB113	1.660926853	4.442840514	1346.015821	2.65E-161	2.57E-160	352.3741565
DEFB114	1.660926853	4.442840514	1346.015821	2.65E-161	2.57E-160	352.3741565
DEFB115	1.660926853	4.442840514	1346.015821	2.65E-161	2.57E-160	352.3741565
DEFB116	1.660926853	4.442840514	1346.015821	2.65E-161	2.57E-160	352.3741565
DEFB122	1.660926853	4.442840514	1346.015821	2.65E-161	2.57E-160	352.3741565
DEFB123	1.660926853	4.442840514	1346.015821	2.65E-161	2.57E-160	352.3741565
DEFB130A	1.660926853	4.442840514	1346.015821	2.65E-161	2.57E-160	352.3741565
TTTY7	1.660926853	4.442840514	1346.015821	2.65E-161	2.57E-160	352.3741565
FUT5	1.660926853	4.442840514	1346.015821	2.65E-161	2.57E-160	352.3741565
FAM197Y2	1.660926853	4.442840514	1346.015821	2.65E-161	2.57E-160	352.3741565
TTTY17A	1.660926853	4.442840514	1346.015821	2.65E-161	2.57E-160	352.3741565
TTTY20	1.660926853	4.442840514	1346.015821	2.65E-161	2.57E-160	352.3741565
TTTY19	1.660926853	4.442840514	1346.015821	2.65E-161	2.57E-160	352.3741565
TTTY21	1.660926853	4.442840514	1346.015821	2.65E-161	2.57E-160	352.3741565
TTTY22	1.660926853	4.442840514	1346.015821	2.65E-161	2.57E-160	352.3741565
TTTY23	1.660926853	4.442840514	1346.015821	2.65E-161	2.57E-160	352.3741565
CDY1B	1.660926853	4.442840514	1346.015821	2.65E-161	2.57E-160	352.3741565
KRTAP15-1	1.660926853	4.442840514	1346.015821	2.65E-161	2.57E-160	352.3741565
CT47A11	1.660926853	4.442840514	1346.015821	2.65E-161	2.57E-160	352.3741565
LINC01743	1.660926853	4.442840514	1346.015821	2.65E-161	2.57E-160	352.3741565
GAGE2C	1.660926853	4.442840514	1346.015821	2.65E-161	2.57E-160	352.3741565
GAGE4	1.660926853	4.442840514	1346.015821	2.65E-161	2.57E-160	352.3741565
GAGE6	1.660926853	4.442840514	1346.015821	2.65E-161	2.57E-160	352.3741565
GAGE7	1.660926853	4.442840514	1346.015821	2.65E-161	2.57E-160	352.3741565
DSCR10	1.660926853	4.442840514	1346.015821	2.65E-161	2.57E-160	352.3741565
FAM230C	1.660926853	4.442840514	1346.015821	2.65E-161	2.57E-160	352.3741565
D21S2088E	1.660926853	4.442840514	1346.015821	2.65E-161	2.57E-160	352.3741565
RNU12	1.660926853	4.442840514	1346.015821	2.65E-161	2.57E-160	352.3741565
GAGE12I	1.660926853	4.442840514	1346.015821	2.65E-161	2.57E-160	352.3741565
GAGE2E	1.660926853	4.442840514	1346.015821	2.65E-161	2.57E-160	352.3741565
RNU105C	1.660926853	4.442840514	1346.015821	2.65E-161	2.57E-160	352.3741565
RNU105B	1.660926853	4.442840514	1346.015821	2.65E-161	2.57E-160	352.3741565
SNORD102	1.660926853	4.442840514	1346.015821	2.65E-161	2.57E-160	352.3741565
SNORD4B	1.660926853	4.442840514	1346.015821	2.65E-161	2.57E-160	352.3741565
SNORA71A	1.660926853	4.442840514	1346.015821	2.65E-161	2.57E-160	352.3741565
SNORA70	1.660926853	4.442840514	1346.015821	2.65E-161	2.57E-160	352.3741565
SNORA68	1.660926853	4.442840514	1346.015821	2.65E-161	2.57E-160	352.3741565
SNORA67	1.660926853	4.442840514	1346.015821	2.65E-161	2.57E-160	352.3741565
SNORA64	1.660926853	4.442840514	1346.015821	2.65E-161	2.57E-160	352.3741565
SNORD62A	1.660926853	4.442840514	1346.015821	2.65E-161	2.57E-160	352.3741565
SNORD61	1.660926853	4.442840514	1346.015821	2.65E-161	2.57E-160	352.3741565
SNORD58B	1.660926853	4.442840514	1346.015821	2.65E-161	2.57E-160	352.3741565
SNORD58A	1.660926853	4.442840514	1346.015821	2.65E-161	2.57E-160	352.3741565
SNORD57	1.660926853	4.442840514	1346.015821	2.65E-161	2.57E-160	352.3741565
SNORD56	1.660926853	4.442840514	1346.015821	2.65E-161	2.57E-160	352.3741565
SNORD54	1.660926853	4.442840514	1346.015821	2.65E-161	2.57E-160	352.3741565
SNORD52	1.660926853	4.442840514	1346.015821	2.65E-161	2.57E-160	352.3741565
SNORD49A	1.660926853	4.442840514	1346.015821	2.65E-161	2.57E-160	352.3741565
SNORD45B	1.660926853	4.442840514	1346.015821	2.65E-161	2.57E-160	352.3741565
SNORD45A	1.660926853	4.442840514	1346.015821	2.65E-161	2.57E-160	352.3741565
SNORD42A	1.660926853	4.442840514	1346.015821	2.65E-161	2.57E-160	352.3741565
SNORD55	1.660926853	4.442840514	1346.015821	2.65E-161	2.57E-160	352.3741565
SNORD36B	1.660926853	4.442840514	1346.015821	2.65E-161	2.57E-160	352.3741565
SNORD36A	1.660926853	4.442840514	1346.015821	2.65E-161	2.57E-160	352.3741565
SNORD35A	1.660926853	4.442840514	1346.015821	2.65E-161	2.57E-160	352.3741565
SNORD34	1.660926853	4.442840514	1346.015821	2.65E-161	2.57E-160	352.3741565
SNORD33	1.660926853	4.442840514	1346.015821	2.65E-161	2.57E-160	352.3741565
SNORD32A	1.660926853	4.442840514	1346.015821	2.65E-161	2.57E-160	352.3741565
SNORD24	1.660926853	4.442840514	1346.015821	2.65E-161	2.57E-160	352.3741565
RNU11	1.660926853	4.442840514	1346.015821	2.65E-161	2.57E-160	352.3741565
RNU5E-1	1.660926853	4.442840514	1346.015821	2.65E-161	2.57E-160	352.3741565
RNU5B-1	1.660926853	4.442840514	1346.015821	2.65E-161	2.57E-160	352.3741565
RNVU1-18	1.660926853	4.442840514	1346.015821	2.65E-161	2.57E-160	352.3741565
RNU1-2	1.660926853	4.442840514	1346.015821	2.65E-161	2.57E-160	352.3741565
GIP	1.660926853	4.442840514	1346.015821	2.65E-161	2.57E-160	352.3741565
HSFY1P1	1.660926853	4.442840514	1346.015821	2.65E-161	2.57E-160	352.3741565
AMY1A	1.660926853	4.442840514	1346.015821	2.65E-161	2.57E-160	352.3741565
AMY1C	1.660926853	4.442840514	1346.015821	2.65E-161	2.57E-160	352.3741565
GP1BB	1.660926853	4.442840514	1346.015821	2.65E-161	2.57E-160	352.3741565
PPP2R3B	1.660926853	4.442840514	1346.015821	2.65E-161	2.57E-160	352.3741565
OR10AG1	1.660926853	4.442840514	1346.015821	2.65E-161	2.57E-160	352.3741565
OR4K3	1.660926853	4.442840514	1346.015821	2.65E-161	2.57E-160	352.3741565
OR4N4	1.660926853	4.442840514	1346.015821	2.65E-161	2.57E-160	352.3741565
LINC01566	1.660926853	4.442840514	1346.015821	2.65E-161	2.57E-160	352.3741565
LOC284344	1.660926853	4.442840514	1346.015821	2.65E-161	2.57E-160	352.3741565
MBD3L5	1.660926853	4.442840514	1346.015821	2.65E-161	2.57E-160	352.3741565
LINC01777	1.660926853	4.442840514	1346.015821	2.65E-161	2.57E-160	352.3741565
LINC01019	1.660926853	4.442840514	1346.015821	2.65E-161	2.57E-160	352.3741565
CNPY1	1.660926853	4.442840514	1346.015821	2.65E-161	2.57E-160	352.3741565
LINC02209	1.660926853	4.442840514	1346.015821	2.65E-161	2.57E-160	352.3741565
LOC286177	1.660926853	4.442840514	1346.015821	2.65E-161	2.57E-160	352.3741565
P2RY8	1.660926853	4.442840514	1346.015821	2.65E-161	2.57E-160	352.3741565
CSN1S2AP	1.660926853	4.442840514	1346.015821	2.65E-161	2.57E-160	352.3741565
FAM223B	1.660926853	4.442840514	1346.015821	2.65E-161	2.57E-160	352.3741565
CPS1-IT1	1.660926853	4.442840514	1346.015821	2.65E-161	2.57E-160	352.3741565
PRSS50	1.660926853	4.442840514	1346.015821	2.65E-161	2.57E-160	352.3741565
LGALS13	1.660926853	4.442840514	1346.015821	2.65E-161	2.57E-160	352.3741565
SLC25A6	1.660926853	4.442840514	1346.015821	2.65E-161	2.57E-160	352.3741565
GUCA1A	1.660926853	4.442840514	1346.015821	2.65E-161	2.57E-160	352.3741565
SPANXA1	1.660926853	4.442840514	1346.015821	2.65E-161	2.57E-160	352.3741565
HBE1	1.660926853	4.442840514	1346.015821	2.65E-161	2.57E-160	352.3741565
HBG1	1.660926853	4.442840514	1346.015821	2.65E-161	2.57E-160	352.3741565
BPIFA4P	1.660926853	4.442840514	1346.015821	2.65E-161	2.57E-160	352.3741565
SNORD8	1.660926853	4.442840514	1346.015821	2.65E-161	2.57E-160	352.3741565
SNORD56B	1.660926853	4.442840514	1346.015821	2.65E-161	2.57E-160	352.3741565
HTN3	1.660926853	4.442840514	1346.015821	2.65E-161	2.57E-160	352.3741565
KRTAP7-1	1.660926853	4.442840514	1346.015821	2.65E-161	2.57E-160	352.3741565
KRTAP6-1	1.660926853	4.442840514	1346.015821	2.65E-161	2.57E-160	352.3741565
KRTAP6-2	1.660926853	4.442840514	1346.015821	2.65E-161	2.57E-160	352.3741565
KRTAP19-4	1.660926853	4.442840514	1346.015821	2.65E-161	2.57E-160	352.3741565
KRTAP19-5	1.660926853	4.442840514	1346.015821	2.65E-161	2.57E-160	352.3741565
KRTAP19-6	1.660926853	4.442840514	1346.015821	2.65E-161	2.57E-160	352.3741565
KRTAP19-7	1.660926853	4.442840514	1346.015821	2.65E-161	2.57E-160	352.3741565
KRTAP20-1	1.660926853	4.442840514	1346.015821	2.65E-161	2.57E-160	352.3741565
KRTAP20-2	1.660926853	4.442840514	1346.015821	2.65E-161	2.57E-160	352.3741565
KRTAP21-1	1.660926853	4.442840514	1346.015821	2.65E-161	2.57E-160	352.3741565
KRTAP22-1	1.660926853	4.442840514	1346.015821	2.65E-161	2.57E-160	352.3741565
KRTAP20-3	1.660926853	4.442840514	1346.015821	2.65E-161	2.57E-160	352.3741565
SNORD108	1.660926853	4.442840514	1346.015821	2.65E-161	2.57E-160	352.3741565
SNORD109A	1.660926853	4.442840514	1346.015821	2.65E-161	2.57E-160	352.3741565
SNORD109B	1.660926853	4.442840514	1346.015821	2.65E-161	2.57E-160	352.3741565
SNORD115-1	1.660926853	4.442840514	1346.015821	2.65E-161	2.57E-160	352.3741565
OR5F1	1.660926853	4.442840514	1346.015821	2.65E-161	2.57E-160	352.3741565
LINC00550	1.660926853	4.442840514	1346.015821	2.65E-161	2.57E-160	352.3741565
LINC00347	1.660926853	4.442840514	1346.015821	2.65E-161	2.57E-160	352.3741565
NOS2P3	1.660926853	4.442840514	1346.015821	2.65E-161	2.57E-160	352.3741565
LINC01734	1.660926853	4.442840514	1346.015821	2.65E-161	2.57E-160	352.3741565
LINC01692	1.660926853	4.442840514	1346.015821	2.65E-161	2.57E-160	352.3741565
LINC02260	1.660926853	4.442840514	1346.015821	2.65E-161	2.57E-160	352.3741565
LINC02239	1.660926853	4.442840514	1346.015821	2.65E-161	2.57E-160	352.3741565
LINC03019	1.660926853	4.442840514	1346.015821	2.65E-161	2.57E-160	352.3741565
PRAMEF9	1.660926853	4.442840514	1346.015821	2.65E-161	2.57E-160	352.3741565
IFNA17	1.660926853	4.442840514	1346.015821	2.65E-161	2.57E-160	352.3741565
SNORD64	1.660926853	4.442840514	1346.015821	2.65E-161	2.57E-160	352.3741565
LINC00442	1.660926853	4.442840514	1346.015821	2.65E-161	2.57E-160	352.3741565
LCE1A	1.660926853	4.442840514	1346.015821	2.65E-161	2.57E-160	352.3741565
LCE3A	1.660926853	4.442840514	1346.015821	2.65E-161	2.57E-160	352.3741565
LCE3B	1.660926853	4.442840514	1346.015821	2.65E-161	2.57E-160	352.3741565
LCE3E	1.660926853	4.442840514	1346.015821	2.65E-161	2.57E-160	352.3741565
KRTAP12-1	1.660926853	4.442840514	1346.015821	2.65E-161	2.57E-160	352.3741565
VCY1B	1.660926853	4.442840514	1346.015821	2.65E-161	2.57E-160	352.3741565
IL3RA	1.660926853	4.442840514	1346.015821	2.65E-161	2.57E-160	352.3741565
IL9R	1.660926853	4.442840514	1346.015821	2.65E-161	2.57E-160	352.3741565
NANOGNB	1.660926853	4.442840514	1346.015821	2.65E-161	2.57E-160	352.3741565
CCDC172	1.660926853	4.442840514	1346.015821	2.65E-161	2.57E-160	352.3741565
LINC01785	1.660926853	4.442840514	1346.015821	2.65E-161	2.57E-160	352.3741565
RN7SL2	1.660926853	4.442840514	1346.015821	2.65E-161	2.57E-160	352.3741565
LINC00317	1.660926853	4.442840514	1346.015821	2.65E-161	2.57E-160	352.3741565
RBMY1B	1.660926853	4.442840514	1346.015821	2.65E-161	2.57E-160	352.3741565
RBMY1D	1.660926853	4.442840514	1346.015821	2.65E-161	2.57E-160	352.3741565
RBMY1E	1.660926853	4.442840514	1346.015821	2.65E-161	2.57E-160	352.3741565
RBMY1J	1.660926853	4.442840514	1346.015821	2.65E-161	2.57E-160	352.3741565
LINC00533	1.660926853	4.442840514	1346.015821	2.65E-161	2.57E-160	352.3741565
LINC00320	1.660926853	4.442840514	1346.015821	2.65E-161	2.57E-160	352.3741565
KRT33A	1.660926853	4.442840514	1346.015821	2.65E-161	2.57E-160	352.3741565
LINC01999	1.660926853	4.442840514	1346.015821	2.65E-161	2.57E-160	352.3741565
LINC01904	1.660926853	4.442840514	1346.015821	2.65E-161	2.57E-160	352.3741565
LINC00316	1.660926853	4.442840514	1346.015821	2.65E-161	2.57E-160	352.3741565
RESP18	1.660926853	4.442840514	1346.015821	2.65E-161	2.57E-160	352.3741565
GRXCR1	1.660926853	4.442840514	1346.015821	2.65E-161	2.57E-160	352.3741565
SPACA5	1.660926853	4.442840514	1346.015821	2.65E-161	2.57E-160	352.3741565
CENPVL1	1.660926853	4.442840514	1346.015821	2.65E-161	2.57E-160	352.3741565
OR5D16	1.660926853	4.442840514	1346.015821	2.65E-161	2.57E-160	352.3741565
OR5W2	1.660926853	4.442840514	1346.015821	2.65E-161	2.57E-160	352.3741565
OR5M9	1.660926853	4.442840514	1346.015821	2.65E-161	2.57E-160	352.3741565
TRIM77	1.660926853	4.442840514	1346.015821	2.65E-161	2.57E-160	352.3741565
OR4M2	1.660926853	4.442840514	1346.015821	2.65E-161	2.57E-160	352.3741565
PRAMEF8	1.660926853	4.442840514	1346.015821	2.65E-161	2.57E-160	352.3741565
PRAMEF17	1.660926853	4.442840514	1346.015821	2.65E-161	2.57E-160	352.3741565
USP17L9P	1.660926853	4.442840514	1346.015821	2.65E-161	2.57E-160	352.3741565
H3Y1	1.660926853	4.442840514	1346.015821	2.65E-161	2.57E-160	352.3741565
TRIM49D1	1.660926853	4.442840514	1346.015821	2.65E-161	2.57E-160	352.3741565
LINC00547	1.660926853	4.442840514	1346.015821	2.65E-161	2.57E-160	352.3741565
LINC01879	1.660926853	4.442840514	1346.015821	2.65E-161	2.57E-160	352.3741565
PRAMEF13	1.660926853	4.442840514	1346.015821	2.65E-161	2.57E-160	352.3741565
LINC01721	1.660926853	4.442840514	1346.015821	2.65E-161	2.57E-160	352.3741565
LOC401442	1.660926853	4.442840514	1346.015821	2.65E-161	2.57E-160	352.3741565
FAM74A4	1.660926853	4.442840514	1346.015821	2.65E-161	2.57E-160	352.3741565
CD99P1	1.660926853	4.442840514	1346.015821	2.65E-161	2.57E-160	352.3741565
LOC401589	1.660926853	4.442840514	1346.015821	2.65E-161	2.57E-160	352.3741565
[truncated: 24,472 more rows]
