# Supplementary material for: Elucidating immunological characteristics of the adenoma-carcinoma sequence in colorectal cancer patients in South Korea using a bioinformatics approach
Source: Sci Rep. 2024 May 2;14:10105. doi: 10.1038/s41598-024-56078-2 (PMC11066069; doi:10.1038/s41598-024-56078-2)
Supplement: Supplementary file 2 — Supplementary Information 2. [file 41598_2024_56078_MOESM2_ESM.csv]

symbol	logFC	AveExpr	t	P.Value	adj.P.Val	B
GAGE12F	-1.660926853	4.442840514	-1346.015821	2.65E-161	2.57E-160	352.3741565
RNA5-8SN5	-1.660926853	4.442840514	-1346.015821	2.65E-161	2.57E-160	352.3741565
SNORD116-1	-1.660926853	4.442840514	-1346.015821	2.65E-161	2.57E-160	352.3741565
SNORD116-2	-1.660926853	4.442840514	-1346.015821	2.65E-161	2.57E-160	352.3741565
SNORD116-3	-1.660926853	4.442840514	-1346.015821	2.65E-161	2.57E-160	352.3741565
SNORD116-4	-1.660926853	4.442840514	-1346.015821	2.65E-161	2.57E-160	352.3741565
SNORD116-5	-1.660926853	4.442840514	-1346.015821	2.65E-161	2.57E-160	352.3741565
SNORD116-6	-1.660926853	4.442840514	-1346.015821	2.65E-161	2.57E-160	352.3741565
SNORD116-7	-1.660926853	4.442840514	-1346.015821	2.65E-161	2.57E-160	352.3741565
SNORD116-8	-1.660926853	4.442840514	-1346.015821	2.65E-161	2.57E-160	352.3741565
SNORD116-9	-1.660926853	4.442840514	-1346.015821	2.65E-161	2.57E-160	352.3741565
SNORD116-11	-1.660926853	4.442840514	-1346.015821	2.65E-161	2.57E-160	352.3741565
SNORD116-12	-1.660926853	4.442840514	-1346.015821	2.65E-161	2.57E-160	352.3741565
SNORD116-13	-1.660926853	4.442840514	-1346.015821	2.65E-161	2.57E-160	352.3741565
SNORD116-14	-1.660926853	4.442840514	-1346.015821	2.65E-161	2.57E-160	352.3741565
SNORD116-15	-1.660926853	4.442840514	-1346.015821	2.65E-161	2.57E-160	352.3741565
SNORD116-16	-1.660926853	4.442840514	-1346.015821	2.65E-161	2.57E-160	352.3741565
SNORD116-17	-1.660926853	4.442840514	-1346.015821	2.65E-161	2.57E-160	352.3741565
SNORD116-18	-1.660926853	4.442840514	-1346.015821	2.65E-161	2.57E-160	352.3741565
SNORD116-20	-1.660926853	4.442840514	-1346.015821	2.65E-161	2.57E-160	352.3741565
SNORD116-21	-1.660926853	4.442840514	-1346.015821	2.65E-161	2.57E-160	352.3741565
SNORD116-22	-1.660926853	4.442840514	-1346.015821	2.65E-161	2.57E-160	352.3741565
SNORD116-23	-1.660926853	4.442840514	-1346.015821	2.65E-161	2.57E-160	352.3741565
SNORD116-24	-1.660926853	4.442840514	-1346.015821	2.65E-161	2.57E-160	352.3741565
SNORD116-25	-1.660926853	4.442840514	-1346.015821	2.65E-161	2.57E-160	352.3741565
SNORD115-2	-1.660926853	4.442840514	-1346.015821	2.65E-161	2.57E-160	352.3741565
SNORD116-26	-1.660926853	4.442840514	-1346.015821	2.65E-161	2.57E-160	352.3741565
SNORD116-27	-1.660926853	4.442840514	-1346.015821	2.65E-161	2.57E-160	352.3741565
SNORD115-4	-1.660926853	4.442840514	-1346.015821	2.65E-161	2.57E-160	352.3741565
SNORD115-5	-1.660926853	4.442840514	-1346.015821	2.65E-161	2.57E-160	352.3741565
SNORD115-6	-1.660926853	4.442840514	-1346.015821	2.65E-161	2.57E-160	352.3741565
SNORD115-7	-1.660926853	4.442840514	-1346.015821	2.65E-161	2.57E-160	352.3741565
SNORD115-8	-1.660926853	4.442840514	-1346.015821	2.65E-161	2.57E-160	352.3741565
SNORD115-9	-1.660926853	4.442840514	-1346.015821	2.65E-161	2.57E-160	352.3741565
SNORD115-10	-1.660926853	4.442840514	-1346.015821	2.65E-161	2.57E-160	352.3741565
SNORD115-11	-1.660926853	4.442840514	-1346.015821	2.65E-161	2.57E-160	352.3741565
SNORD115-12	-1.660926853	4.442840514	-1346.015821	2.65E-161	2.57E-160	352.3741565
SNORD115-13	-1.660926853	4.442840514	-1346.015821	2.65E-161	2.57E-160	352.3741565
SNORD115-14	-1.660926853	4.442840514	-1346.015821	2.65E-161	2.57E-160	352.3741565
SNORD115-15	-1.660926853	4.442840514	-1346.015821	2.65E-161	2.57E-160	352.3741565
SNORD115-16	-1.660926853	4.442840514	-1346.015821	2.65E-161	2.57E-160	352.3741565
SNORD115-17	-1.660926853	4.442840514	-1346.015821	2.65E-161	2.57E-160	352.3741565
SNORD115-18	-1.660926853	4.442840514	-1346.015821	2.65E-161	2.57E-160	352.3741565
SNORD115-19	-1.660926853	4.442840514	-1346.015821	2.65E-161	2.57E-160	352.3741565
SNORD115-20	-1.660926853	4.442840514	-1346.015821	2.65E-161	2.57E-160	352.3741565
SNORD115-21	-1.660926853	4.442840514	-1346.015821	2.65E-161	2.57E-160	352.3741565
SNORD115-22	-1.660926853	4.442840514	-1346.015821	2.65E-161	2.57E-160	352.3741565
SNORD115-23	-1.660926853	4.442840514	-1346.015821	2.65E-161	2.57E-160	352.3741565
SNORD115-25	-1.660926853	4.442840514	-1346.015821	2.65E-161	2.57E-160	352.3741565
SNORD115-26	-1.660926853	4.442840514	-1346.015821	2.65E-161	2.57E-160	352.3741565
SNORD115-29	-1.660926853	4.442840514	-1346.015821	2.65E-161	2.57E-160	352.3741565
SNORD115-30	-1.660926853	4.442840514	-1346.015821	2.65E-161	2.57E-160	352.3741565
SNORD115-31	-1.660926853	4.442840514	-1346.015821	2.65E-161	2.57E-160	352.3741565
SNORD115-32	-1.660926853	4.442840514	-1346.015821	2.65E-161	2.57E-160	352.3741565
SNORD115-33	-1.660926853	4.442840514	-1346.015821	2.65E-161	2.57E-160	352.3741565
SNORD115-34	-1.660926853	4.442840514	-1346.015821	2.65E-161	2.57E-160	352.3741565
SNORD115-35	-1.660926853	4.442840514	-1346.015821	2.65E-161	2.57E-160	352.3741565
SNORD115-36	-1.660926853	4.442840514	-1346.015821	2.65E-161	2.57E-160	352.3741565
SNORD115-37	-1.660926853	4.442840514	-1346.015821	2.65E-161	2.57E-160	352.3741565
SNORD115-38	-1.660926853	4.442840514	-1346.015821	2.65E-161	2.57E-160	352.3741565
SNORD115-39	-1.660926853	4.442840514	-1346.015821	2.65E-161	2.57E-160	352.3741565
SNORD115-40	-1.660926853	4.442840514	-1346.015821	2.65E-161	2.57E-160	352.3741565
SNORD115-41	-1.660926853	4.442840514	-1346.015821	2.65E-161	2.57E-160	352.3741565
SNORD115-42	-1.660926853	4.442840514	-1346.015821	2.65E-161	2.57E-160	352.3741565
SNORD115-43	-1.660926853	4.442840514	-1346.015821	2.65E-161	2.57E-160	352.3741565
SNORD115-44	-1.660926853	4.442840514	-1346.015821	2.65E-161	2.57E-160	352.3741565
MIR675	-1.660926853	4.442840514	-1346.015821	2.65E-161	2.57E-160	352.3741565
SNORD116-28	-1.660926853	4.442840514	-1346.015821	2.65E-161	2.57E-160	352.3741565
SNORD116-29	-1.660926853	4.442840514	-1346.015821	2.65E-161	2.57E-160	352.3741565
SNORD115-48	-1.660926853	4.442840514	-1346.015821	2.65E-161	2.57E-160	352.3741565
SNORD115-24	-1.660926853	4.442840514	-1346.015821	2.65E-161	2.57E-160	352.3741565
SNORD115-27	-1.660926853	4.442840514	-1346.015821	2.65E-161	2.57E-160	352.3741565
SNORD115-28	-1.660926853	4.442840514	-1346.015821	2.65E-161	2.57E-160	352.3741565
TTTY1B	-1.660926853	4.442840514	-1346.015821	2.65E-161	2.57E-160	352.3741565
TTTY8B	-1.660926853	4.442840514	-1346.015821	2.65E-161	2.57E-160	352.3741565
TTTY7B	-1.660926853	4.442840514	-1346.015821	2.65E-161	2.57E-160	352.3741565
TTTY23B	-1.660926853	4.442840514	-1346.015821	2.65E-161	2.57E-160	352.3741565
SNORD121A	-1.660926853	4.442840514	-1346.015821	2.65E-161	2.57E-160	352.3741565
SNORD125	-1.660926853	4.442840514	-1346.015821	2.65E-161	2.57E-160	352.3741565
SNORD19B	-1.660926853	4.442840514	-1346.015821	2.65E-161	2.57E-160	352.3741565
LINC00583	-1.660926853	4.442840514	-1346.015821	2.65E-161	2.57E-160	352.3741565
SNORA36C	-1.660926853	4.442840514	-1346.015821	2.65E-161	2.57E-160	352.3741565
SNORA70B	-1.660926853	4.442840514	-1346.015821	2.65E-161	2.57E-160	352.3741565
SNORA70C	-1.660926853	4.442840514	-1346.015821	2.65E-161	2.57E-160	352.3741565
SNORA11C	-1.660926853	4.442840514	-1346.015821	2.65E-161	2.57E-160	352.3741565
SNORA11D	-1.660926853	4.442840514	-1346.015821	2.65E-161	2.57E-160	352.3741565
MIR298	-1.660926853	4.442840514	-1346.015821	2.65E-161	2.57E-160	352.3741565
MIR300	-1.660926853	4.442840514	-1346.015821	2.65E-161	2.57E-160	352.3741565
VTRNA2-1	-1.660926853	4.442840514	-1346.015821	2.65E-161	2.57E-160	352.3741565
MIR450B	-1.660926853	4.442840514	-1346.015821	2.65E-161	2.57E-160	352.3741565
MIR890	-1.660926853	4.442840514	-1346.015821	2.65E-161	2.57E-160	352.3741565
MIR891B	-1.660926853	4.442840514	-1346.015821	2.65E-161	2.57E-160	352.3741565
MIR888	-1.660926853	4.442840514	-1346.015821	2.65E-161	2.57E-160	352.3741565
MIR892B	-1.660926853	4.442840514	-1346.015821	2.65E-161	2.57E-160	352.3741565
MIR541	-1.660926853	4.442840514	-1346.015821	2.65E-161	2.57E-160	352.3741565
MIR875	-1.660926853	4.442840514	-1346.015821	2.65E-161	2.57E-160	352.3741565
MIR876	-1.660926853	4.442840514	-1346.015821	2.65E-161	2.57E-160	352.3741565
MIR147B	-1.660926853	4.442840514	-1346.015821	2.65E-161	2.57E-160	352.3741565
MIR665	-1.660926853	4.442840514	-1346.015821	2.65E-161	2.57E-160	352.3741565
MIR873	-1.660926853	4.442840514	-1346.015821	2.65E-161	2.57E-160	352.3741565
MIR374B	-1.660926853	4.442840514	-1346.015821	2.65E-161	2.57E-160	352.3741565
MIR301B	-1.660926853	4.442840514	-1346.015821	2.65E-161	2.57E-160	352.3741565
MIR216B	-1.660926853	4.442840514	-1346.015821	2.65E-161	2.57E-160	352.3741565
MIR922	-1.660926853	4.442840514	-1346.015821	2.65E-161	2.57E-160	352.3741565
MIR924	-1.660926853	4.442840514	-1346.015821	2.65E-161	2.57E-160	352.3741565
MIR934	-1.660926853	4.442840514	-1346.015821	2.65E-161	2.57E-160	352.3741565
MIR935	-1.660926853	4.442840514	-1346.015821	2.65E-161	2.57E-160	352.3741565
MIR940	-1.660926853	4.442840514	-1346.015821	2.65E-161	2.57E-160	352.3741565
MIR941-1	-1.660926853	4.442840514	-1346.015821	2.65E-161	2.57E-160	352.3741565
MIR941-4	-1.660926853	4.442840514	-1346.015821	2.65E-161	2.57E-160	352.3741565
MIR942	-1.660926853	4.442840514	-1346.015821	2.65E-161	2.57E-160	352.3741565
MIR943	-1.660926853	4.442840514	-1346.015821	2.65E-161	2.57E-160	352.3741565
MIR708	-1.660926853	4.442840514	-1346.015821	2.65E-161	2.57E-160	352.3741565
MIR885	-1.660926853	4.442840514	-1346.015821	2.65E-161	2.57E-160	352.3741565
MIR543	-1.660926853	4.442840514	-1346.015821	2.65E-161	2.57E-160	352.3741565
MIR208B	-1.660926853	4.442840514	-1346.015821	2.65E-161	2.57E-160	352.3741565
MIR941-2	-1.660926853	4.442840514	-1346.015821	2.65E-161	2.57E-160	352.3741565
MIR944	-1.660926853	4.442840514	-1346.015821	2.65E-161	2.57E-160	352.3741565
MIR891A	-1.660926853	4.442840514	-1346.015821	2.65E-161	2.57E-160	352.3741565
MIR892A	-1.660926853	4.442840514	-1346.015821	2.65E-161	2.57E-160	352.3741565
MIR874	-1.660926853	4.442840514	-1346.015821	2.65E-161	2.57E-160	352.3741565
MIR889	-1.660926853	4.442840514	-1346.015821	2.65E-161	2.57E-160	352.3741565
MIR190B	-1.660926853	4.442840514	-1346.015821	2.65E-161	2.57E-160	352.3741565
MIR887	-1.660926853	4.442840514	-1346.015821	2.65E-161	2.57E-160	352.3741565
MIR921	-1.660926853	4.442840514	-1346.015821	2.65E-161	2.57E-160	352.3741565
MIR939	-1.660926853	4.442840514	-1346.015821	2.65E-161	2.57E-160	352.3741565
MIR941-3	-1.660926853	4.442840514	-1346.015821	2.65E-161	2.57E-160	352.3741565
MIR297	-1.660926853	4.442840514	-1346.015821	2.65E-161	2.57E-160	352.3741565
MIR365A	-1.660926853	4.442840514	-1346.015821	2.65E-161	2.57E-160	352.3741565
MIR365B	-1.660926853	4.442840514	-1346.015821	2.65E-161	2.57E-160	352.3741565
WASIR1	-1.660926853	4.442840514	-1346.015821	2.65E-161	2.57E-160	352.3741565
CXorf51A	-1.660926853	4.442840514	-1346.015821	2.65E-161	2.57E-160	352.3741565
LINC02291	-1.660926853	4.442840514	-1346.015821	2.65E-161	2.57E-160	352.3741565
FAM236A	-1.660926853	4.442840514	-1346.015821	2.65E-161	2.57E-160	352.3741565
ETDB	-1.660926853	4.442840514	-1346.015821	2.65E-161	2.57E-160	352.3741565
TEX13C	-1.660926853	4.442840514	-1346.015821	2.65E-161	2.57E-160	352.3741565
FTLP10	-1.660926853	4.442840514	-1346.015821	2.65E-161	2.57E-160	352.3741565
LOC100130331	-1.660926853	4.442840514	-1346.015821	2.65E-161	2.57E-160	352.3741565
LINC01387	-1.660926853	4.442840514	-1346.015821	2.65E-161	2.57E-160	352.3741565
LOC100130849	-1.660926853	4.442840514	-1346.015821	2.65E-161	2.57E-160	352.3741565
BSPH1	-1.660926853	4.442840514	-1346.015821	2.65E-161	2.57E-160	352.3741565
PRR23D1	-1.660926853	4.442840514	-1346.015821	2.65E-161	2.57E-160	352.3741565
KRTAP25-1	-1.660926853	4.442840514	-1346.015821	2.65E-161	2.57E-160	352.3741565
FAM236B	-1.660926853	4.442840514	-1346.015821	2.65E-161	2.57E-160	352.3741565
ZNF705B	-1.660926853	4.442840514	-1346.015821	2.65E-161	2.57E-160	352.3741565
GAGE12D	-1.660926853	4.442840514	-1346.015821	2.65E-161	2.57E-160	352.3741565
FAM99B	-1.660926853	4.442840514	-1346.015821	2.65E-161	2.57E-160	352.3741565
CYP4F30P	-1.660926853	4.442840514	-1346.015821	2.65E-161	2.57E-160	352.3741565
FAM197Y9	-1.660926853	4.442840514	-1346.015821	2.65E-161	2.57E-160	352.3741565
CXorf49B	-1.660926853	4.442840514	-1346.015821	2.65E-161	2.57E-160	352.3741565
CXorf51B	-1.660926853	4.442840514	-1346.015821	2.65E-161	2.57E-160	352.3741565
PRR23D2	-1.660926853	4.442840514	-1346.015821	2.65E-161	2.57E-160	352.3741565
DEFB130B	-1.660926853	4.442840514	-1346.015821	2.65E-161	2.57E-160	352.3741565
LINC02171	-1.660926853	4.442840514	-1346.015821	2.65E-161	2.57E-160	352.3741565
RNU7-1	-1.660926853	4.442840514	-1346.015821	2.65E-161	2.57E-160	352.3741565
KRTAP20-4	-1.660926853	4.442840514	-1346.015821	2.65E-161	2.57E-160	352.3741565
RNA5S1	-1.660926853	4.442840514	-1346.015821	2.65E-161	2.57E-160	352.3741565
TEX36-AS1	-1.660926853	4.442840514	-1346.015821	2.65E-161	2.57E-160	352.3741565
RNA5S2	-1.660926853	4.442840514	-1346.015821	2.65E-161	2.57E-160	352.3741565
RNA5S3	-1.660926853	4.442840514	-1346.015821	2.65E-161	2.57E-160	352.3741565
RNA5S4	-1.660926853	4.442840514	-1346.015821	2.65E-161	2.57E-160	352.3741565
RNA5S5	-1.660926853	4.442840514	-1346.015821	2.65E-161	2.57E-160	352.3741565
RNA5S6	-1.660926853	4.442840514	-1346.015821	2.65E-161	2.57E-160	352.3741565
RNA5S7	-1.660926853	4.442840514	-1346.015821	2.65E-161	2.57E-160	352.3741565
RNA5S8	-1.660926853	4.442840514	-1346.015821	2.65E-161	2.57E-160	352.3741565
RNA5S10	-1.660926853	4.442840514	-1346.015821	2.65E-161	2.57E-160	352.3741565
RNA5S11	-1.660926853	4.442840514	-1346.015821	2.65E-161	2.57E-160	352.3741565
RNA5S12	-1.660926853	4.442840514	-1346.015821	2.65E-161	2.57E-160	352.3741565
RNA5S13	-1.660926853	4.442840514	-1346.015821	2.65E-161	2.57E-160	352.3741565
RNA5S14	-1.660926853	4.442840514	-1346.015821	2.65E-161	2.57E-160	352.3741565
RNA5S15	-1.660926853	4.442840514	-1346.015821	2.65E-161	2.57E-160	352.3741565
RNA5S16	-1.660926853	4.442840514	-1346.015821	2.65E-161	2.57E-160	352.3741565
RNA5S17	-1.660926853	4.442840514	-1346.015821	2.65E-161	2.57E-160	352.3741565
TOMM6	-1.660926853	4.442840514	-1346.015821	2.65E-161	2.57E-160	352.3741565
LINC01432	-1.660926853	4.442840514	-1346.015821	2.65E-161	2.57E-160	352.3741565
LIMS3-LOC440895	-1.660926853	4.442840514	-1346.015821	2.65E-161	2.57E-160	352.3741565
DEFT1P2	-1.660926853	4.442840514	-1346.015821	2.65E-161	2.57E-160	352.3741565
USP17L11	-1.660926853	4.442840514	-1346.015821	2.65E-161	2.57E-160	352.3741565
USP17L12	-1.660926853	4.442840514	-1346.015821	2.65E-161	2.57E-160	352.3741565
USP17L13	-1.660926853	4.442840514	-1346.015821	2.65E-161	2.57E-160	352.3741565
USP17L17	-1.660926853	4.442840514	-1346.015821	2.65E-161	2.57E-160	352.3741565
USP17L18	-1.660926853	4.442840514	-1346.015821	2.65E-161	2.57E-160	352.3741565
OSTM1-AS1	-1.660926853	4.442840514	-1346.015821	2.65E-161	2.57E-160	352.3741565
USP17L19	-1.660926853	4.442840514	-1346.015821	2.65E-161	2.57E-160	352.3741565
USP17L20	-1.660926853	4.442840514	-1346.015821	2.65E-161	2.57E-160	352.3741565
USP17L21	-1.660926853	4.442840514	-1346.015821	2.65E-161	2.57E-160	352.3741565
LINC01699	-1.660926853	4.442840514	-1346.015821	2.65E-161	2.57E-160	352.3741565
KRTAP22-2	-1.660926853	4.442840514	-1346.015821	2.65E-161	2.57E-160	352.3741565
KRTAP21-3	-1.660926853	4.442840514	-1346.015821	2.65E-161	2.57E-160	352.3741565
USP17L15	-1.660926853	4.442840514	-1346.015821	2.65E-161	2.57E-160	352.3741565
LOC100288570	-1.660926853	4.442840514	-1346.015821	2.65E-161	2.57E-160	352.3741565
DUX4	-1.660926853	4.442840514	-1346.015821	2.65E-161	2.57E-160	352.3741565
LIMS4	-1.660926853	4.442840514	-1346.015821	2.65E-161	2.57E-160	352.3741565
LOC100288728	-1.660926853	4.442840514	-1346.015821	2.65E-161	2.57E-160	352.3741565
TSPY10	-1.660926853	4.442840514	-1346.015821	2.65E-161	2.57E-160	352.3741565
FAM197Y5	-1.660926853	4.442840514	-1346.015821	2.65E-161	2.57E-160	352.3741565
FAM197Y4	-1.660926853	4.442840514	-1346.015821	2.65E-161	2.57E-160	352.3741565
MIR1284	-1.660926853	4.442840514	-1346.015821	2.65E-161	2.57E-160	352.3741565
MIR1200	-1.660926853	4.442840514	-1346.015821	2.65E-161	2.57E-160	352.3741565
MIR1468	-1.660926853	4.442840514	-1346.015821	2.65E-161	2.57E-160	352.3741565
MIR320B1	-1.660926853	4.442840514	-1346.015821	2.65E-161	2.57E-160	352.3741565
MIR1286	-1.660926853	4.442840514	-1346.015821	2.65E-161	2.57E-160	352.3741565
MIR1538	-1.660926853	4.442840514	-1346.015821	2.65E-161	2.57E-160	352.3741565
MIR1183	-1.660926853	4.442840514	-1346.015821	2.65E-161	2.57E-160	352.3741565
MIR1288	-1.660926853	4.442840514	-1346.015821	2.65E-161	2.57E-160	352.3741565
MIR1471	-1.660926853	4.442840514	-1346.015821	2.65E-161	2.57E-160	352.3741565
MIR1470	-1.660926853	4.442840514	-1346.015821	2.65E-161	2.57E-160	352.3741565
MIR1302-3	-1.660926853	4.442840514	-1346.015821	2.65E-161	2.57E-160	352.3741565
MIR1302-4	-1.660926853	4.442840514	-1346.015821	2.65E-161	2.57E-160	352.3741565
MIR302F	-1.660926853	4.442840514	-1346.015821	2.65E-161	2.57E-160	352.3741565
MIR1182	-1.660926853	4.442840514	-1346.015821	2.65E-161	2.57E-160	352.3741565
MIR1289-2	-1.660926853	4.442840514	-1346.015821	2.65E-161	2.57E-160	352.3741565
MIR1252	-1.660926853	4.442840514	-1346.015821	2.65E-161	2.57E-160	352.3741565
MIR1914	-1.660926853	4.442840514	-1346.015821	2.65E-161	2.57E-160	352.3741565
MIR1292	-1.660926853	4.442840514	-1346.015821	2.65E-161	2.57E-160	352.3741565
MIR1537	-1.660926853	4.442840514	-1346.015821	2.65E-161	2.57E-160	352.3741565
MIR1302-6	-1.660926853	4.442840514	-1346.015821	2.65E-161	2.57E-160	352.3741565
MIR1913	-1.660926853	4.442840514	-1346.015821	2.65E-161	2.57E-160	352.3741565
MIR1246	-1.660926853	4.442840514	-1346.015821	2.65E-161	2.57E-160	352.3741565
MIR1248	-1.660926853	4.442840514	-1346.015821	2.65E-161	2.57E-160	352.3741565
MIR1912	-1.660926853	4.442840514	-1346.015821	2.65E-161	2.57E-160	352.3741565
MIR1247	-1.660926853	4.442840514	-1346.015821	2.65E-161	2.57E-160	352.3741565
MIR1302-5	-1.660926853	4.442840514	-1346.015821	2.65E-161	2.57E-160	352.3741565
MIR1302-7	-1.660926853	4.442840514	-1346.015821	2.65E-161	2.57E-160	352.3741565
MIR1263	-1.660926853	4.442840514	-1346.015821	2.65E-161	2.57E-160	352.3741565
MIR1296	-1.660926853	4.442840514	-1346.015821	2.65E-161	2.57E-160	352.3741565
MIR548N	-1.660926853	4.442840514	-1346.015821	2.65E-161	2.57E-160	352.3741565
MIR1298	-1.660926853	4.442840514	-1346.015821	2.65E-161	2.57E-160	352.3741565
MIR1256	-1.660926853	4.442840514	-1346.015821	2.65E-161	2.57E-160	352.3741565
MIR1185-1	-1.660926853	4.442840514	-1346.015821	2.65E-161	2.57E-160	352.3741565
MIR548F3	-1.660926853	4.442840514	-1346.015821	2.65E-161	2.57E-160	352.3741565
MIR1233-1	-1.660926853	4.442840514	-1346.015821	2.65E-161	2.57E-160	352.3741565
MIR1205	-1.660926853	4.442840514	-1346.015821	2.65E-161	2.57E-160	352.3741565
MIR1278	-1.660926853	4.442840514	-1346.015821	2.65E-161	2.57E-160	352.3741565
MIR2113	-1.660926853	4.442840514	-1346.015821	2.65E-161	2.57E-160	352.3741565
MIR1322	-1.660926853	4.442840514	-1346.015821	2.65E-161	2.57E-160	352.3741565
MIR1299	-1.660926853	4.442840514	-1346.015821	2.65E-161	2.57E-160	352.3741565
MIR1257	-1.660926853	4.442840514	-1346.015821	2.65E-161	2.57E-160	352.3741565
MIR1206	-1.660926853	4.442840514	-1346.015821	2.65E-161	2.57E-160	352.3741565
MIR1321	-1.660926853	4.442840514	-1346.015821	2.65E-161	2.57E-160	352.3741565
MIR1258	-1.660926853	4.442840514	-1346.015821	2.65E-161	2.57E-160	352.3741565
MIR1207	-1.660926853	4.442840514	-1346.015821	2.65E-161	2.57E-160	352.3741565
MIR1269A	-1.660926853	4.442840514	-1346.015821	2.65E-161	2.57E-160	352.3741565
MIR1270	-1.660926853	4.442840514	-1346.015821	2.65E-161	2.57E-160	352.3741565
MIR1294	-1.660926853	4.442840514	-1346.015821	2.65E-161	2.57E-160	352.3741565
MIR1825	-1.660926853	4.442840514	-1346.015821	2.65E-161	2.57E-160	352.3741565
MIR1272	-1.660926853	4.442840514	-1346.015821	2.65E-161	2.57E-160	352.3741565
MIR1204	-1.660926853	4.442840514	-1346.015821	2.65E-161	2.57E-160	352.3741565
MIR1297	-1.660926853	4.442840514	-1346.015821	2.65E-161	2.57E-160	352.3741565
MIR1243	-1.660926853	4.442840514	-1346.015821	2.65E-161	2.57E-160	352.3741565
MIR1976	-1.660926853	4.442840514	-1346.015821	2.65E-161	2.57E-160	352.3741565
MIR548I4	-1.660926853	4.442840514	-1346.015821	2.65E-161	2.57E-160	352.3741565
MIR548F1	-1.660926853	4.442840514	-1346.015821	2.65E-161	2.57E-160	352.3741565
MIR1255A	-1.660926853	4.442840514	-1346.015821	2.65E-161	2.57E-160	352.3741565
MIR1234	-1.660926853	4.442840514	-1346.015821	2.65E-161	2.57E-160	352.3741565
MIR1306	-1.660926853	4.442840514	-1346.015821	2.65E-161	2.57E-160	352.3741565
MIR1228	-1.660926853	4.442840514	-1346.015821	2.65E-161	2.57E-160	352.3741565
MIR1266	-1.660926853	4.442840514	-1346.015821	2.65E-161	2.57E-160	352.3741565
MIR1271	-1.660926853	4.442840514	-1346.015821	2.65E-161	2.57E-160	352.3741565
MIR1283-2	-1.660926853	4.442840514	-1346.015821	2.65E-161	2.57E-160	352.3741565
MIR1253	-1.660926853	4.442840514	-1346.015821	2.65E-161	2.57E-160	352.3741565
MIR1185-2	-1.660926853	4.442840514	-1346.015821	2.65E-161	2.57E-160	352.3741565
MIR1909	-1.660926853	4.442840514	-1346.015821	2.65E-161	2.57E-160	352.3741565
MIR1203	-1.660926853	4.442840514	-1346.015821	2.65E-161	2.57E-160	352.3741565
MIR1181	-1.660926853	4.442840514	-1346.015821	2.65E-161	2.57E-160	352.3741565
MIR1277	-1.660926853	4.442840514	-1346.015821	2.65E-161	2.57E-160	352.3741565
MIR1245A	-1.660926853	4.442840514	-1346.015821	2.65E-161	2.57E-160	352.3741565
MIR1293	-1.660926853	4.442840514	-1346.015821	2.65E-161	2.57E-160	352.3741565
MIR1291	-1.660926853	4.442840514	-1346.015821	2.65E-161	2.57E-160	352.3741565
MIR1911	-1.660926853	4.442840514	-1346.015821	2.65E-161	2.57E-160	352.3741565
MIR2110	-1.660926853	4.442840514	-1346.015821	2.65E-161	2.57E-160	352.3741565
MIR2053	-1.660926853	4.442840514	-1346.015821	2.65E-161	2.57E-160	352.3741565
MIR1302-1	-1.660926853	4.442840514	-1346.015821	2.65E-161	2.57E-160	352.3741565
MIR1261	-1.660926853	4.442840514	-1346.015821	2.65E-161	2.57E-160	352.3741565
MIR1268A	-1.660926853	4.442840514	-1346.015821	2.65E-161	2.57E-160	352.3741565
MIR664A	-1.660926853	4.442840514	-1346.015821	2.65E-161	2.57E-160	352.3741565
MIR1179	-1.660926853	4.442840514	-1346.015821	2.65E-161	2.57E-160	352.3741565
MIR103B1	-1.660926853	4.442840514	-1346.015821	2.65E-161	2.57E-160	352.3741565
MIR548F5	-1.660926853	4.442840514	-1346.015821	2.65E-161	2.57E-160	352.3741565
MIR1304	-1.660926853	4.442840514	-1346.015821	2.65E-161	2.57E-160	352.3741565
MIR1236	-1.660926853	4.442840514	-1346.015821	2.65E-161	2.57E-160	352.3741565
MIR1301	-1.660926853	4.442840514	-1346.015821	2.65E-161	2.57E-160	352.3741565
MIR1197	-1.660926853	4.442840514	-1346.015821	2.65E-161	2.57E-160	352.3741565
MIR1264	-1.660926853	4.442840514	-1346.015821	2.65E-161	2.57E-160	352.3741565
MIR1323	-1.660926853	4.442840514	-1346.015821	2.65E-161	2.57E-160	352.3741565
MIR1539	-1.660926853	4.442840514	-1346.015821	2.65E-161	2.57E-160	352.3741565
MIR1469	-1.660926853	4.442840514	-1346.015821	2.65E-161	2.57E-160	352.3741565
MIR1202	-1.660926853	4.442840514	-1346.015821	2.65E-161	2.57E-160	352.3741565
MIR2052	-1.660926853	4.442840514	-1346.015821	2.65E-161	2.57E-160	352.3741565
MIR1910	-1.660926853	4.442840514	-1346.015821	2.65E-161	2.57E-160	352.3741565
MIR1908	-1.660926853	4.442840514	-1346.015821	2.65E-161	2.57E-160	352.3741565
MIR1283-1	-1.660926853	4.442840514	-1346.015821	2.65E-161	2.57E-160	352.3741565
MIR2054	-1.660926853	4.442840514	-1346.015821	2.65E-161	2.57E-160	352.3741565
MIR1285-2	-1.660926853	4.442840514	-1346.015821	2.65E-161	2.57E-160	352.3741565
MIR1305	-1.660926853	4.442840514	-1346.015821	2.65E-161	2.57E-160	352.3741565
MIR1178	-1.660926853	4.442840514	-1346.015821	2.65E-161	2.57E-160	352.3741565
MIR548L	-1.660926853	4.442840514	-1346.015821	2.65E-161	2.57E-160	352.3741565
MIR1290	-1.660926853	4.442840514	-1346.015821	2.65E-161	2.57E-160	352.3741565
MIR1302-2	-1.660926853	4.442840514	-1346.015821	2.65E-161	2.57E-160	352.3741565
MIR1262	-1.660926853	4.442840514	-1346.015821	2.65E-161	2.57E-160	352.3741565
MIR1208	-1.660926853	4.442840514	-1346.015821	2.65E-161	2.57E-160	352.3741565
MIR1303	-1.660926853	4.442840514	-1346.015821	2.65E-161	2.57E-160	352.3741565
MIR1244-1	-1.660926853	4.442840514	-1346.015821	2.65E-161	2.57E-160	352.3741565
MIR1267	-1.660926853	4.442840514	-1346.015821	2.65E-161	2.57E-160	352.3741565
MIR548H3	-1.660926853	4.442840514	-1346.015821	2.65E-161	2.57E-160	352.3741565
MIR548P	-1.660926853	4.442840514	-1346.015821	2.65E-161	2.57E-160	352.3741565
MIR1251	-1.660926853	4.442840514	-1346.015821	2.65E-161	2.57E-160	352.3741565
MIR1973	-1.660926853	4.442840514	-1346.015821	2.65E-161	2.57E-160	352.3741565
OTX2-AS1	-1.660926853	4.442840514	-1346.015821	2.65E-161	2.57E-160	352.3741565
MIR548K	-1.660926853	4.442840514	-1346.015821	2.65E-161	2.57E-160	352.3741565
MIR548F2	-1.660926853	4.442840514	-1346.015821	2.65E-161	2.57E-160	352.3741565
MIR548M	-1.660926853	4.442840514	-1346.015821	2.65E-161	2.57E-160	352.3741565
MIR548H2	-1.660926853	4.442840514	-1346.015821	2.65E-161	2.57E-160	352.3741565
MIR302E	-1.660926853	4.442840514	-1346.015821	2.65E-161	2.57E-160	352.3741565
MIR670	-1.660926853	4.442840514	-1346.015821	2.65E-161	2.57E-160	352.3741565
MIR759	-1.660926853	4.442840514	-1346.015821	2.65E-161	2.57E-160	352.3741565
MIR2117	-1.660926853	4.442840514	-1346.015821	2.65E-161	2.57E-160	352.3741565
MIR2278	-1.660926853	4.442840514	-1346.015821	2.65E-161	2.57E-160	352.3741565
MIR718	-1.660926853	4.442840514	-1346.015821	2.65E-161	2.57E-160	352.3741565
MIR1255B1	-1.660926853	4.442840514	-1346.015821	2.65E-161	2.57E-160	352.3741565
MIR663B	-1.660926853	4.442840514	-1346.015821	2.65E-161	2.57E-160	352.3741565
MIR1255B2	-1.660926853	4.442840514	-1346.015821	2.65E-161	2.57E-160	352.3741565
MIR764	-1.660926853	4.442840514	-1346.015821	2.65E-161	2.57E-160	352.3741565
MIR2114	-1.660926853	4.442840514	-1346.015821	2.65E-161	2.57E-160	352.3741565
MIR2115	-1.660926853	4.442840514	-1346.015821	2.65E-161	2.57E-160	352.3741565
MIR548H4	-1.660926853	4.442840514	-1346.015821	2.65E-161	2.57E-160	352.3741565
MIR2116	-1.660926853	4.442840514	-1346.015821	2.65E-161	2.57E-160	352.3741565
MIR2277	-1.660926853	4.442840514	-1346.015821	2.65E-161	2.57E-160	352.3741565
MIR761	-1.660926853	4.442840514	-1346.015821	2.65E-161	2.57E-160	352.3741565
MIR548F4	-1.660926853	4.442840514	-1346.015821	2.65E-161	2.57E-160	352.3741565
MIR548J	-1.660926853	4.442840514	-1346.015821	2.65E-161	2.57E-160	352.3741565
MIR449C	-1.660926853	4.442840514	-1346.015821	2.65E-161	2.57E-160	352.3741565
MIR548G	-1.660926853	4.442840514	-1346.015821	2.65E-161	2.57E-160	352.3741565
LINC00102	-1.660926853	4.442840514	-1346.015821	2.65E-161	2.57E-160	352.3741565
SNORA70D	-1.660926853	4.442840514	-1346.015821	2.65E-161	2.57E-160	352.3741565
SNORA70E	-1.660926853	4.442840514	-1346.015821	2.65E-161	2.57E-160	352.3741565
LOC100421746	-1.660926853	4.442840514	-1346.015821	2.65E-161	2.57E-160	352.3741565
MIR1273C	-1.660926853	4.442840514	-1346.015821	2.65E-161	2.57E-160	352.3741565
MIR4300	-1.660926853	4.442840514	-1346.015821	2.65E-161	2.57E-160	352.3741565
MIR3128	-1.660926853	4.442840514	-1346.015821	2.65E-161	2.57E-160	352.3741565
MIR3160-2	-1.660926853	4.442840514	-1346.015821	2.65E-161	2.57E-160	352.3741565
MIR4274	-1.660926853	4.442840514	-1346.015821	2.65E-161	2.57E-160	352.3741565
MIR3160-1	-1.660926853	4.442840514	-1346.015821	2.65E-161	2.57E-160	352.3741565
MIR4287	-1.660926853	4.442840514	-1346.015821	2.65E-161	2.57E-160	352.3741565
MIR3171	-1.660926853	4.442840514	-1346.015821	2.65E-161	2.57E-160	352.3741565
MIR1302-9	-1.660926853	4.442840514	-1346.015821	2.65E-161	2.57E-160	352.3741565
MIR3191	-1.660926853	4.442840514	-1346.015821	2.65E-161	2.57E-160	352.3741565
MIR1302-10	-1.660926853	4.442840514	-1346.015821	2.65E-161	2.57E-160	352.3741565
MIR3183	-1.660926853	4.442840514	-1346.015821	2.65E-161	2.57E-160	352.3741565
MIR3180-3	-1.660926853	4.442840514	-1346.015821	2.65E-161	2.57E-160	352.3741565
MIR1193	-1.660926853	4.442840514	-1346.015821	2.65E-161	2.57E-160	352.3741565
MIR3119-1	-1.660926853	4.442840514	-1346.015821	2.65E-161	2.57E-160	352.3741565
MIR4317	-1.660926853	4.442840514	-1346.015821	2.65E-161	2.57E-160	352.3741565
MIR3174	-1.660926853	4.442840514	-1346.015821	2.65E-161	2.57E-160	352.3741565
MIR4293	-1.660926853	4.442840514	-1346.015821	2.65E-161	2.57E-160	352.3741565
MIR3118-3	-1.660926853	4.442840514	-1346.015821	2.65E-161	2.57E-160	352.3741565
MIR1233-2	-1.660926853	4.442840514	-1346.015821	2.65E-161	2.57E-160	352.3741565
MIR4283-2	-1.660926853	4.442840514	-1346.015821	2.65E-161	2.57E-160	352.3741565
MIR548T	-1.660926853	4.442840514	-1346.015821	2.65E-161	2.57E-160	352.3741565
MIR548V	-1.660926853	4.442840514	-1346.015821	2.65E-161	2.57E-160	352.3741565
MIR4259	-1.660926853	4.442840514	-1346.015821	2.65E-161	2.57E-160	352.3741565
MIR3182	-1.660926853	4.442840514	-1346.015821	2.65E-161	2.57E-160	352.3741565
MIR3187	-1.660926853	4.442840514	-1346.015821	2.65E-161	2.57E-160	352.3741565
MIR4301	-1.660926853	4.442840514	-1346.015821	2.65E-161	2.57E-160	352.3741565
MIR3123	-1.660926853	4.442840514	-1346.015821	2.65E-161	2.57E-160	352.3741565
MIR4318	-1.660926853	4.442840514	-1346.015821	2.65E-161	2.57E-160	352.3741565
MIR4285	-1.660926853	4.442840514	-1346.015821	2.65E-161	2.57E-160	352.3741565
MIR3136	-1.660926853	4.442840514	-1346.015821	2.65E-161	2.57E-160	352.3741565
MIR4306	-1.660926853	4.442840514	-1346.015821	2.65E-161	2.57E-160	352.3741565
MIR548S	-1.660926853	4.442840514	-1346.015821	2.65E-161	2.57E-160	352.3741565
MIR544B	-1.660926853	4.442840514	-1346.015821	2.65E-161	2.57E-160	352.3741565
MIR4320	-1.660926853	4.442840514	-1346.015821	2.65E-161	2.57E-160	352.3741565
MIR3115	-1.660926853	4.442840514	-1346.015821	2.65E-161	2.57E-160	352.3741565
MIR378C	-1.660926853	4.442840514	-1346.015821	2.65E-161	2.57E-160	352.3741565
MIR4270	-1.660926853	4.442840514	-1346.015821	2.65E-161	2.57E-160	352.3741565
MIR3152	-1.660926853	4.442840514	-1346.015821	2.65E-161	2.57E-160	352.3741565
MIR3180-1	-1.660926853	4.442840514	-1346.015821	2.65E-161	2.57E-160	352.3741565
MIR3117	-1.660926853	4.442840514	-1346.015821	2.65E-161	2.57E-160	352.3741565
MIR3192	-1.660926853	4.442840514	-1346.015821	2.65E-161	2.57E-160	352.3741565
MIR3148	-1.660926853	4.442840514	-1346.015821	2.65E-161	2.57E-160	352.3741565
MIR3202-2	-1.660926853	4.442840514	-1346.015821	2.65E-161	2.57E-160	352.3741565
MIR3168	-1.660926853	4.442840514	-1346.015821	2.65E-161	2.57E-160	352.3741565
MIR3162	-1.660926853	4.442840514	-1346.015821	2.65E-161	2.57E-160	352.3741565
MIR3170	-1.660926853	4.442840514	-1346.015821	2.65E-161	2.57E-160	352.3741565
MIR4325	-1.660926853	4.442840514	-1346.015821	2.65E-161	2.57E-160	352.3741565
MIR548U	-1.660926853	4.442840514	-1346.015821	2.65E-161	2.57E-160	352.3741565
MIR3179-2	-1.660926853	4.442840514	-1346.015821	2.65E-161	2.57E-160	352.3741565
MIR4280	-1.660926853	4.442840514	-1346.015821	2.65E-161	2.57E-160	352.3741565
MIR4264	-1.660926853	4.442840514	-1346.015821	2.65E-161	2.57E-160	352.3741565
MIR3194	-1.660926853	4.442840514	-1346.015821	2.65E-161	2.57E-160	352.3741565
MIR4327	-1.660926853	4.442840514	-1346.015821	2.65E-161	2.57E-160	352.3741565
MIR3154	-1.660926853	4.442840514	-1346.015821	2.65E-161	2.57E-160	352.3741565
MIR4294	-1.660926853	4.442840514	-1346.015821	2.65E-161	2.57E-160	352.3741565
MIR3140	-1.660926853	4.442840514	-1346.015821	2.65E-161	2.57E-160	352.3741565
MIR4302	-1.660926853	4.442840514	-1346.015821	2.65E-161	2.57E-160	352.3741565
MIR4255	-1.660926853	4.442840514	-1346.015821	2.65E-161	2.57E-160	352.3741565
MIR3158-1	-1.660926853	4.442840514	-1346.015821	2.65E-161	2.57E-160	352.3741565
MIR3135A	-1.660926853	4.442840514	-1346.015821	2.65E-161	2.57E-160	352.3741565
MIR3116-1	-1.660926853	4.442840514	-1346.015821	2.65E-161	2.57E-160	352.3741565
MIR3193	-1.660926853	4.442840514	-1346.015821	2.65E-161	2.57E-160	352.3741565
MIR4311	-1.660926853	4.442840514	-1346.015821	2.65E-161	2.57E-160	352.3741565
MIR3156-2	-1.660926853	4.442840514	-1346.015821	2.65E-161	2.57E-160	352.3741565
MIR3129	-1.660926853	4.442840514	-1346.015821	2.65E-161	2.57E-160	352.3741565
MIR4295	-1.660926853	4.442840514	-1346.015821	2.65E-161	2.57E-160	352.3741565
MIR2861	-1.660926853	4.442840514	-1346.015821	2.65E-161	2.57E-160	352.3741565
MIR500B	-1.660926853	4.442840514	-1346.015821	2.65E-161	2.57E-160	352.3741565
MIR3200	-1.660926853	4.442840514	-1346.015821	2.65E-161	2.57E-160	352.3741565
MIR3201	-1.660926853	4.442840514	-1346.015821	2.65E-161	2.57E-160	352.3741565
MIR4283-1	-1.660926853	4.442840514	-1346.015821	2.65E-161	2.57E-160	352.3741565
MIR3167	-1.660926853	4.442840514	-1346.015821	2.65E-161	2.57E-160	352.3741565
MIR1302-11	-1.660926853	4.442840514	-1346.015821	2.65E-161	2.57E-160	352.3741565
MIR548X	-1.660926853	4.442840514	-1346.015821	2.65E-161	2.57E-160	352.3741565
MIR548W	-1.660926853	4.442840514	-1346.015821	2.65E-161	2.57E-160	352.3741565
MIR4303	-1.660926853	4.442840514	-1346.015821	2.65E-161	2.57E-160	352.3741565
MIR3137	-1.660926853	4.442840514	-1346.015821	2.65E-161	2.57E-160	352.3741565
MIR4291	-1.660926853	4.442840514	-1346.015821	2.65E-161	2.57E-160	352.3741565
MIR4330	-1.660926853	4.442840514	-1346.015821	2.65E-161	2.57E-160	352.3741565
MIR4304	-1.660926853	4.442840514	-1346.015821	2.65E-161	2.57E-160	352.3741565
MIR4328	-1.660926853	4.442840514	-1346.015821	2.65E-161	2.57E-160	352.3741565
MIR378B	-1.660926853	4.442840514	-1346.015821	2.65E-161	2.57E-160	352.3741565
MIR3143	-1.660926853	4.442840514	-1346.015821	2.65E-161	2.57E-160	352.3741565
MIR3118-4	-1.660926853	4.442840514	-1346.015821	2.65E-161	2.57E-160	352.3741565
MIR3153	-1.660926853	4.442840514	-1346.015821	2.65E-161	2.57E-160	352.3741565
MIR4275	-1.660926853	4.442840514	-1346.015821	2.65E-161	2.57E-160	352.3741565
MIR4272	-1.660926853	4.442840514	-1346.015821	2.65E-161	2.57E-160	352.3741565
MIR3133	-1.660926853	4.442840514	-1346.015821	2.65E-161	2.57E-160	352.3741565
MIR3116-2	-1.660926853	4.442840514	-1346.015821	2.65E-161	2.57E-160	352.3741565
MIR3122	-1.660926853	4.442840514	-1346.015821	2.65E-161	2.57E-160	352.3741565
MIR3118-2	-1.660926853	4.442840514	-1346.015821	2.65E-161	2.57E-160	352.3741565
MIR3141	-1.660926853	4.442840514	-1346.015821	2.65E-161	2.57E-160	352.3741565
MIR3144	-1.660926853	4.442840514	-1346.015821	2.65E-161	2.57E-160	352.3741565
MIR3165	-1.660926853	4.442840514	-1346.015821	2.65E-161	2.57E-160	352.3741565
MIR4309	-1.660926853	4.442840514	-1346.015821	2.65E-161	2.57E-160	352.3741565
MIR3180-2	-1.660926853	4.442840514	-1346.015821	2.65E-161	2.57E-160	352.3741565
MIR4268	-1.660926853	4.442840514	-1346.015821	2.65E-161	2.57E-160	352.3741565
MIR3179-1	-1.660926853	4.442840514	-1346.015821	2.65E-161	2.57E-160	352.3741565
MIR4315-2	-1.660926853	4.442840514	-1346.015821	2.65E-161	2.57E-160	352.3741565
MIR4281	-1.660926853	4.442840514	-1346.015821	2.65E-161	2.57E-160	352.3741565
MIR4290	-1.660926853	4.442840514	-1346.015821	2.65E-161	2.57E-160	352.3741565
MIR3150A	-1.660926853	4.442840514	-1346.015821	2.65E-161	2.57E-160	352.3741565
MIR4277	-1.660926853	4.442840514	-1346.015821	2.65E-161	2.57E-160	352.3741565
MIR4251	-1.660926853	4.442840514	-1346.015821	2.65E-161	2.57E-160	352.3741565
MIR4312	-1.660926853	4.442840514	-1346.015821	2.65E-161	2.57E-160	352.3741565
MIR3169	-1.660926853	4.442840514	-1346.015821	2.65E-161	2.57E-160	352.3741565
MIR4252	-1.660926853	4.442840514	-1346.015821	2.65E-161	2.57E-160	352.3741565
MIR1184-3	-1.660926853	4.442840514	-1346.015821	2.65E-161	2.57E-160	352.3741565
MIR4324	-1.660926853	4.442840514	-1346.015821	2.65E-161	2.57E-160	352.3741565
MIR4323	-1.660926853	4.442840514	-1346.015821	2.65E-161	2.57E-160	352.3741565
MIR3173	-1.660926853	4.442840514	-1346.015821	2.65E-161	2.57E-160	352.3741565
MIR4314	-1.660926853	4.442840514	-1346.015821	2.65E-161	2.57E-160	352.3741565
MIR4308	-1.660926853	4.442840514	-1346.015821	2.65E-161	2.57E-160	352.3741565
MIR3202-1	-1.660926853	4.442840514	-1346.015821	2.65E-161	2.57E-160	352.3741565
MIR3156-1	-1.660926853	4.442840514	-1346.015821	2.65E-161	2.57E-160	352.3741565
MIR3155A	-1.660926853	4.442840514	-1346.015821	2.65E-161	2.57E-160	352.3741565
MIR3134	-1.660926853	4.442840514	-1346.015821	2.65E-161	2.57E-160	352.3741565
MIR4267	-1.660926853	4.442840514	-1346.015821	2.65E-161	2.57E-160	352.3741565
MIR3175	-1.660926853	4.442840514	-1346.015821	2.65E-161	2.57E-160	352.3741565
MIR4262	-1.660926853	4.442840514	-1346.015821	2.65E-161	2.57E-160	352.3741565
MIR3199-2	-1.660926853	4.442840514	-1346.015821	2.65E-161	2.57E-160	352.3741565
MIR3161	-1.660926853	4.442840514	-1346.015821	2.65E-161	2.57E-160	352.3741565
MIR3130-2	-1.660926853	4.442840514	-1346.015821	2.65E-161	2.57E-160	352.3741565
MIR3184	-1.660926853	4.442840514	-1346.015821	2.65E-161	2.57E-160	352.3741565
MIR4315-1	-1.660926853	4.442840514	-1346.015821	2.65E-161	2.57E-160	352.3741565
MIR4282	-1.660926853	4.442840514	-1346.015821	2.65E-161	2.57E-160	352.3741565
MIR3179-3	-1.660926853	4.442840514	-1346.015821	2.65E-161	2.57E-160	352.3741565
MIR3118-1	-1.660926853	4.442840514	-1346.015821	2.65E-161	2.57E-160	352.3741565
MIR4329	-1.660926853	4.442840514	-1346.015821	2.65E-161	2.57E-160	352.3741565
MIR3119-2	-1.660926853	4.442840514	-1346.015821	2.65E-161	2.57E-160	352.3741565
MIR4310	-1.660926853	4.442840514	-1346.015821	2.65E-161	2.57E-160	352.3741565
MIR3196	-1.660926853	4.442840514	-1346.015821	2.65E-161	2.57E-160	352.3741565
MIR4289	-1.660926853	4.442840514	-1346.015821	2.65E-161	2.57E-160	352.3741565
MIR3159	-1.660926853	4.442840514	-1346.015821	2.65E-161	2.57E-160	352.3741565
MIR3139	-1.660926853	4.442840514	-1346.015821	2.65E-161	2.57E-160	352.3741565
MIR3156-3	-1.660926853	4.442840514	-1346.015821	2.65E-161	2.57E-160	352.3741565
MIR4307	-1.660926853	4.442840514	-1346.015821	2.65E-161	2.57E-160	352.3741565
MIR3198-1	-1.660926853	4.442840514	-1346.015821	2.65E-161	2.57E-160	352.3741565
MIR4299	-1.660926853	4.442840514	-1346.015821	2.65E-161	2.57E-160	352.3741565
MIR4254	-1.660926853	4.442840514	-1346.015821	2.65E-161	2.57E-160	352.3741565
MIR3163	-1.660926853	4.442840514	-1346.015821	2.65E-161	2.57E-160	352.3741565
MIR3126	-1.660926853	4.442840514	-1346.015821	2.65E-161	2.57E-160	352.3741565
MIR4321	-1.660926853	4.442840514	-1346.015821	2.65E-161	2.57E-160	352.3741565
MIR3121	-1.660926853	4.442840514	-1346.015821	2.65E-161	2.57E-160	352.3741565
MIR3158-2	-1.660926853	4.442840514	-1346.015821	2.65E-161	2.57E-160	352.3741565
MIR3199-1	-1.660926853	4.442840514	-1346.015821	2.65E-161	2.57E-160	352.3741565
MIR4313	-1.660926853	4.442840514	-1346.015821	2.65E-161	2.57E-160	352.3741565
MIR2355	-1.660926853	4.442840514	-1346.015821	2.65E-161	2.57E-160	352.3741565
MIR466	-1.660926853	4.442840514	-1346.015821	2.65E-161	2.57E-160	352.3741565
MIR3166	-1.660926853	4.442840514	-1346.015821	2.65E-161	2.57E-160	352.3741565
MIR4296	-1.660926853	4.442840514	-1346.015821	2.65E-161	2.57E-160	352.3741565
MIR4276	-1.660926853	4.442840514	-1346.015821	2.65E-161	2.57E-160	352.3741565
MIR3659	-1.660926853	4.442840514	-1346.015821	2.65E-161	2.57E-160	352.3741565
MIR3919	-1.660926853	4.442840514	-1346.015821	2.65E-161	2.57E-160	352.3741565
MIR3654	-1.660926853	4.442840514	-1346.015821	2.65E-161	2.57E-160	352.3741565
MIR23C	-1.660926853	4.442840514	-1346.015821	2.65E-161	2.57E-160	352.3741565
MIR3620	-1.660926853	4.442840514	-1346.015821	2.65E-161	2.57E-160	352.3741565
MIR3677	-1.660926853	4.442840514	-1346.015821	2.65E-161	2.57E-160	352.3741565
MIR3649	-1.660926853	4.442840514	-1346.015821	2.65E-161	2.57E-160	352.3741565
MIR3612	-1.660926853	4.442840514	-1346.015821	2.65E-161	2.57E-160	352.3741565
MIR3945	-1.660926853	4.442840514	-1346.015821	2.65E-161	2.57E-160	352.3741565
MIR3910-1	-1.660926853	4.442840514	-1346.015821	2.65E-161	2.57E-160	352.3741565
MIR3937	-1.660926853	4.442840514	-1346.015821	2.65E-161	2.57E-160	352.3741565
MIR3920	-1.660926853	4.442840514	-1346.015821	2.65E-161	2.57E-160	352.3741565
MIR3660	-1.660926853	4.442840514	-1346.015821	2.65E-161	2.57E-160	352.3741565
MIR3909	-1.660926853	4.442840514	-1346.015821	2.65E-161	2.57E-160	352.3741565
MIR3614	-1.660926853	4.442840514	-1346.015821	2.65E-161	2.57E-160	352.3741565
MIR3943	-1.660926853	4.442840514	-1346.015821	2.65E-161	2.57E-160	352.3741565
MIR3912	-1.660926853	4.442840514	-1346.015821	2.65E-161	2.57E-160	352.3741565
MIR3658	-1.660926853	4.442840514	-1346.015821	2.65E-161	2.57E-160	352.3741565
MIR3924	-1.660926853	4.442840514	-1346.015821	2.65E-161	2.57E-160	352.3741565
MIR3907	-1.660926853	4.442840514	-1346.015821	2.65E-161	2.57E-160	352.3741565
MIR3914-1	-1.660926853	4.442840514	-1346.015821	2.65E-161	2.57E-160	352.3741565
MIR3606	-1.660926853	4.442840514	-1346.015821	2.65E-161	2.57E-160	352.3741565
MIR3926-2	-1.660926853	4.442840514	-1346.015821	2.65E-161	2.57E-160	352.3741565
MIR3686	-1.660926853	4.442840514	-1346.015821	2.65E-161	2.57E-160	352.3741565
MIR3678	-1.660926853	4.442840514	-1346.015821	2.65E-161	2.57E-160	352.3741565
MIR3652	-1.660926853	4.442840514	-1346.015821	2.65E-161	2.57E-160	352.3741565
MIR3922	-1.660926853	4.442840514	-1346.015821	2.65E-161	2.57E-160	352.3741565
MIR3664	-1.660926853	4.442840514	-1346.015821	2.65E-161	2.57E-160	352.3741565
MIR3916	-1.660926853	4.442840514	-1346.015821	2.65E-161	2.57E-160	352.3741565
MIR3713	-1.660926853	4.442840514	-1346.015821	2.65E-161	2.57E-160	352.3741565
MIR548Z	-1.660926853	4.442840514	-1346.015821	2.65E-161	2.57E-160	352.3741565
MIR3622A	-1.660926853	4.442840514	-1346.015821	2.65E-161	2.57E-160	352.3741565
MIR3921	-1.660926853	4.442840514	-1346.015821	2.65E-161	2.57E-160	352.3741565
MIR3618	-1.660926853	4.442840514	-1346.015821	2.65E-161	2.57E-160	352.3741565
MIR3648-1	-1.660926853	4.442840514	-1346.015821	2.65E-161	2.57E-160	352.3741565
MIR3929	-1.660926853	4.442840514	-1346.015821	2.65E-161	2.57E-160	352.3741565
MIR3936	-1.660926853	4.442840514	-1346.015821	2.65E-161	2.57E-160	352.3741565
MIR3941	-1.660926853	4.442840514	-1346.015821	2.65E-161	2.57E-160	352.3741565
MIR3684	-1.660926853	4.442840514	-1346.015821	2.65E-161	2.57E-160	352.3741565
MIR3913-2	-1.660926853	4.442840514	-1346.015821	2.65E-161	2.57E-160	352.3741565
MIR3672	-1.660926853	4.442840514	-1346.015821	2.65E-161	2.57E-160	352.3741565
MIR3926-1	-1.660926853	4.442840514	-1346.015821	2.65E-161	2.57E-160	352.3741565
MIR3622B	-1.660926853	4.442840514	-1346.015821	2.65E-161	2.57E-160	352.3741565
MIR3911	-1.660926853	4.442840514	-1346.015821	2.65E-161	2.57E-160	352.3741565
MIR3938	-1.660926853	4.442840514	-1346.015821	2.65E-161	2.57E-160	352.3741565
MIR3675	-1.660926853	4.442840514	-1346.015821	2.65E-161	2.57E-160	352.3741565
MIR3923	-1.660926853	4.442840514	-1346.015821	2.65E-161	2.57E-160	352.3741565
MIR3679	-1.660926853	4.442840514	-1346.015821	2.65E-161	2.57E-160	352.3741565
MIR3668	-1.660926853	4.442840514	-1346.015821	2.65E-161	2.57E-160	352.3741565
MIR3662	-1.660926853	4.442840514	-1346.015821	2.65E-161	2.57E-160	352.3741565
MIR3688-1	-1.660926853	4.442840514	-1346.015821	2.65E-161	2.57E-160	352.3741565
MIR3667	-1.660926853	4.442840514	-1346.015821	2.65E-161	2.57E-160	352.3741565
MIR3681	-1.660926853	4.442840514	-1346.015821	2.65E-161	2.57E-160	352.3741565
MIR3925	-1.660926853	4.442840514	-1346.015821	2.65E-161	2.57E-160	352.3741565
MIR676	-1.660926853	4.442840514	-1346.015821	2.65E-161	2.57E-160	352.3741565
MIR3657	-1.660926853	4.442840514	-1346.015821	2.65E-161	2.57E-160	352.3741565
MIR3611	-1.660926853	4.442840514	-1346.015821	2.65E-161	2.57E-160	352.3741565
MIR3935	-1.660926853	4.442840514	-1346.015821	2.65E-161	2.57E-160	352.3741565
MIR3663	-1.660926853	4.442840514	-1346.015821	2.65E-161	2.57E-160	352.3741565
MIR3690	-1.660926853	4.442840514	-1346.015821	2.65E-161	2.57E-160	352.3741565
MIR3666	-1.660926853	4.442840514	-1346.015821	2.65E-161	2.57E-160	352.3741565
MIR3617	-1.660926853	4.442840514	-1346.015821	2.65E-161	2.57E-160	352.3741565
MIR3927	-1.660926853	4.442840514	-1346.015821	2.65E-161	2.57E-160	352.3741565
MIR3692	-1.660926853	4.442840514	-1346.015821	2.65E-161	2.57E-160	352.3741565
MIR3691	-1.660926853	4.442840514	-1346.015821	2.65E-161	2.57E-160	352.3741565
MIR3928	-1.660926853	4.442840514	-1346.015821	2.65E-161	2.57E-160	352.3741565
MIR3910-2	-1.660926853	4.442840514	-1346.015821	2.65E-161	2.57E-160	352.3741565
MIR3913-1	-1.660926853	4.442840514	-1346.015821	2.65E-161	2.57E-160	352.3741565
MIR3942	-1.660926853	4.442840514	-1346.015821	2.65E-161	2.57E-160	352.3741565
MIR3150B	-1.660926853	4.442840514	-1346.015821	2.65E-161	2.57E-160	352.3741565
MIR3908	-1.660926853	4.442840514	-1346.015821	2.65E-161	2.57E-160	352.3741565
MIR3670-1	-1.660926853	4.442840514	-1346.015821	2.65E-161	2.57E-160	352.3741565
MIR3674	-1.660926853	4.442840514	-1346.015821	2.65E-161	2.57E-160	352.3741565
MIR3714	-1.660926853	4.442840514	-1346.015821	2.65E-161	2.57E-160	352.3741565
MIR3915	-1.660926853	4.442840514	-1346.015821	2.65E-161	2.57E-160	352.3741565
MIR3680-1	-1.660926853	4.442840514	-1346.015821	2.65E-161	2.57E-160	352.3741565
MIR3651	-1.660926853	4.442840514	-1346.015821	2.65E-161	2.57E-160	352.3741565
MIR548Y	-1.660926853	4.442840514	-1346.015821	2.65E-161	2.57E-160	352.3741565
MIR3914-2	-1.660926853	4.442840514	-1346.015821	2.65E-161	2.57E-160	352.3741565
LINC01541	-1.660926853	4.442840514	-1346.015821	2.65E-161	2.57E-160	352.3741565
NETO1-DT	-1.660926853	4.442840514	-1346.015821	2.65E-161	2.57E-160	352.3741565
LINC01898	-1.660926853	4.442840514	-1346.015821	2.65E-161	2.57E-160	352.3741565
UBE2E2-DT	-1.660926853	4.442840514	-1346.015821	2.65E-161	2.57E-160	352.3741565
SLIT2-IT1	-1.660926853	4.442840514	-1346.015821	2.65E-161	2.57E-160	352.3741565
LINC02184	-1.660926853	4.442840514	-1346.015821	2.65E-161	2.57E-160	352.3741565
LINC01304	-1.660926853	4.442840514	-1346.015821	2.65E-161	2.57E-160	352.3741565
LINC02431	-1.660926853	4.442840514	-1346.015821	2.65E-161	2.57E-160	352.3741565
LL22NC01-81G9.3	-1.660926853	4.442840514	-1346.015821	2.65E-161	2.57E-160	352.3741565
LINC02492	-1.660926853	4.442840514	-1346.015821	2.65E-161	2.57E-160	352.3741565
LOC100506405	-1.660926853	4.442840514	-1346.015821	2.65E-161	2.57E-160	352.3741565
LOC100506406	-1.660926853	4.442840514	-1346.015821	2.65E-161	2.57E-160	352.3741565
LINC01718	-1.660926853	4.442840514	-1346.015821	2.65E-161	2.57E-160	352.3741565
LOC100506489	-1.660926853	4.442840514	-1346.015821	2.65E-161	2.57E-160	352.3741565
DSCAM-AS1	-1.660926853	4.442840514	-1346.015821	2.65E-161	2.57E-160	352.3741565
LINC02274	-1.660926853	4.442840514	-1346.015821	2.65E-161	2.57E-160	352.3741565
MORC1-AS1	-1.660926853	4.442840514	-1346.015821	2.65E-161	2.57E-160	352.3741565
LINC02876	-1.660926853	4.442840514	-1346.015821	2.65E-161	2.57E-160	352.3741565
LINC03031	-1.660926853	4.442840514	-1346.015821	2.65E-161	2.57E-160	352.3741565
AA06	-1.660926853	4.442840514	-1346.015821	2.65E-161	2.57E-160	352.3741565
IGSF11-AS1	-1.660926853	4.442840514	-1346.015821	2.65E-161	2.57E-160	352.3741565
LOC100506790	-1.660926853	4.442840514	-1346.015821	2.65E-161	2.57E-160	352.3741565
IQCF4P	-1.660926853	4.442840514	-1346.015821	2.65E-161	2.57E-160	352.3741565
DAPK1-IT1	-1.660926853	4.442840514	-1346.015821	2.65E-161	2.57E-160	352.3741565
LOC100506937	-1.660926853	4.442840514	-1346.015821	2.65E-161	2.57E-160	352.3741565
LINC00845	-1.660926853	4.442840514	-1346.015821	2.65E-161	2.57E-160	352.3741565
LINC00445	-1.660926853	4.442840514	-1346.015821	2.65E-161	2.57E-160	352.3741565
LINC00708	-1.660926853	4.442840514	-1346.015821	2.65E-161	2.57E-160	352.3741565
CT47A12	-1.660926853	4.442840514	-1346.015821	2.65E-161	2.57E-160	352.3741565
KCNQ5-IT1	-1.660926853	4.442840514	-1346.015821	2.65E-161	2.57E-160	352.3741565
DLGAP2-AS1	-1.660926853	4.442840514	-1346.015821	2.65E-161	2.57E-160	352.3741565
LINC02032	-1.660926853	4.442840514	-1346.015821	2.65E-161	2.57E-160	352.3741565
LOC100507464	-1.660926853	4.442840514	-1346.015821	2.65E-161	2.57E-160	352.3741565
LINC00613	-1.660926853	4.442840514	-1346.015821	2.65E-161	2.57E-160	352.3741565
LINC02192	-1.660926853	4.442840514	-1346.015821	2.65E-161	2.57E-160	352.3741565
LINC00837	-1.660926853	4.442840514	-1346.015821	2.65E-161	2.57E-160	352.3741565
NT5C1B-RDH14	-1.660926853	4.442840514	-1346.015821	2.65E-161	2.57E-160	352.3741565
BLOC1S5-TXNDC5	-1.660926853	4.442840514	-1346.015821	2.65E-161	2.57E-160	352.3741565
GIMAP1-GIMAP5	-1.660926853	4.442840514	-1346.015821	2.65E-161	2.57E-160	352.3741565
FAM187A	-1.660926853	4.442840514	-1346.015821	2.65E-161	2.57E-160	352.3741565
MIR4464	-1.660926853	4.442840514	-1346.015821	2.65E-161	2.57E-160	352.3741565
MIR2681	-1.660926853	4.442840514	-1346.015821	2.65E-161	2.57E-160	352.3741565
MIR4455	-1.660926853	4.442840514	-1346.015821	2.65E-161	2.57E-160	352.3741565
MIR4680	-1.660926853	4.442840514	-1346.015821	2.65E-161	2.57E-160	352.3741565
MIR4469	-1.660926853	4.442840514	-1346.015821	2.65E-161	2.57E-160	352.3741565
MIR4486	-1.660926853	4.442840514	-1346.015821	2.65E-161	2.57E-160	352.3741565
MIR4697	-1.660926853	4.442840514	-1346.015821	2.65E-161	2.57E-160	352.3741565
MIR4695	-1.660926853	4.442840514	-1346.015821	2.65E-161	2.57E-160	352.3741565
MIR1268B	-1.660926853	4.442840514	-1346.015821	2.65E-161	2.57E-160	352.3741565
MIR4523	-1.660926853	4.442840514	-1346.015821	2.65E-161	2.57E-160	352.3741565
MIR4436B1	-1.660926853	4.442840514	-1346.015821	2.65E-161	2.57E-160	352.3741565
MIR4647	-1.660926853	4.442840514	-1346.015821	2.65E-161	2.57E-160	352.3741565
MIR4731	-1.660926853	4.442840514	-1346.015821	2.65E-161	2.57E-160	352.3741565
MIR4686	-1.660926853	4.442840514	-1346.015821	2.65E-161	2.57E-160	352.3741565
MIR4448	-1.660926853	4.442840514	-1346.015821	2.65E-161	2.57E-160	352.3741565
MIR4679-1	-1.660926853	4.442840514	-1346.015821	2.65E-161	2.57E-160	352.3741565
MIR4445	-1.660926853	4.442840514	-1346.015821	2.65E-161	2.57E-160	352.3741565
MIR4526	-1.660926853	4.442840514	-1346.015821	2.65E-161	2.57E-160	352.3741565
MIR4699	-1.660926853	4.442840514	-1346.015821	2.65E-161	2.57E-160	352.3741565
MIR4430	-1.660926853	4.442840514	-1346.015821	2.65E-161	2.57E-160	352.3741565
MIR4501	-1.660926853	4.442840514	-1346.015821	2.65E-161	2.57E-160	352.3741565
MIR4787	-1.660926853	4.442840514	-1346.015821	2.65E-161	2.57E-160	352.3741565
MIR4741	-1.660926853	4.442840514	-1346.015821	2.65E-161	2.57E-160	352.3741565
MIR4428	-1.660926853	4.442840514	-1346.015821	2.65E-161	2.57E-160	352.3741565
MIR4458	-1.660926853	4.442840514	-1346.015821	2.65E-161	2.57E-160	352.3741565
MIR4763	-1.660926853	4.442840514	-1346.015821	2.65E-161	2.57E-160	352.3741565
MIR548AN	-1.660926853	4.442840514	-1346.015821	2.65E-161	2.57E-160	352.3741565
MIR4534	-1.660926853	4.442840514	-1346.015821	2.65E-161	2.57E-160	352.3741565
MIR4769	-1.660926853	4.442840514	-1346.015821	2.65E-161	2.57E-160	352.3741565
MIR4760	-1.660926853	4.442840514	-1346.015821	2.65E-161	2.57E-160	352.3741565
MIR4720	-1.660926853	4.442840514	-1346.015821	2.65E-161	2.57E-160	352.3741565
MIR4804	-1.660926853	4.442840514	-1346.015821	2.65E-161	2.57E-160	352.3741565
MIR4466	-1.660926853	4.442840514	-1346.015821	2.65E-161	2.57E-160	352.3741565
MIR4536-1	-1.660926853	4.442840514	-1346.015821	2.65E-161	2.57E-160	352.3741565
MIR4772	-1.660926853	4.442840514	-1346.015821	2.65E-161	2.57E-160	352.3741565
MIR4779	-1.660926853	4.442840514	-1346.015821	2.65E-161	2.57E-160	352.3741565
MIR4655	-1.660926853	4.442840514	-1346.015821	2.65E-161	2.57E-160	352.3741565
MIR4795	-1.660926853	4.442840514	-1346.015821	2.65E-161	2.57E-160	352.3741565
MIR4771-2	-1.660926853	4.442840514	-1346.015821	2.65E-161	2.57E-160	352.3741565
MIR4796	-1.660926853	4.442840514	-1346.015821	2.65E-161	2.57E-160	352.3741565
MIR378D2	-1.660926853	4.442840514	-1346.015821	2.65E-161	2.57E-160	352.3741565
MIR4739	-1.660926853	4.442840514	-1346.015821	2.65E-161	2.57E-160	352.3741565
MIR4752	-1.660926853	4.442840514	-1346.015821	2.65E-161	2.57E-160	352.3741565
MIR4719	-1.660926853	4.442840514	-1346.015821	2.65E-161	2.57E-160	352.3741565
MIR4643	-1.660926853	4.442840514	-1346.015821	2.65E-161	2.57E-160	352.3741565
MIR4633	-1.660926853	4.442840514	-1346.015821	2.65E-161	2.57E-160	352.3741565
MIR4708	-1.660926853	4.442840514	-1346.015821	2.65E-161	2.57E-160	352.3741565
MIR4498	-1.660926853	4.442840514	-1346.015821	2.65E-161	2.57E-160	352.3741565
MIR4465	-1.660926853	4.442840514	-1346.015821	2.65E-161	2.57E-160	352.3741565
MIR4514	-1.660926853	4.442840514	-1346.015821	2.65E-161	2.57E-160	352.3741565
MIR4500	-1.660926853	4.442840514	-1346.015821	2.65E-161	2.57E-160	352.3741565
MIR4477A	-1.660926853	4.442840514	-1346.015821	2.65E-161	2.57E-160	352.3741565
MIR371B	-1.660926853	4.442840514	-1346.015821	2.65E-161	2.57E-160	352.3741565
MIR4490	-1.660926853	4.442840514	-1346.015821	2.65E-161	2.57E-160	352.3741565
MIR3972	-1.660926853	4.442840514	-1346.015821	2.65E-161	2.57E-160	352.3741565
MIR4421	-1.660926853	4.442840514	-1346.015821	2.65E-161	2.57E-160	352.3741565
MIR548O2	-1.660926853	4.442840514	-1346.015821	2.65E-161	2.57E-160	352.3741565
MIR548AJ1	-1.660926853	4.442840514	-1346.015821	2.65E-161	2.57E-160	352.3741565
MIR4679-2	-1.660926853	4.442840514	-1346.015821	2.65E-161	2.57E-160	352.3741565
MIR4453	-1.660926853	4.442840514	-1346.015821	2.65E-161	2.57E-160	352.3741565
MIR4718	-1.660926853	4.442840514	-1346.015821	2.65E-161	2.57E-160	352.3741565
MIR4525	-1.660926853	4.442840514	-1346.015821	2.65E-161	2.57E-160	352.3741565
MIR378D1	-1.660926853	4.442840514	-1346.015821	2.65E-161	2.57E-160	352.3741565
MIR4634	-1.660926853	4.442840514	-1346.015821	2.65E-161	2.57E-160	352.3741565
MIR4729	-1.660926853	4.442840514	-1346.015821	2.65E-161	2.57E-160	352.3741565
MIR4704	-1.660926853	4.442840514	-1346.015821	2.65E-161	2.57E-160	352.3741565
MIR4652	-1.660926853	4.442840514	-1346.015821	2.65E-161	2.57E-160	352.3741565
MIR4439	-1.660926853	4.442840514	-1346.015821	2.65E-161	2.57E-160	352.3741565
MIR4737	-1.660926853	4.442840514	-1346.015821	2.65E-161	2.57E-160	352.3741565
MIR4709	-1.660926853	4.442840514	-1346.015821	2.65E-161	2.57E-160	352.3741565
MIR4437	-1.660926853	4.442840514	-1346.015821	2.65E-161	2.57E-160	352.3741565
MIR548AL	-1.660926853	4.442840514	-1346.015821	2.65E-161	2.57E-160	352.3741565
MIR4797	-1.660926853	4.442840514	-1346.015821	2.65E-161	2.57E-160	352.3741565
MIR3135B	-1.660926853	4.442840514	-1346.015821	2.65E-161	2.57E-160	352.3741565
MIR4765	-1.660926853	4.442840514	-1346.015821	2.65E-161	2.57E-160	352.3741565
MIR4736	-1.660926853	4.442840514	-1346.015821	2.65E-161	2.57E-160	352.3741565
MIR4662A	-1.660926853	4.442840514	-1346.015821	2.65E-161	2.57E-160	352.3741565
MIR4487	-1.660926853	4.442840514	-1346.015821	2.65E-161	2.57E-160	352.3741565
MIR4509-1	-1.660926853	4.442840514	-1346.015821	2.65E-161	2.57E-160	352.3741565
MIR4753	-1.660926853	4.442840514	-1346.015821	2.65E-161	2.57E-160	352.3741565
MIR4756	-1.660926853	4.442840514	-1346.015821	2.65E-161	2.57E-160	352.3741565
MIR4468	-1.660926853	4.442840514	-1346.015821	2.65E-161	2.57E-160	352.3741565
MIR4502	-1.660926853	4.442840514	-1346.015821	2.65E-161	2.57E-160	352.3741565
MIR4509-2	-1.660926853	4.442840514	-1346.015821	2.65E-161	2.57E-160	352.3741565
MIR4473	-1.660926853	4.442840514	-1346.015821	2.65E-161	2.57E-160	352.3741565
MIR4528	-1.660926853	4.442840514	-1346.015821	2.65E-161	2.57E-160	352.3741565
MIR4454	-1.660926853	4.442840514	-1346.015821	2.65E-161	2.57E-160	352.3741565
MIR4457	-1.660926853	4.442840514	-1346.015821	2.65E-161	2.57E-160	352.3741565
MIR4669	-1.660926853	4.442840514	-1346.015821	2.65E-161	2.57E-160	352.3741565
MIR4640	-1.660926853	4.442840514	-1346.015821	2.65E-161	2.57E-160	352.3741565
MIR3529	-1.660926853	4.442840514	-1346.015821	2.65E-161	2.57E-160	352.3741565
MIR4705	-1.660926853	4.442840514	-1346.015821	2.65E-161	2.57E-160	352.3741565
MIR4717	-1.660926853	4.442840514	-1346.015821	2.65E-161	2.57E-160	352.3741565
MIR4759	-1.660926853	4.442840514	-1346.015821	2.65E-161	2.57E-160	352.3741565
MIR3976	-1.660926853	4.442840514	-1346.015821	2.65E-161	2.57E-160	352.3741565
MIR4661	-1.660926853	4.442840514	-1346.015821	2.65E-161	2.57E-160	352.3741565
MIR4799	-1.660926853	4.442840514	-1346.015821	2.65E-161	2.57E-160	352.3741565
MIR4724	-1.660926853	4.442840514	-1346.015821	2.65E-161	2.57E-160	352.3741565
MIR3960	-1.660926853	4.442840514	-1346.015821	2.65E-161	2.57E-160	352.3741565
MIR1587	-1.660926853	4.442840514	-1346.015821	2.65E-161	2.57E-160	352.3741565
MIR548AJ2	-1.660926853	4.442840514	-1346.015821	2.65E-161	2.57E-160	352.3741565
MIR4762	-1.660926853	4.442840514	-1346.015821	2.65E-161	2.57E-160	352.3741565
MIR548AH	-1.660926853	4.442840514	-1346.015821	2.65E-161	2.57E-160	352.3741565
MIR4662B	-1.660926853	4.442840514	-1346.015821	2.65E-161	2.57E-160	352.3741565
MIR3975	-1.660926853	4.442840514	-1346.015821	2.65E-161	2.57E-160	352.3741565
MIR378I	-1.660926853	4.442840514	-1346.015821	2.65E-161	2.57E-160	352.3741565
MIR4663	-1.660926853	4.442840514	-1346.015821	2.65E-161	2.57E-160	352.3741565
MIR4504	-1.660926853	4.442840514	-1346.015821	2.65E-161	2.57E-160	352.3741565
MIR4485	-1.660926853	4.442840514	-1346.015821	2.65E-161	2.57E-160	352.3741565
MIR4527	-1.660926853	4.442840514	-1346.015821	2.65E-161	2.57E-160	352.3741565
MIR4433A	-1.660926853	4.442840514	-1346.015821	2.65E-161	2.57E-160	352.3741565
MIR4733	-1.660926853	4.442840514	-1346.015821	2.65E-161	2.57E-160	352.3741565
MIR4776-1	-1.660926853	4.442840514	-1346.015821	2.65E-161	2.57E-160	352.3741565
MIR4472-1	-1.660926853	4.442840514	-1346.015821	2.65E-161	2.57E-160	352.3741565
MIR4651	-1.660926853	4.442840514	-1346.015821	2.65E-161	2.57E-160	352.3741565
MIR4637	-1.660926853	4.442840514	-1346.015821	2.65E-161	2.57E-160	352.3741565
MIR4422	-1.660926853	4.442840514	-1346.015821	2.65E-161	2.57E-160	352.3741565
MIR451B	-1.660926853	4.442840514	-1346.015821	2.65E-161	2.57E-160	352.3741565
MIR4802	-1.660926853	4.442840514	-1346.015821	2.65E-161	2.57E-160	352.3741565
MIR4508	-1.660926853	4.442840514	-1346.015821	2.65E-161	2.57E-160	352.3741565
MIR4540	-1.660926853	4.442840514	-1346.015821	2.65E-161	2.57E-160	352.3741565
MIR3974	-1.660926853	4.442840514	-1346.015821	2.65E-161	2.57E-160	352.3741565
MIR4503	-1.660926853	4.442840514	-1346.015821	2.65E-161	2.57E-160	352.3741565
MIR4788	-1.660926853	4.442840514	-1346.015821	2.65E-161	2.57E-160	352.3741565
MIR4738	-1.660926853	4.442840514	-1346.015821	2.65E-161	2.57E-160	352.3741565
MIR4766	-1.660926853	4.442840514	-1346.015821	2.65E-161	2.57E-160	352.3741565
MIR4645	-1.660926853	4.442840514	-1346.015821	2.65E-161	2.57E-160	352.3741565
MIR4676	-1.660926853	4.442840514	-1346.015821	2.65E-161	2.57E-160	352.3741565
MIR4495	-1.660926853	4.442840514	-1346.015821	2.65E-161	2.57E-160	352.3741565
MIR4475	-1.660926853	4.442840514	-1346.015821	2.65E-161	2.57E-160	352.3741565
MIR4529	-1.660926853	4.442840514	-1346.015821	2.65E-161	2.57E-160	352.3741565
MIR4791	-1.660926853	4.442840514	-1346.015821	2.65E-161	2.57E-160	352.3741565
MIR4510	-1.660926853	4.442840514	-1346.015821	2.65E-161	2.57E-160	352.3741565
MIR4764	-1.660926853	4.442840514	-1346.015821	2.65E-161	2.57E-160	352.3741565
MIR3977	-1.660926853	4.442840514	-1346.015821	2.65E-161	2.57E-160	352.3741565
MIR4450	-1.660926853	4.442840514	-1346.015821	2.65E-161	2.57E-160	352.3741565
MIR548X2	-1.660926853	4.442840514	-1346.015821	2.65E-161	2.57E-160	352.3741565
MIR3688-2	-1.660926853	4.442840514	-1346.015821	2.65E-161	2.57E-160	352.3741565
MIR4499	-1.660926853	4.442840514	-1346.015821	2.65E-161	2.57E-160	352.3741565
MIR548AE1	-1.660926853	4.442840514	-1346.015821	2.65E-161	2.57E-160	352.3741565
MIR4666A	-1.660926853	4.442840514	-1346.015821	2.65E-161	2.57E-160	352.3741565
MIR4472-2	-1.660926853	4.442840514	-1346.015821	2.65E-161	2.57E-160	352.3741565
MIR3973	-1.660926853	4.442840514	-1346.015821	2.65E-161	2.57E-160	352.3741565
MIR4478	-1.660926853	4.442840514	-1346.015821	2.65E-161	2.57E-160	352.3741565
MIR4750	-1.660926853	4.442840514	-1346.015821	2.65E-161	2.57E-160	352.3741565
MIR4781	-1.660926853	4.442840514	-1346.015821	2.65E-161	2.57E-160	352.3741565
MIR4524A	-1.660926853	4.442840514	-1346.015821	2.65E-161	2.57E-160	352.3741565
MIR4777	-1.660926853	4.442840514	-1346.015821	2.65E-161	2.57E-160	352.3741565
MIR4493	-1.660926853	4.442840514	-1346.015821	2.65E-161	2.57E-160	352.3741565
MIR378G	-1.660926853	4.442840514	-1346.015821	2.65E-161	2.57E-160	352.3741565
MIR4682	-1.660926853	4.442840514	-1346.015821	2.65E-161	2.57E-160	352.3741565
MIR1245B	-1.660926853	4.442840514	-1346.015821	2.65E-161	2.57E-160	352.3741565
MIR4460	-1.660926853	4.442840514	-1346.015821	2.65E-161	2.57E-160	352.3741565
MIR4636	-1.660926853	4.442840514	-1346.015821	2.65E-161	2.57E-160	352.3741565
MIR4424	-1.660926853	4.442840514	-1346.015821	2.65E-161	2.57E-160	352.3741565
MIR4700	-1.660926853	4.442840514	-1346.015821	2.65E-161	2.57E-160	352.3741565
MIR4491	-1.660926853	4.442840514	-1346.015821	2.65E-161	2.57E-160	352.3741565
MIR4716	-1.660926853	4.442840514	-1346.015821	2.65E-161	2.57E-160	352.3741565
MIR3689C	-1.660926853	4.442840514	-1346.015821	2.65E-161	2.57E-160	352.3741565
MIR4790	-1.660926853	4.442840514	-1346.015821	2.65E-161	2.57E-160	352.3741565
MIR219B	-1.660926853	4.442840514	-1346.015821	2.65E-161	2.57E-160	352.3741565
MIR548AB	-1.660926853	4.442840514	-1346.015821	2.65E-161	2.57E-160	352.3741565
MIR4747	-1.660926853	4.442840514	-1346.015821	2.65E-161	2.57E-160	352.3741565
MIR4794	-1.660926853	4.442840514	-1346.015821	2.65E-161	2.57E-160	352.3741565
MIR548AE2	-1.660926853	4.442840514	-1346.015821	2.65E-161	2.57E-160	352.3741565
MIR4758	-1.660926853	4.442840514	-1346.015821	2.65E-161	2.57E-160	352.3741565
MIR4435-2	-1.660926853	4.442840514	-1346.015821	2.65E-161	2.57E-160	352.3741565
MIR4677	-1.660926853	4.442840514	-1346.015821	2.65E-161	2.57E-160	352.3741565
MIR4426	-1.660926853	4.442840514	-1346.015821	2.65E-161	2.57E-160	352.3741565
MIR4649	-1.660926853	4.442840514	-1346.015821	2.65E-161	2.57E-160	352.3741565
MIR548AI	-1.660926853	4.442840514	-1346.015821	2.65E-161	2.57E-160	352.3741565
MIR4659A	-1.660926853	4.442840514	-1346.015821	2.65E-161	2.57E-160	352.3741565
MIR4451	-1.660926853	4.442840514	-1346.015821	2.65E-161	2.57E-160	352.3741565
MIR4660	-1.660926853	4.442840514	-1346.015821	2.65E-161	2.57E-160	352.3741565
MIR4670	-1.660926853	4.442840514	-1346.015821	2.65E-161	2.57E-160	352.3741565
MIR550A3	-1.660926853	4.442840514	-1346.015821	2.65E-161	2.57E-160	352.3741565
MIR4774	-1.660926853	4.442840514	-1346.015821	2.65E-161	2.57E-160	352.3741565
MIR3591	-1.660926853	4.442840514	-1346.015821	2.65E-161	2.57E-160	352.3741565
MIR4800	-1.660926853	4.442840514	-1346.015821	2.65E-161	2.57E-160	352.3741565
MIR4730	-1.660926853	4.442840514	-1346.015821	2.65E-161	2.57E-160	352.3741565
MIR2467	-1.660926853	4.442840514	-1346.015821	2.65E-161	2.57E-160	352.3741565
MIR4775	-1.660926853	4.442840514	-1346.015821	2.65E-161	2.57E-160	352.3741565
MIR4533	-1.660926853	4.442840514	-1346.015821	2.65E-161	2.57E-160	352.3741565
MIR4735	-1.660926853	4.442840514	-1346.015821	2.65E-161	2.57E-160	352.3741565
MIR4785	-1.660926853	4.442840514	-1346.015821	2.65E-161	2.57E-160	352.3741565
MIR4425	-1.660926853	4.442840514	-1346.015821	2.65E-161	2.57E-160	352.3741565
MIR4743	-1.660926853	4.442840514	-1346.015821	2.65E-161	2.57E-160	352.3741565
MIR4467	-1.660926853	4.442840514	-1346.015821	2.65E-161	2.57E-160	352.3741565
MIR4713	-1.660926853	4.442840514	-1346.015821	2.65E-161	2.57E-160	352.3741565
MIR4771-1	-1.660926853	4.442840514	-1346.015821	2.65E-161	2.57E-160	352.3741565
MIR4770	-1.660926853	4.442840514	-1346.015821	2.65E-161	2.57E-160	352.3741565
MIR4438	-1.660926853	4.442840514	-1346.015821	2.65E-161	2.57E-160	352.3741565
MIR4803	-1.660926853	4.442840514	-1346.015821	2.65E-161	2.57E-160	352.3741565
MIR4784	-1.660926853	4.442840514	-1346.015821	2.65E-161	2.57E-160	352.3741565
MIR4511	-1.660926853	4.442840514	-1346.015821	2.65E-161	2.57E-160	352.3741565
MIR4671	-1.660926853	4.442840514	-1346.015821	2.65E-161	2.57E-160	352.3741565
MIR4456	-1.660926853	4.442840514	-1346.015821	2.65E-161	2.57E-160	352.3741565
MIR4509-3	-1.660926853	4.442840514	-1346.015821	2.65E-161	2.57E-160	352.3741565
MIR4675	-1.660926853	4.442840514	-1346.015821	2.65E-161	2.57E-160	352.3741565
MIR548AC	-1.660926853	4.442840514	-1346.015821	2.65E-161	2.57E-160	352.3741565
MIR4732	-1.660926853	4.442840514	-1346.015821	2.65E-161	2.57E-160	352.3741565
MIR4654	-1.660926853	4.442840514	-1346.015821	2.65E-161	2.57E-160	352.3741565
MIR3064	-1.660926853	4.442840514	-1346.015821	2.65E-161	2.57E-160	352.3741565
MIR4723	-1.660926853	4.442840514	-1346.015821	2.65E-161	2.57E-160	352.3741565
MIR4463	-1.660926853	4.442840514	-1346.015821	2.65E-161	2.57E-160	352.3741565
MIR4684	-1.660926853	4.442840514	-1346.015821	2.65E-161	2.57E-160	352.3741565
MIR4773-1	-1.660926853	4.442840514	-1346.015821	2.65E-161	2.57E-160	352.3741565
MIR4657	-1.660926853	4.442840514	-1346.015821	2.65E-161	2.57E-160	352.3741565
MIR4444-1	-1.660926853	4.442840514	-1346.015821	2.65E-161	2.57E-160	352.3741565
MIR4789	-1.660926853	4.442840514	-1346.015821	2.65E-161	2.57E-160	352.3741565
MIR4712	-1.660926853	4.442840514	-1346.015821	2.65E-161	2.57E-160	352.3741565
MIR4440	-1.660926853	4.442840514	-1346.015821	2.65E-161	2.57E-160	352.3741565
MIR4681	-1.660926853	4.442840514	-1346.015821	2.65E-161	2.57E-160	352.3741565
MIR3198-2	-1.660926853	4.442840514	-1346.015821	2.65E-161	2.57E-160	352.3741565
MIR4520-1	-1.660926853	4.442840514	-1346.015821	2.65E-161	2.57E-160	352.3741565
MIR4696	-1.660926853	4.442840514	-1346.015821	2.65E-161	2.57E-160	352.3741565
MIR4691	-1.660926853	4.442840514	-1346.015821	2.65E-161	2.57E-160	352.3741565
MIR4518	-1.660926853	4.442840514	-1346.015821	2.65E-161	2.57E-160	352.3741565
MIR4443	-1.660926853	4.442840514	-1346.015821	2.65E-161	2.57E-160	352.3741565
MIR5047	-1.660926853	4.442840514	-1346.015821	2.65E-161	2.57E-160	352.3741565
MIR4711	-1.660926853	4.442840514	-1346.015821	2.65E-161	2.57E-160	352.3741565
MIR4692	-1.660926853	4.442840514	-1346.015821	2.65E-161	2.57E-160	352.3741565
MIR4462	-1.660926853	4.442840514	-1346.015821	2.65E-161	2.57E-160	352.3741565
MIR4535	-1.660926853	4.442840514	-1346.015821	2.65E-161	2.57E-160	352.3741565
MIR4727	-1.660926853	4.442840514	-1346.015821	2.65E-161	2.57E-160	352.3741565
MIR4786	-1.660926853	4.442840514	-1346.015821	2.65E-161	2.57E-160	352.3741565
MIR4773-2	-1.660926853	4.442840514	-1346.015821	2.65E-161	2.57E-160	352.3741565
MIR4434	-1.660926853	4.442840514	-1346.015821	2.65E-161	2.57E-160	352.3741565
MIR4689	-1.660926853	4.442840514	-1346.015821	2.65E-161	2.57E-160	352.3741565
MIR4703	-1.660926853	4.442840514	-1346.015821	2.65E-161	2.57E-160	352.3741565
MIR4707	-1.660926853	4.442840514	-1346.015821	2.65E-161	2.57E-160	352.3741565
MIR4748	-1.660926853	4.442840514	-1346.015821	2.65E-161	2.57E-160	352.3741565
MIR4694	-1.660926853	4.442840514	-1346.015821	2.65E-161	2.57E-160	352.3741565
MIR548AM	-1.660926853	4.442840514	-1346.015821	2.65E-161	2.57E-160	352.3741565
MIR4672	-1.660926853	4.442840514	-1346.015821	2.65E-161	2.57E-160	352.3741565
MIR4644	-1.660926853	4.442840514	-1346.015821	2.65E-161	2.57E-160	352.3741565
MIR4431	-1.660926853	4.442840514	-1346.015821	2.65E-161	2.57E-160	352.3741565
MIR4714	-1.660926853	4.442840514	-1346.015821	2.65E-161	2.57E-160	352.3741565
MIR4418	-1.660926853	4.442840514	-1346.015821	2.65E-161	2.57E-160	352.3741565
MIR4801	-1.660926853	4.442840514	-1346.015821	2.65E-161	2.57E-160	352.3741565
MIR1343	-1.660926853	4.442840514	-1346.015821	2.65E-161	2.57E-160	352.3741565
MIR4632	-1.660926853	4.442840514	-1346.015821	2.65E-161	2.57E-160	352.3741565
MIR548AG2	-1.660926853	4.442840514	-1346.015821	2.65E-161	2.57E-160	352.3741565
MIR4474	-1.660926853	4.442840514	-1346.015821	2.65E-161	2.57E-160	352.3741565
MIR4780	-1.660926853	4.442840514	-1346.015821	2.65E-161	2.57E-160	352.3741565
MIR4725	-1.660926853	4.442840514	-1346.015821	2.65E-161	2.57E-160	352.3741565
MIR548AG1	-1.660926853	4.442840514	-1346.015821	2.65E-161	2.57E-160	352.3741565
MIR4471	-1.660926853	4.442840514	-1346.015821	2.65E-161	2.57E-160	352.3741565
MIR2682	-1.660926853	4.442840514	-1346.015821	2.65E-161	2.57E-160	352.3741565
MIR4687	-1.660926853	4.442840514	-1346.015821	2.65E-161	2.57E-160	352.3741565
MIR548H5	-1.660926853	4.442840514	-1346.015821	2.65E-161	2.57E-160	352.3741565
MIR4476	-1.660926853	4.442840514	-1346.015821	2.65E-161	2.57E-160	352.3741565
MIR4693	-1.660926853	4.442840514	-1346.015821	2.65E-161	2.57E-160	352.3741565
MIR4745	-1.660926853	4.442840514	-1346.015821	2.65E-161	2.57E-160	352.3741565
MIR4452	-1.660926853	4.442840514	-1346.015821	2.65E-161	2.57E-160	352.3741565
MIR4778	-1.660926853	4.442840514	-1346.015821	2.65E-161	2.57E-160	352.3741565
MIR4429	-1.660926853	4.442840514	-1346.015821	2.65E-161	2.57E-160	352.3741565
MIR4488	-1.660926853	4.442840514	-1346.015821	2.65E-161	2.57E-160	352.3741565
MIR4798	-1.660926853	4.442840514	-1346.015821	2.65E-161	2.57E-160	352.3741565
MIR4776-2	-1.660926853	4.442840514	-1346.015821	2.65E-161	2.57E-160	352.3741565
MIR4432	-1.660926853	4.442840514	-1346.015821	2.65E-161	2.57E-160	352.3741565
MIR4715	-1.660926853	4.442840514	-1346.015821	2.65E-161	2.57E-160	352.3741565
MIR548AD	-1.660926853	4.442840514	-1346.015821	2.65E-161	2.57E-160	352.3741565
MIR4446	-1.660926853	4.442840514	-1346.015821	2.65E-161	2.57E-160	352.3741565
MIR4494	-1.660926853	4.442840514	-1346.015821	2.65E-161	2.57E-160	352.3741565
MIR4423	-1.660926853	4.442840514	-1346.015821	2.65E-161	2.57E-160	352.3741565
MIR4751	-1.660926853	4.442840514	-1346.015821	2.65E-161	2.57E-160	352.3741565
MIR4447	-1.660926853	4.442840514	-1346.015821	2.65E-161	2.57E-160	352.3741565
MIR4698	-1.660926853	4.442840514	-1346.015821	2.65E-161	2.57E-160	352.3741565
MIR4517	-1.660926853	4.442840514	-1346.015821	2.65E-161	2.57E-160	352.3741565
MIR548AK	-1.660926853	4.442840514	-1346.015821	2.65E-161	2.57E-160	352.3741565
MIR3978	-1.660926853	4.442840514	-1346.015821	2.65E-161	2.57E-160	352.3741565
MIR378F	-1.660926853	4.442840514	-1346.015821	2.65E-161	2.57E-160	352.3741565
MIR4441	-1.660926853	4.442840514	-1346.015821	2.65E-161	2.57E-160	352.3741565
MIR2392	-1.660926853	4.442840514	-1346.015821	2.65E-161	2.57E-160	352.3741565
MIR378E	-1.660926853	4.442840514	-1346.015821	2.65E-161	2.57E-160	352.3741565
MIR4435-1	-1.660926853	4.442840514	-1346.015821	2.65E-161	2.57E-160	352.3741565
MIR4683	-1.660926853	4.442840514	-1346.015821	2.65E-161	2.57E-160	352.3741565
SPATA8-AS1	-1.660926853	4.442840514	-1346.015821	2.65E-161	2.57E-160	352.3741565
LINC00408	-1.660926853	4.442840514	-1346.015821	2.65E-161	2.57E-160	352.3741565
MIR5197	-1.660926853	4.442840514	-1346.015821	2.65E-161	2.57E-160	352.3741565
MIR548AW	-1.660926853	4.442840514	-1346.015821	2.65E-161	2.57E-160	352.3741565
MIR5009	-1.660926853	4.442840514	-1346.015821	2.65E-161	2.57E-160	352.3741565
MIR3670-2	-1.660926853	4.442840514	-1346.015821	2.65E-161	2.57E-160	352.3741565
MIR5000	-1.660926853	4.442840514	-1346.015821	2.65E-161	2.57E-160	352.3741565
MIR5007	-1.660926853	4.442840514	-1346.015821	2.65E-161	2.57E-160	352.3741565
MIR5583-2	-1.660926853	4.442840514	-1346.015821	2.65E-161	2.57E-160	352.3741565
MIR5689	-1.660926853	4.442840514	-1346.015821	2.65E-161	2.57E-160	352.3741565
MIR5579	-1.660926853	4.442840514	-1346.015821	2.65E-161	2.57E-160	352.3741565
MIR5680	-1.660926853	4.442840514	-1346.015821	2.65E-161	2.57E-160	352.3741565
MIR5011	-1.660926853	4.442840514	-1346.015821	2.65E-161	2.57E-160	352.3741565
MIR5693	-1.660926853	4.442840514	-1346.015821	2.65E-161	2.57E-160	352.3741565
MIR5701-2	-1.660926853	4.442840514	-1346.015821	2.65E-161	2.57E-160	352.3741565
MIR5571	-1.660926853	4.442840514	-1346.015821	2.65E-161	2.57E-160	352.3741565
MIR5696	-1.660926853	4.442840514	-1346.015821	2.65E-161	2.57E-160	352.3741565
MIR1295B	-1.660926853	4.442840514	-1346.015821	2.65E-161	2.57E-160	352.3741565
MIR5100	-1.660926853	4.442840514	-1346.015821	2.65E-161	2.57E-160	352.3741565
MIR5691	-1.660926853	4.442840514	-1346.015821	2.65E-161	2.57E-160	352.3741565
MIR5692C2	-1.660926853	4.442840514	-1346.015821	2.65E-161	2.57E-160	352.3741565
MIR5585	-1.660926853	4.442840514	-1346.015821	2.65E-161	2.57E-160	352.3741565
MIR5687	-1.660926853	4.442840514	-1346.015821	2.65E-161	2.57E-160	352.3741565
MIR5582	-1.660926853	4.442840514	-1346.015821	2.65E-161	2.57E-160	352.3741565
MIR5002	-1.660926853	4.442840514	-1346.015821	2.65E-161	2.57E-160	352.3741565
MIR5698	-1.660926853	4.442840514	-1346.015821	2.65E-161	2.57E-160	352.3741565
MIR5705	-1.660926853	4.442840514	-1346.015821	2.65E-161	2.57E-160	352.3741565
MIR5003	-1.660926853	4.442840514	-1346.015821	2.65E-161	2.57E-160	352.3741565
MIR548AT	-1.660926853	4.442840514	-1346.015821	2.65E-161	2.57E-160	352.3741565
MIR5700	-1.660926853	4.442840514	-1346.015821	2.65E-161	2.57E-160	352.3741565
MIR5707	-1.660926853	4.442840514	-1346.015821	2.65E-161	2.57E-160	352.3741565
MIR4436B2	-1.660926853	4.442840514	-1346.015821	2.65E-161	2.57E-160	352.3741565
MIR5683	-1.660926853	4.442840514	-1346.015821	2.65E-161	2.57E-160	352.3741565
MIR548AR	-1.660926853	4.442840514	-1346.015821	2.65E-161	2.57E-160	352.3741565
MIR5186	-1.660926853	4.442840514	-1346.015821	2.65E-161	2.57E-160	352.3741565
MIR5692A2	-1.660926853	4.442840514	-1346.015821	2.65E-161	2.57E-160	352.3741565
MIR5092	-1.660926853	4.442840514	-1346.015821	2.65E-161	2.57E-160	352.3741565
MIR5704	-1.660926853	4.442840514	-1346.015821	2.65E-161	2.57E-160	352.3741565
MIR5572	-1.660926853	4.442840514	-1346.015821	2.65E-161	2.57E-160	352.3741565
MIR5682	-1.660926853	4.442840514	-1346.015821	2.65E-161	2.57E-160	352.3741565
MIR5087	-1.660926853	4.442840514	-1346.015821	2.65E-161	2.57E-160	352.3741565
MIR548AU	-1.660926853	4.442840514	-1346.015821	2.65E-161	2.57E-160	352.3741565
MIR4666B	-1.660926853	4.442840514	-1346.015821	2.65E-161	2.57E-160	352.3741565
MIR5690	-1.660926853	4.442840514	-1346.015821	2.65E-161	2.57E-160	352.3741565
MIR5191	-1.660926853	4.442840514	-1346.015821	2.65E-161	2.57E-160	352.3741565
MIR664B	-1.660926853	4.442840514	-1346.015821	2.65E-161	2.57E-160	352.3741565
MIR5702	-1.660926853	4.442840514	-1346.015821	2.65E-161	2.57E-160	352.3741565
MIR5588	-1.660926853	4.442840514	-1346.015821	2.65E-161	2.57E-160	352.3741565
MIR5697	-1.660926853	4.442840514	-1346.015821	2.65E-161	2.57E-160	352.3741565
MIR5708	-1.660926853	4.442840514	-1346.015821	2.65E-161	2.57E-160	352.3741565
MIR5189	-1.660926853	4.442840514	-1346.015821	2.65E-161	2.57E-160	352.3741565
MIR5681A	-1.660926853	4.442840514	-1346.015821	2.65E-161	2.57E-160	352.3741565
MIR5094	-1.660926853	4.442840514	-1346.015821	2.65E-161	2.57E-160	352.3741565
MIR5701-1	-1.660926853	4.442840514	-1346.015821	2.65E-161	2.57E-160	352.3741565
MIR4536-2	-1.660926853	4.442840514	-1346.015821	2.65E-161	2.57E-160	352.3741565
MIR548AX	-1.660926853	4.442840514	-1346.015821	2.65E-161	2.57E-160	352.3741565
MIR5694	-1.660926853	4.442840514	-1346.015821	2.65E-161	2.57E-160	352.3741565
MIR5591	-1.660926853	4.442840514	-1346.015821	2.65E-161	2.57E-160	352.3741565
MIR5089	-1.660926853	4.442840514	-1346.015821	2.65E-161	2.57E-160	352.3741565
MIR548AO	-1.660926853	4.442840514	-1346.015821	2.65E-161	2.57E-160	352.3741565
MIR5590	-1.660926853	4.442840514	-1346.015821	2.65E-161	2.57E-160	352.3741565
MIR5196	-1.660926853	4.442840514	-1346.015821	2.65E-161	2.57E-160	352.3741565
MIR5684	-1.660926853	4.442840514	-1346.015821	2.65E-161	2.57E-160	352.3741565
MIR5008	-1.660926853	4.442840514	-1346.015821	2.65E-161	2.57E-160	352.3741565
MIR5090	-1.660926853	4.442840514	-1346.015821	2.65E-161	2.57E-160	352.3741565
MIR5685	-1.660926853	4.442840514	-1346.015821	2.65E-161	2.57E-160	352.3741565
MIR5580	-1.660926853	4.442840514	-1346.015821	2.65E-161	2.57E-160	352.3741565
MIR5688	-1.660926853	4.442840514	-1346.015821	2.65E-161	2.57E-160	352.3741565
MIR548AQ	-1.660926853	4.442840514	-1346.015821	2.65E-161	2.57E-160	352.3741565
MIR5193	-1.660926853	4.442840514	-1346.015821	2.65E-161	2.57E-160	352.3741565
MIR5190	-1.660926853	4.442840514	-1346.015821	2.65E-161	2.57E-160	352.3741565
MIR548AV	-1.660926853	4.442840514	-1346.015821	2.65E-161	2.57E-160	352.3741565
MIR548AP	-1.660926853	4.442840514	-1346.015821	2.65E-161	2.57E-160	352.3741565
MIR5706	-1.660926853	4.442840514	-1346.015821	2.65E-161	2.57E-160	352.3741565
MIR5699	-1.660926853	4.442840514	-1346.015821	2.65E-161	2.57E-160	352.3741565
MIR5586	-1.660926853	4.442840514	-1346.015821	2.65E-161	2.57E-160	352.3741565
MIR5681B	-1.660926853	4.442840514	-1346.015821	2.65E-161	2.57E-160	352.3741565
MIR548AS	-1.660926853	4.442840514	-1346.015821	2.65E-161	2.57E-160	352.3741565
MIR5589	-1.660926853	4.442840514	-1346.015821	2.65E-161	2.57E-160	352.3741565
NEGR1-IT1	-1.660926853	4.442840514	-1346.015821	2.65E-161	2.57E-160	352.3741565
LINC00492	-1.660926853	4.442840514	-1346.015821	2.65E-161	2.57E-160	352.3741565
LINC00489	-1.660926853	4.442840514	-1346.015821	2.65E-161	2.57E-160	352.3741565
LINC00557	-1.660926853	4.442840514	-1346.015821	2.65E-161	2.57E-160	352.3741565
LINC00558	-1.660926853	4.442840514	-1346.015821	2.65E-161	2.57E-160	352.3741565
LINC00560	-1.660926853	4.442840514	-1346.015821	2.65E-161	2.57E-160	352.3741565
SNORD116-30	-1.660926853	4.442840514	-1346.015821	2.65E-161	2.57E-160	352.3741565
SNORD115-46	-1.660926853	4.442840514	-1346.015821	2.65E-161	2.57E-160	352.3741565
GRM7-AS1	-1.660926853	4.442840514	-1346.015821	2.65E-161	2.57E-160	352.3741565
VAV3-AS1	-1.660926853	4.442840514	-1346.015821	2.65E-161	2.57E-160	352.3741565
NREP-AS1	-1.660926853	4.442840514	-1346.015821	2.65E-161	2.57E-160	352.3741565
LINC00280	-1.660926853	4.442840514	-1346.015821	2.65E-161	2.57E-160	352.3741565
GPC6-AS1	-1.660926853	4.442840514	-1346.015821	2.65E-161	2.57E-160	352.3741565
RERG-AS1	-1.660926853	4.442840514	-1346.015821	2.65E-161	2.57E-160	352.3741565
CADM2-AS2	-1.660926853	4.442840514	-1346.015821	2.65E-161	2.57E-160	352.3741565
NLGN4Y-AS1	-1.660926853	4.442840514	-1346.015821	2.65E-161	2.57E-160	352.3741565
LINC00297	-1.660926853	4.442840514	-1346.015821	2.65E-161	2.57E-160	352.3741565
PCDH9-AS2	-1.660926853	4.442840514	-1346.015821	2.65E-161	2.57E-160	352.3741565
FGF14-AS1	-1.660926853	4.442840514	-1346.015821	2.65E-161	2.57E-160	352.3741565
HTR2A-AS1	-1.660926853	4.442840514	-1346.015821	2.65E-161	2.57E-160	352.3741565
KCNAB1-AS2	-1.660926853	4.442840514	-1346.015821	2.65E-161	2.57E-160	352.3741565
KCNAB1-AS1	-1.660926853	4.442840514	-1346.015821	2.65E-161	2.57E-160	352.3741565
PCDH9-AS3	-1.660926853	4.442840514	-1346.015821	2.65E-161	2.57E-160	352.3741565
PCDH9-AS4	-1.660926853	4.442840514	-1346.015821	2.65E-161	2.57E-160	352.3741565
PCYT1B-AS1	-1.660926853	4.442840514	-1346.015821	2.65E-161	2.57E-160	352.3741565
LINC00351	-1.660926853	4.442840514	-1346.015821	2.65E-161	2.57E-160	352.3741565
LINC00358	-1.660926853	4.442840514	-1346.015821	2.65E-161	2.57E-160	352.3741565
LINC00395	-1.660926853	4.442840514	-1346.015821	2.65E-161	2.57E-160	352.3741565
LINC00443	-1.660926853	4.442840514	-1346.015821	2.65E-161	2.57E-160	352.3741565
LINC00459	-1.660926853	4.442840514	-1346.015821	2.65E-161	2.57E-160	352.3741565
HAO2-IT1	-1.660926853	4.442840514	-1346.015821	2.65E-161	2.57E-160	352.3741565
TGFA-IT1	-1.660926853	4.442840514	-1346.015821	2.65E-161	2.57E-160	352.3741565
LINC01216	-1.660926853	4.442840514	-1346.015821	2.65E-161	2.57E-160	352.3741565
NRG1-IT3	-1.660926853	4.442840514	-1346.015821	2.65E-161	2.57E-160	352.3741565
KCND3-IT1	-1.660926853	4.442840514	-1346.015821	2.65E-161	2.57E-160	352.3741565
AGBL4-IT1	-1.660926853	4.442840514	-1346.015821	2.65E-161	2.57E-160	352.3741565
DSCAM-IT1	-1.660926853	4.442840514	-1346.015821	2.65E-161	2.57E-160	352.3741565
TCF7L1-IT1	-1.660926853	4.442840514	-1346.015821	2.65E-161	2.57E-160	352.3741565
PLCB1-IT1	-1.660926853	4.442840514	-1346.015821	2.65E-161	2.57E-160	352.3741565
ARHGEF9-IT1	-1.660926853	4.442840514	-1346.015821	2.65E-161	2.57E-160	352.3741565
PPP2R2B-IT1	-1.660926853	4.442840514	-1346.015821	2.65E-161	2.57E-160	352.3741565
CACNA1C-IT2	-1.660926853	4.442840514	-1346.015821	2.65E-161	2.57E-160	352.3741565
ARHGAP26-IT1	-1.660926853	4.442840514	-1346.015821	2.65E-161	2.57E-160	352.3741565
VWC2L-IT1	-1.660926853	4.442840514	-1346.015821	2.65E-161	2.57E-160	352.3741565
LINC00269	-1.660926853	4.442840514	-1346.015821	2.65E-161	2.57E-160	352.3741565
LINC00911	-1.660926853	4.442840514	-1346.015821	2.65E-161	2.57E-160	352.3741565
LINC01981	-1.660926853	4.442840514	-1346.015821	2.65E-161	2.57E-160	352.3741565
TCP11X1	-1.660926853	4.442840514	-1346.015821	2.65E-161	2.57E-160	352.3741565
TCP11X2	-1.660926853	4.442840514	-1346.015821	2.65E-161	2.57E-160	352.3741565
LINC01533	-1.660926853	4.442840514	-1346.015821	2.65E-161	2.57E-160	352.3741565
SPDYE11	-1.660926853	4.442840514	-1346.015821	2.65E-161	2.57E-160	352.3741565
CT45A7	-1.660926853	4.442840514	-1346.015821	2.65E-161	2.57E-160	352.3741565
OPN1MW3	-1.660926853	4.442840514	-1346.015821	2.65E-161	2.57E-160	352.3741565
LINC00609	-1.660926853	4.442840514	-1346.015821	2.65E-161	2.57E-160	352.3741565
LINC00850	-1.660926853	4.442840514	-1346.015821	2.65E-161	2.57E-160	352.3741565
SNORA11E	-1.660926853	4.442840514	-1346.015821	2.65E-161	2.57E-160	352.3741565
LINC00676	-1.660926853	4.442840514	-1346.015821	2.65E-161	2.57E-160	352.3741565
LINC00681	-1.660926853	4.442840514	-1346.015821	2.65E-161	2.57E-160	352.3741565
FANK1-AS1	-1.660926853	4.442840514	-1346.015821	2.65E-161	2.57E-160	352.3741565
DNAJB5-DT	-1.660926853	4.442840514	-1346.015821	2.65E-161	2.57E-160	352.3741565
LOC101926908	-1.660926853	4.442840514	-1346.015821	2.65E-161	2.57E-160	352.3741565
LINC02653	-1.660926853	4.442840514	-1346.015821	2.65E-161	2.57E-160	352.3741565
LINC02339	-1.660926853	4.442840514	-1346.015821	2.65E-161	2.57E-160	352.3741565
LINC01111	-1.660926853	4.442840514	-1346.015821	2.65E-161	2.57E-160	352.3741565
LINC02049	-1.660926853	4.442840514	-1346.015821	2.65E-161	2.57E-160	352.3741565
LINC01365	-1.660926853	4.442840514	-1346.015821	2.65E-161	2.57E-160	352.3741565
LINC02402	-1.660926853	4.442840514	-1346.015821	2.65E-161	2.57E-160	352.3741565
LINC01957	-1.660926853	4.442840514	-1346.015821	2.65E-161	2.57E-160	352.3741565
LOC101927072	-1.660926853	4.442840514	-1346.015821	2.65E-161	2.57E-160	352.3741565
LINC02379	-1.660926853	4.442840514	-1346.015821	2.65E-161	2.57E-160	352.3741565
LINC02016	-1.660926853	4.442840514	-1346.015821	2.65E-161	2.57E-160	352.3741565
LINC00382	-1.660926853	4.442840514	-1346.015821	2.65E-161	2.57E-160	352.3741565
LINC02075	-1.660926853	4.442840514	-1346.015821	2.65E-161	2.57E-160	352.3741565
LINC02466	-1.660926853	4.442840514	-1346.015821	2.65E-161	2.57E-160	352.3741565
LINC01793	-1.660926853	4.442840514	-1346.015821	2.65E-161	2.57E-160	352.3741565
LINC01360	-1.660926853	4.442840514	-1346.015821	2.65E-161	2.57E-160	352.3741565
LINC01831	-1.660926853	4.442840514	-1346.015821	2.65E-161	2.57E-160	352.3741565
LINC01582	-1.660926853	4.442840514	-1346.015821	2.65E-161	2.57E-160	352.3741565
LINC02186	-1.660926853	4.442840514	-1346.015821	2.65E-161	2.57E-160	352.3741565
LINC01875	-1.660926853	4.442840514	-1346.015821	2.65E-161	2.57E-160	352.3741565
LINC02353	-1.660926853	4.442840514	-1346.015821	2.65E-161	2.57E-160	352.3741565
LINC03017	-1.660926853	4.442840514	-1346.015821	2.65E-161	2.57E-160	352.3741565
LINC01821	-1.660926853	4.442840514	-1346.015821	2.65E-161	2.57E-160	352.3741565
LOC101927410	-1.660926853	4.442840514	-1346.015821	2.65E-161	2.57E-160	352.3741565
LINC01782	-1.660926853	4.442840514	-1346.015821	2.65E-161	2.57E-160	352.3741565
LINC01903	-1.660926853	4.442840514	-1346.015821	2.65E-161	2.57E-160	352.3741565
LINC01790	-1.660926853	4.442840514	-1346.015821	2.65E-161	2.57E-160	352.3741565
LOC101927434	-1.660926853	4.442840514	-1346.015821	2.65E-161	2.57E-160	352.3741565
LINC01282	-1.660926853	4.442840514	-1346.015821	2.65E-161	2.57E-160	352.3741565
LOC101927450	-1.660926853	4.442840514	-1346.015821	2.65E-161	2.57E-160	352.3741565
LINC02359	-1.660926853	4.442840514	-1346.015821	2.65E-161	2.57E-160	352.3741565
LOC101927483	-1.660926853	4.442840514	-1346.015821	2.65E-161	2.57E-160	352.3741565
TCERG1L-AS1	-1.660926853	4.442840514	-1346.015821	2.65E-161	2.57E-160	352.3741565
LINC02070	-1.660926853	4.442840514	-1346.015821	2.65E-161	2.57E-160	352.3741565
PINCR	-1.660926853	4.442840514	-1346.015821	2.65E-161	2.57E-160	352.3741565
LINC01656	-1.660926853	4.442840514	-1346.015821	2.65E-161	2.57E-160	352.3741565
LINC01737	-1.660926853	4.442840514	-1346.015821	2.65E-161	2.57E-160	352.3741565
DPP10-AS3	-1.660926853	4.442840514	-1346.015821	2.65E-161	2.57E-160	352.3741565
LINC01922	-1.660926853	4.442840514	-1346.015821	2.65E-161	2.57E-160	352.3741565
LINC02375	-1.660926853	4.442840514	-1346.015821	2.65E-161	2.57E-160	352.3741565
LINC02165	-1.660926853	4.442840514	-1346.015821	2.65E-161	2.57E-160	352.3741565
LINC02411	-1.660926853	4.442840514	-1346.015821	2.65E-161	2.57E-160	352.3741565
LINC02368	-1.660926853	4.442840514	-1346.015821	2.65E-161	2.57E-160	352.3741565
LOC101927711	-1.660926853	4.442840514	-1346.015821	2.65E-161	2.57E-160	352.3741565
LINC01029	-1.660926853	4.442840514	-1346.015821	2.65E-161	2.57E-160	352.3741565
LARP4B-DT	-1.660926853	4.442840514	-1346.015821	2.65E-161	2.57E-160	352.3741565
MIR548XHG	-1.660926853	4.442840514	-1346.015821	2.65E-161	2.57E-160	352.3741565
LINC01425	-1.660926853	4.442840514	-1346.015821	2.65E-161	2.57E-160	352.3741565
LOC101927827	-1.660926853	4.442840514	-1346.015821	2.65E-161	2.57E-160	352.3741565
LINC02010	-1.660926853	4.442840514	-1346.015821	2.65E-161	2.57E-160	352.3741565
LINC01689	-1.660926853	4.442840514	-1346.015821	2.65E-161	2.57E-160	352.3741565
LINC01654	-1.660926853	4.442840514	-1346.015821	2.65E-161	2.57E-160	352.3741565
MARCHF10-DT	-1.660926853	4.442840514	-1346.015821	2.65E-161	2.57E-160	352.3741565
LOC101927908	-1.660926853	4.442840514	-1346.015821	2.65E-161	2.57E-160	352.3741565
LINC01527	-1.660926853	4.442840514	-1346.015821	2.65E-161	2.57E-160	352.3741565
LINC01087	-1.660926853	4.442840514	-1346.015821	2.65E-161	2.57E-160	352.3741565
LINC01809	-1.660926853	4.442840514	-1346.015821	2.65E-161	2.57E-160	352.3741565
LOC101928052	-1.660926853	4.442840514	-1346.015821	2.65E-161	2.57E-160	352.3741565
LOC101928087	-1.660926853	4.442840514	-1346.015821	2.65E-161	2.57E-160	352.3741565
LINC02444	-1.660926853	4.442840514	-1346.015821	2.65E-161	2.57E-160	352.3741565
LINC01486	-1.660926853	4.442840514	-1346.015821	2.65E-161	2.57E-160	352.3741565
LINC01028	-1.660926853	4.442840514	-1346.015821	2.65E-161	2.57E-160	352.3741565
LINC02837	-1.660926853	4.442840514	-1346.015821	2.65E-161	2.57E-160	352.3741565
C21orf140	-1.660926853	4.442840514	-1346.015821	2.65E-161	2.57E-160	352.3741565
LINC01179	-1.660926853	4.442840514	-1346.015821	2.65E-161	2.57E-160	352.3741565
LINC02366	-1.660926853	4.442840514	-1346.015821	2.65E-161	2.57E-160	352.3741565
LOC101928168	-1.660926853	4.442840514	-1346.015821	2.65E-161	2.57E-160	352.3741565
LOC101928253	-1.660926853	4.442840514	-1346.015821	2.65E-161	2.57E-160	352.3741565
LOC101928254	-1.660926853	4.442840514	-1346.015821	2.65E-161	2.57E-160	352.3741565
LINC02850	-1.660926853	4.442840514	-1346.015821	2.65E-161	2.57E-160	352.3741565
LINC02549	-1.660926853	4.442840514	-1346.015821	2.65E-161	2.57E-160	352.3741565
LINC02504	-1.660926853	4.442840514	-1346.015821	2.65E-161	2.57E-160	352.3741565
LINC02670	-1.660926853	4.442840514	-1346.015821	2.65E-161	2.57E-160	352.3741565
PTCSC2	-1.660926853	4.442840514	-1346.015821	2.65E-161	2.57E-160	352.3741565
PABPC1L2B-AS1	-1.660926853	4.442840514	-1346.015821	2.65E-161	2.57E-160	352.3741565
LOC101928380	-1.660926853	4.442840514	-1346.015821	2.65E-161	2.57E-160	352.3741565
LOC101928392	-1.660926853	4.442840514	-1346.015821	2.65E-161	2.57E-160	352.3741565
LINC01490	-1.660926853	4.442840514	-1346.015821	2.65E-161	2.57E-160	352.3741565
FBXO3-DT	-1.660926853	4.442840514	-1346.015821	2.65E-161	2.57E-160	352.3741565
LOC101928441	-1.660926853	4.442840514	-1346.015821	2.65E-161	2.57E-160	352.3741565
LINC02426	-1.660926853	4.442840514	-1346.015821	2.65E-161	2.57E-160	352.3741565
LOC101928475	-1.660926853	4.442840514	-1346.015821	2.65E-161	2.57E-160	352.3741565
LOC101928495	-1.660926853	4.442840514	-1346.015821	2.65E-161	2.57E-160	352.3741565
LOC101928523	-1.660926853	4.442840514	-1346.015821	2.65E-161	2.57E-160	352.3741565
LOC101928532	-1.660926853	4.442840514	-1346.015821	2.65E-161	2.57E-160	352.3741565
LINC01467	-1.660926853	4.442840514	-1346.015821	2.65E-161	2.57E-160	352.3741565
ZNF84-DT	-1.660926853	4.442840514	-1346.015821	2.65E-161	2.57E-160	352.3741565
LINC01413	-1.660926853	4.442840514	-1346.015821	2.65E-161	2.57E-160	352.3741565
LINC02189	-1.660926853	4.442840514	-1346.015821	2.65E-161	2.57E-160	352.3741565
LOC101928622	-1.660926853	4.442840514	-1346.015821	2.65E-161	2.57E-160	352.3741565
LOC101928627	-1.660926853	4.442840514	-1346.015821	2.65E-161	2.57E-160	352.3741565
ADGB-DT	-1.660926853	4.442840514	-1346.015821	2.65E-161	2.57E-160	352.3741565
LINC01070	-1.660926853	4.442840514	-1346.015821	2.65E-161	2.57E-160	352.3741565
PIK3CA-DT	-1.660926853	4.442840514	-1346.015821	2.65E-161	2.57E-160	352.3741565
LOC101928743	-1.660926853	4.442840514	-1346.015821	2.65E-161	2.57E-160	352.3741565
PEX5L-AS2	-1.660926853	4.442840514	-1346.015821	2.65E-161	2.57E-160	352.3741565
LINC01448	-1.660926853	4.442840514	-1346.015821	2.65E-161	2.57E-160	352.3741565
LINC02380	-1.660926853	4.442840514	-1346.015821	2.65E-161	2.57E-160	352.3741565
LOC101928937	-1.660926853	4.442840514	-1346.015821	2.65E-161	2.57E-160	352.3741565
LINC01262	-1.660926853	4.442840514	-1346.015821	2.65E-161	2.57E-160	352.3741565
LOC101929022	-1.660926853	4.442840514	-1346.015821	2.65E-161	2.57E-160	352.3741565
LINC01516	-1.660926853	4.442840514	-1346.015821	2.65E-161	2.57E-160	352.3741565
LINC02116	-1.660926853	4.442840514	-1346.015821	2.65E-161	2.57E-160	352.3741565
C12orf42-AS1	-1.660926853	4.442840514	-1346.015821	2.65E-161	2.57E-160	352.3741565
LOC101929073	-1.660926853	4.442840514	-1346.015821	2.65E-161	2.57E-160	352.3741565
LINC02493	-1.660926853	4.442840514	-1346.015821	2.65E-161	2.57E-160	352.3741565
LINC01858	-1.660926853	4.442840514	-1346.015821	2.65E-161	2.57E-160	352.3741565
LOC101929148	-1.660926853	4.442840514	-1346.015821	2.65E-161	2.57E-160	352.3741565
LINC02114	-1.660926853	4.442840514	-1346.015821	2.65E-161	2.57E-160	352.3741565
LOC101929154	-1.660926853	4.442840514	-1346.015821	2.65E-161	2.57E-160	352.3741565
LOC101929172	-1.660926853	4.442840514	-1346.015821	2.65E-161	2.57E-160	352.3741565
LINC01647	-1.660926853	4.442840514	-1346.015821	2.65E-161	2.57E-160	352.3741565
LINC01729	-1.660926853	4.442840514	-1346.015821	2.65E-161	2.57E-160	352.3741565
LOC101929217	-1.660926853	4.442840514	-1346.015821	2.65E-161	2.57E-160	352.3741565
LINC02123	-1.660926853	4.442840514	-1346.015821	2.65E-161	2.57E-160	352.3741565
LINC01428	-1.660926853	4.442840514	-1346.015821	2.65E-161	2.57E-160	352.3741565
LOC101929269	-1.660926853	4.442840514	-1346.015821	2.65E-161	2.57E-160	352.3741565
LINC01751	-1.660926853	4.442840514	-1346.015821	2.65E-161	2.57E-160	352.3741565
LOC101929297	-1.660926853	4.442840514	-1346.015821	2.65E-161	2.57E-160	352.3741565
LINC01665	-1.660926853	4.442840514	-1346.015821	2.65E-161	2.57E-160	352.3741565
DDIT4L-AS1	-1.660926853	4.442840514	-1346.015821	2.65E-161	2.57E-160	352.3741565
LOC101929427	-1.660926853	4.442840514	-1346.015821	2.65E-161	2.57E-160	352.3741565
PTPRD-DT	-1.660926853	4.442840514	-1346.015821	2.65E-161	2.57E-160	352.3741565
LINGO1-AS2	-1.660926853	4.442840514	-1346.015821	2.65E-161	2.57E-160	352.3741565
LINC01339	-1.660926853	4.442840514	-1346.015821	2.65E-161	2.57E-160	352.3741565
LINC00993	-1.660926853	4.442840514	-1346.015821	2.65E-161	2.57E-160	352.3741565
LOC101929528	-1.660926853	4.442840514	-1346.015821	2.65E-161	2.57E-160	352.3741565
LOC101929551	-1.660926853	4.442840514	-1346.015821	2.65E-161	2.57E-160	352.3741565
LINC01243	-1.660926853	4.442840514	-1346.015821	2.65E-161	2.57E-160	352.3741565
LINC02647	-1.660926853	4.442840514	-1346.015821	2.65E-161	2.57E-160	352.3741565
LOC101929662	-1.660926853	4.442840514	-1346.015821	2.65E-161	2.57E-160	352.3741565
LINC02064	-1.660926853	4.442840514	-1346.015821	2.65E-161	2.57E-160	352.3741565
LINC01520	-1.660926853	4.442840514	-1346.015821	2.65E-161	2.57E-160	352.3741565
AGBL4-AS1	-1.660926853	4.442840514	-1346.015821	2.65E-161	2.57E-160	352.3741565
PRAMEF27	-1.660926853	4.442840514	-1346.015821	2.65E-161	2.57E-160	352.3741565
LOC101930100	-1.660926853	4.442840514	-1346.015821	2.65E-161	2.57E-160	352.3741565
LINC00945	-1.660926853	4.442840514	-1346.015821	2.65E-161	2.57E-160	352.3741565
LINC01030	-1.660926853	4.442840514	-1346.015821	2.65E-161	2.57E-160	352.3741565
LINC00644	-1.660926853	4.442840514	-1346.015821	2.65E-161	2.57E-160	352.3741565
RNVU1-14	-1.660926853	4.442840514	-1346.015821	2.65E-161	2.57E-160	352.3741565
RNVU1-17	-1.660926853	4.442840514	-1346.015821	2.65E-161	2.57E-160	352.3741565
RNVU1-6	-1.660926853	4.442840514	-1346.015821	2.65E-161	2.57E-160	352.3741565
RNVU1-19	-1.660926853	4.442840514	-1346.015821	2.65E-161	2.57E-160	352.3741565
MIR5787	-1.660926853	4.442840514	-1346.015821	2.65E-161	2.57E-160	352.3741565
MIR6068	-1.660926853	4.442840514	-1346.015821	2.65E-161	2.57E-160	352.3741565
MIR6070	-1.660926853	4.442840514	-1346.015821	2.65E-161	2.57E-160	352.3741565
MIR6073	-1.660926853	4.442840514	-1346.015821	2.65E-161	2.57E-160	352.3741565
MIR6074	-1.660926853	4.442840514	-1346.015821	2.65E-161	2.57E-160	352.3741565
MIR6078	-1.660926853	4.442840514	-1346.015821	2.65E-161	2.57E-160	352.3741565
MIR6079	-1.660926853	4.442840514	-1346.015821	2.65E-161	2.57E-160	352.3741565
MIR6084	-1.660926853	4.442840514	-1346.015821	2.65E-161	2.57E-160	352.3741565
MIR6085	-1.660926853	4.442840514	-1346.015821	2.65E-161	2.57E-160	352.3741565
MIR6089	-1.660926853	4.442840514	-1346.015821	2.65E-161	2.57E-160	352.3741565
MIR6125	-1.660926853	4.442840514	-1346.015821	2.65E-161	2.57E-160	352.3741565
MIR6128	-1.660926853	4.442840514	-1346.015821	2.65E-161	2.57E-160	352.3741565
MIR6129	-1.660926853	4.442840514	-1346.015821	2.65E-161	2.57E-160	352.3741565
MIR6131	-1.660926853	4.442840514	-1346.015821	2.65E-161	2.57E-160	352.3741565
MIR6133	-1.660926853	4.442840514	-1346.015821	2.65E-161	2.57E-160	352.3741565
MIR6134	-1.660926853	4.442840514	-1346.015821	2.65E-161	2.57E-160	352.3741565
MIR6165	-1.660926853	4.442840514	-1346.015821	2.65E-161	2.57E-160	352.3741565
MIR6499	-1.660926853	4.442840514	-1346.015821	2.65E-161	2.57E-160	352.3741565
MIR548AY	-1.660926853	4.442840514	-1346.015821	2.65E-161	2.57E-160	352.3741565
MIR6501	-1.660926853	4.442840514	-1346.015821	2.65E-161	2.57E-160	352.3741565
MIR6502	-1.660926853	4.442840514	-1346.015821	2.65E-161	2.57E-160	352.3741565
MIR6504	-1.660926853	4.442840514	-1346.015821	2.65E-161	2.57E-160	352.3741565
MIR6506	-1.660926853	4.442840514	-1346.015821	2.65E-161	2.57E-160	352.3741565
MIR6507	-1.660926853	4.442840514	-1346.015821	2.65E-161	2.57E-160	352.3741565
MIR6509	-1.660926853	4.442840514	-1346.015821	2.65E-161	2.57E-160	352.3741565
MIR6512	-1.660926853	4.442840514	-1346.015821	2.65E-161	2.57E-160	352.3741565
MIR6513	-1.660926853	4.442840514	-1346.015821	2.65E-161	2.57E-160	352.3741565
MIR6715B	-1.660926853	4.442840514	-1346.015821	2.65E-161	2.57E-160	352.3741565
MIR6717	-1.660926853	4.442840514	-1346.015821	2.65E-161	2.57E-160	352.3741565
MIR6511B1	-1.660926853	4.442840514	-1346.015821	2.65E-161	2.57E-160	352.3741565
MIR6718	-1.660926853	4.442840514	-1346.015821	2.65E-161	2.57E-160	352.3741565
MIR6724-1	-1.660926853	4.442840514	-1346.015821	2.65E-161	2.57E-160	352.3741565
MIR6726	-1.660926853	4.442840514	-1346.015821	2.65E-161	2.57E-160	352.3741565
MIR6727	-1.660926853	4.442840514	-1346.015821	2.65E-161	2.57E-160	352.3741565
MIR6731	-1.660926853	4.442840514	-1346.015821	2.65E-161	2.57E-160	352.3741565
MIR6732	-1.660926853	4.442840514	-1346.015821	2.65E-161	2.57E-160	352.3741565
MIR6733	-1.660926853	4.442840514	-1346.015821	2.65E-161	2.57E-160	352.3741565
MIR6742	-1.660926853	4.442840514	-1346.015821	2.65E-161	2.57E-160	352.3741565
MIR6743	-1.660926853	4.442840514	-1346.015821	2.65E-161	2.57E-160	352.3741565
MIR6748	-1.660926853	4.442840514	-1346.015821	2.65E-161	2.57E-160	352.3741565
MIR6751	-1.660926853	4.442840514	-1346.015821	2.65E-161	2.57E-160	352.3741565
MIR6755	-1.660926853	4.442840514	-1346.015821	2.65E-161	2.57E-160	352.3741565
MIR6756	-1.660926853	4.442840514	-1346.015821	2.65E-161	2.57E-160	352.3741565
MIR6758	-1.660926853	4.442840514	-1346.015821	2.65E-161	2.57E-160	352.3741565
MIR6760	-1.660926853	4.442840514	-1346.015821	2.65E-161	2.57E-160	352.3741565
MIR6761	-1.660926853	4.442840514	-1346.015821	2.65E-161	2.57E-160	352.3741565
MIR6768	-1.660926853	4.442840514	-1346.015821	2.65E-161	2.57E-160	352.3741565
MIR6770-1	-1.660926853	4.442840514	-1346.015821	2.65E-161	2.57E-160	352.3741565
MIR6771	-1.660926853	4.442840514	-1346.015821	2.65E-161	2.57E-160	352.3741565
MIR6772	-1.660926853	4.442840514	-1346.015821	2.65E-161	2.57E-160	352.3741565
MIR6787	-1.660926853	4.442840514	-1346.015821	2.65E-161	2.57E-160	352.3741565
MIR6791	-1.660926853	4.442840514	-1346.015821	2.65E-161	2.57E-160	352.3741565
MIR6800	-1.660926853	4.442840514	-1346.015821	2.65E-161	2.57E-160	352.3741565
MIR6805	-1.660926853	4.442840514	-1346.015821	2.65E-161	2.57E-160	352.3741565
MIR6820	-1.660926853	4.442840514	-1346.015821	2.65E-161	2.57E-160	352.3741565
MIR6824	-1.660926853	4.442840514	-1346.015821	2.65E-161	2.57E-160	352.3741565
MIR6826	-1.660926853	4.442840514	-1346.015821	2.65E-161	2.57E-160	352.3741565
MIR6828	-1.660926853	4.442840514	-1346.015821	2.65E-161	2.57E-160	352.3741565
MIR6830	-1.660926853	4.442840514	-1346.015821	2.65E-161	2.57E-160	352.3741565
MIR6831	-1.660926853	4.442840514	-1346.015821	2.65E-161	2.57E-160	352.3741565
MIR6834	-1.660926853	4.442840514	-1346.015821	2.65E-161	2.57E-160	352.3741565
MIR6836	-1.660926853	4.442840514	-1346.015821	2.65E-161	2.57E-160	352.3741565
MIR6839	-1.660926853	4.442840514	-1346.015821	2.65E-161	2.57E-160	352.3741565
MIR6841	-1.660926853	4.442840514	-1346.015821	2.65E-161	2.57E-160	352.3741565
MIR6842	-1.660926853	4.442840514	-1346.015821	2.65E-161	2.57E-160	352.3741565
MIR6843	-1.660926853	4.442840514	-1346.015821	2.65E-161	2.57E-160	352.3741565
MIR6847	-1.660926853	4.442840514	-1346.015821	2.65E-161	2.57E-160	352.3741565
MIR6852	-1.660926853	4.442840514	-1346.015821	2.65E-161	2.57E-160	352.3741565
MIR6854	-1.660926853	4.442840514	-1346.015821	2.65E-161	2.57E-160	352.3741565
MIR6856	-1.660926853	4.442840514	-1346.015821	2.65E-161	2.57E-160	352.3741565
MIR6857	-1.660926853	4.442840514	-1346.015821	2.65E-161	2.57E-160	352.3741565
MIR6860	-1.660926853	4.442840514	-1346.015821	2.65E-161	2.57E-160	352.3741565
MIR6861	-1.660926853	4.442840514	-1346.015821	2.65E-161	2.57E-160	352.3741565
MIR6862-1	-1.660926853	4.442840514	-1346.015821	2.65E-161	2.57E-160	352.3741565
MIR6869	-1.660926853	4.442840514	-1346.015821	2.65E-161	2.57E-160	352.3741565
MIR6870	-1.660926853	4.442840514	-1346.015821	2.65E-161	2.57E-160	352.3741565
MIR6872	-1.660926853	4.442840514	-1346.015821	2.65E-161	2.57E-160	352.3741565
MIR6876	-1.660926853	4.442840514	-1346.015821	2.65E-161	2.57E-160	352.3741565
MIR6877	-1.660926853	4.442840514	-1346.015821	2.65E-161	2.57E-160	352.3741565
MIR6878	-1.660926853	4.442840514	-1346.015821	2.65E-161	2.57E-160	352.3741565
MIR6881	-1.660926853	4.442840514	-1346.015821	2.65E-161	2.57E-160	352.3741565
MIR6882	-1.660926853	4.442840514	-1346.015821	2.65E-161	2.57E-160	352.3741565
MIR6883	-1.660926853	4.442840514	-1346.015821	2.65E-161	2.57E-160	352.3741565
MIR6885	-1.660926853	4.442840514	-1346.015821	2.65E-161	2.57E-160	352.3741565
MIR6888	-1.660926853	4.442840514	-1346.015821	2.65E-161	2.57E-160	352.3741565
MIR6890	-1.660926853	4.442840514	-1346.015821	2.65E-161	2.57E-160	352.3741565
MIR7109	-1.660926853	4.442840514	-1346.015821	2.65E-161	2.57E-160	352.3741565
MIR7110	-1.660926853	4.442840514	-1346.015821	2.65E-161	2.57E-160	352.3741565
MIR7113	-1.660926853	4.442840514	-1346.015821	2.65E-161	2.57E-160	352.3741565
MIR6511A3	-1.660926853	4.442840514	-1346.015821	2.65E-161	2.57E-160	352.3741565
MIR6511A4	-1.660926853	4.442840514	-1346.015821	2.65E-161	2.57E-160	352.3741565
MIR7152	-1.660926853	4.442840514	-1346.015821	2.65E-161	2.57E-160	352.3741565
MIR7153	-1.660926853	4.442840514	-1346.015821	2.65E-161	2.57E-160	352.3741565
MIR7154	-1.660926853	4.442840514	-1346.015821	2.65E-161	2.57E-160	352.3741565
MIR7157	-1.660926853	4.442840514	-1346.015821	2.65E-161	2.57E-160	352.3741565
MIR7158	-1.660926853	4.442840514	-1346.015821	2.65E-161	2.57E-160	352.3741565
MIR7160	-1.660926853	4.442840514	-1346.015821	2.65E-161	2.57E-160	352.3741565
MIR486-2	-1.660926853	4.442840514	-1346.015821	2.65E-161	2.57E-160	352.3741565
MIR7702	-1.660926853	4.442840514	-1346.015821	2.65E-161	2.57E-160	352.3741565
MIR7703	-1.660926853	4.442840514	-1346.015821	2.65E-161	2.57E-160	352.3741565
MIR7704	-1.660926853	4.442840514	-1346.015821	2.65E-161	2.57E-160	352.3741565
MIR7706	-1.660926853	4.442840514	-1346.015821	2.65E-161	2.57E-160	352.3741565
MIR7843	-1.660926853	4.442840514	-1346.015821	2.65E-161	2.57E-160	352.3741565
MIR4433B	-1.660926853	4.442840514	-1346.015821	2.65E-161	2.57E-160	352.3741565
MIR7844	-1.660926853	4.442840514	-1346.015821	2.65E-161	2.57E-160	352.3741565
MIR7850	-1.660926853	4.442840514	-1346.015821	2.65E-161	2.57E-160	352.3741565
MIR7852	-1.660926853	4.442840514	-1346.015821	2.65E-161	2.57E-160	352.3741565
MIR7854	-1.660926853	4.442840514	-1346.015821	2.65E-161	2.57E-160	352.3741565
MIR7855	-1.660926853	4.442840514	-1346.015821	2.65E-161	2.57E-160	352.3741565
MIR7856	-1.660926853	4.442840514	-1346.015821	2.65E-161	2.57E-160	352.3741565
MIR548BA	-1.660926853	4.442840514	-1346.015821	2.65E-161	2.57E-160	352.3741565
MIR7973-2	-1.660926853	4.442840514	-1346.015821	2.65E-161	2.57E-160	352.3741565
MIR7974	-1.660926853	4.442840514	-1346.015821	2.65E-161	2.57E-160	352.3741565
MIR7976	-1.660926853	4.442840514	-1346.015821	2.65E-161	2.57E-160	352.3741565
MIR7977	-1.660926853	4.442840514	-1346.015821	2.65E-161	2.57E-160	352.3741565
MIR7978	-1.660926853	4.442840514	-1346.015821	2.65E-161	2.57E-160	352.3741565
MIR8054	-1.660926853	4.442840514	-1346.015821	2.65E-161	2.57E-160	352.3741565
MIR8056	-1.660926853	4.442840514	-1346.015821	2.65E-161	2.57E-160	352.3741565
MIR8058	-1.660926853	4.442840514	-1346.015821	2.65E-161	2.57E-160	352.3741565
MIR8060	-1.660926853	4.442840514	-1346.015821	2.65E-161	2.57E-160	352.3741565
MIR8062	-1.660926853	4.442840514	-1346.015821	2.65E-161	2.57E-160	352.3741565
MIR8064	-1.660926853	4.442840514	-1346.015821	2.65E-161	2.57E-160	352.3741565
MIR8065	-1.660926853	4.442840514	-1346.015821	2.65E-161	2.57E-160	352.3741565
MIR8066	-1.660926853	4.442840514	-1346.015821	2.65E-161	2.57E-160	352.3741565
MIR8067	-1.660926853	4.442840514	-1346.015821	2.65E-161	2.57E-160	352.3741565
MIR8070	-1.660926853	4.442840514	-1346.015821	2.65E-161	2.57E-160	352.3741565
MIR8073	-1.660926853	4.442840514	-1346.015821	2.65E-161	2.57E-160	352.3741565
MIR8074	-1.660926853	4.442840514	-1346.015821	2.65E-161	2.57E-160	352.3741565
MIR8077	-1.660926853	4.442840514	-1346.015821	2.65E-161	2.57E-160	352.3741565
MIR8080	-1.660926853	4.442840514	-1346.015821	2.65E-161	2.57E-160	352.3741565
MIR8082	-1.660926853	4.442840514	-1346.015821	2.65E-161	2.57E-160	352.3741565
MIR8085	-1.660926853	4.442840514	-1346.015821	2.65E-161	2.57E-160	352.3741565
MIR8086	-1.660926853	4.442840514	-1346.015821	2.65E-161	2.57E-160	352.3741565
MIR8089	-1.660926853	4.442840514	-1346.015821	2.65E-161	2.57E-160	352.3741565
MIR7112	-1.660926853	4.442840514	-1346.015821	2.65E-161	2.57E-160	352.3741565
MIR6770-2	-1.660926853	4.442840514	-1346.015821	2.65E-161	2.57E-160	352.3741565
MIR6072	-1.660926853	4.442840514	-1346.015821	2.65E-161	2.57E-160	352.3741565
MIR6511B2	-1.660926853	4.442840514	-1346.015821	2.65E-161	2.57E-160	352.3741565
MIR8081	-1.660926853	4.442840514	-1346.015821	2.65E-161	2.57E-160	352.3741565
MIR6075	-1.660926853	4.442840514	-1346.015821	2.65E-161	2.57E-160	352.3741565
MIR548AZ	-1.660926853	4.442840514	-1346.015821	2.65E-161	2.57E-160	352.3741565
MIR6715A	-1.660926853	4.442840514	-1346.015821	2.65E-161	2.57E-160	352.3741565
MIR6736	-1.660926853	4.442840514	-1346.015821	2.65E-161	2.57E-160	352.3741565
MIR6773	-1.660926853	4.442840514	-1346.015821	2.65E-161	2.57E-160	352.3741565
MIR6780A	-1.660926853	4.442840514	-1346.015821	2.65E-161	2.57E-160	352.3741565
MIR6794	-1.660926853	4.442840514	-1346.015821	2.65E-161	2.57E-160	352.3741565
MIR6810	-1.660926853	4.442840514	-1346.015821	2.65E-161	2.57E-160	352.3741565
MIR6817	-1.660926853	4.442840514	-1346.015821	2.65E-161	2.57E-160	352.3741565
MIR6844	-1.660926853	4.442840514	-1346.015821	2.65E-161	2.57E-160	352.3741565
MIR6769B	-1.660926853	4.442840514	-1346.015821	2.65E-161	2.57E-160	352.3741565
MIR6880	-1.660926853	4.442840514	-1346.015821	2.65E-161	2.57E-160	352.3741565
MIR6887	-1.660926853	4.442840514	-1346.015821	2.65E-161	2.57E-160	352.3741565
MIR7114	-1.660926853	4.442840514	-1346.015821	2.65E-161	2.57E-160	352.3741565
MIR7162	-1.660926853	4.442840514	-1346.015821	2.65E-161	2.57E-160	352.3741565
MIR7515	-1.660926853	4.442840514	-1346.015821	2.65E-161	2.57E-160	352.3741565
MIR1273H	-1.660926853	4.442840514	-1346.015821	2.65E-161	2.57E-160	352.3741565
MIR7973-1	-1.660926853	4.442840514	-1346.015821	2.65E-161	2.57E-160	352.3741565
MIR8061	-1.660926853	4.442840514	-1346.015821	2.65E-161	2.57E-160	352.3741565
MIR8069-1	-1.660926853	4.442840514	-1346.015821	2.65E-161	2.57E-160	352.3741565
MIR8076	-1.660926853	4.442840514	-1346.015821	2.65E-161	2.57E-160	352.3741565
MIR6770-3	-1.660926853	4.442840514	-1346.015821	2.65E-161	2.57E-160	352.3741565
MIR6511A1	-1.660926853	4.442840514	-1346.015821	2.65E-161	2.57E-160	352.3741565
MIR6741	-1.660926853	4.442840514	-1346.015821	2.65E-161	2.57E-160	352.3741565
MIR1199	-1.660926853	4.442840514	-1346.015821	2.65E-161	2.57E-160	352.3741565
MIR6081	-1.660926853	4.442840514	-1346.015821	2.65E-161	2.57E-160	352.3741565
MIR6086	-1.660926853	4.442840514	-1346.015821	2.65E-161	2.57E-160	352.3741565
MIR6127	-1.660926853	4.442840514	-1346.015821	2.65E-161	2.57E-160	352.3741565
MIR6132	-1.660926853	4.442840514	-1346.015821	2.65E-161	2.57E-160	352.3741565
MIR6500	-1.660926853	4.442840514	-1346.015821	2.65E-161	2.57E-160	352.3741565
MIR6510	-1.660926853	4.442840514	-1346.015821	2.65E-161	2.57E-160	352.3741565
MIR6716	-1.660926853	4.442840514	-1346.015821	2.65E-161	2.57E-160	352.3741565
MIR892C	-1.660926853	4.442840514	-1346.015821	2.65E-161	2.57E-160	352.3741565
MIR6734	-1.660926853	4.442840514	-1346.015821	2.65E-161	2.57E-160	352.3741565
MIR6744	-1.660926853	4.442840514	-1346.015821	2.65E-161	2.57E-160	352.3741565
MIR6754	-1.660926853	4.442840514	-1346.015821	2.65E-161	2.57E-160	352.3741565
MIR6764	-1.660926853	4.442840514	-1346.015821	2.65E-161	2.57E-160	352.3741565
MIR6778	-1.660926853	4.442840514	-1346.015821	2.65E-161	2.57E-160	352.3741565
MIR6788	-1.660926853	4.442840514	-1346.015821	2.65E-161	2.57E-160	352.3741565
MIR6789	-1.660926853	4.442840514	-1346.015821	2.65E-161	2.57E-160	352.3741565
MIR6798	-1.660926853	4.442840514	-1346.015821	2.65E-161	2.57E-160	352.3741565
MIR6808	-1.660926853	4.442840514	-1346.015821	2.65E-161	2.57E-160	352.3741565
MIR6813	-1.660926853	4.442840514	-1346.015821	2.65E-161	2.57E-160	352.3741565
MIR6818	-1.660926853	4.442840514	-1346.015821	2.65E-161	2.57E-160	352.3741565
MIR6827	-1.660926853	4.442840514	-1346.015821	2.65E-161	2.57E-160	352.3741565
MIR6840	-1.660926853	4.442840514	-1346.015821	2.65E-161	2.57E-160	352.3741565
MIR6845	-1.660926853	4.442840514	-1346.015821	2.65E-161	2.57E-160	352.3741565
MIR6849	-1.660926853	4.442840514	-1346.015821	2.65E-161	2.57E-160	352.3741565
MIR6855	-1.660926853	4.442840514	-1346.015821	2.65E-161	2.57E-160	352.3741565
MIR6863	-1.660926853	4.442840514	-1346.015821	2.65E-161	2.57E-160	352.3741565
MIR6868	-1.660926853	4.442840514	-1346.015821	2.65E-161	2.57E-160	352.3741565
MIR6875	-1.660926853	4.442840514	-1346.015821	2.65E-161	2.57E-160	352.3741565
MIR6884	-1.660926853	4.442840514	-1346.015821	2.65E-161	2.57E-160	352.3741565
MIR7108	-1.660926853	4.442840514	-1346.015821	2.65E-161	2.57E-160	352.3741565
MIR6511A2	-1.660926853	4.442840514	-1346.015821	2.65E-161	2.57E-160	352.3741565
MIR7151	-1.660926853	4.442840514	-1346.015821	2.65E-161	2.57E-160	352.3741565
MIR7155	-1.660926853	4.442840514	-1346.015821	2.65E-161	2.57E-160	352.3741565
MIR7159	-1.660926853	4.442840514	-1346.015821	2.65E-161	2.57E-160	352.3741565
MIR7705	-1.660926853	4.442840514	-1346.015821	2.65E-161	2.57E-160	352.3741565
MIR6516	-1.660926853	4.442840514	-1346.015821	2.65E-161	2.57E-160	352.3741565
MIR7853	-1.660926853	4.442840514	-1346.015821	2.65E-161	2.57E-160	352.3741565
MIR7975	-1.660926853	4.442840514	-1346.015821	2.65E-161	2.57E-160	352.3741565
MIR8052	-1.660926853	4.442840514	-1346.015821	2.65E-161	2.57E-160	352.3741565
MIR8057	-1.660926853	4.442840514	-1346.015821	2.65E-161	2.57E-160	352.3741565
MIR8063	-1.660926853	4.442840514	-1346.015821	2.65E-161	2.57E-160	352.3741565
MIR8068	-1.660926853	4.442840514	-1346.015821	2.65E-161	2.57E-160	352.3741565
MIR8072	-1.660926853	4.442840514	-1346.015821	2.65E-161	2.57E-160	352.3741565
MIR8088	-1.660926853	4.442840514	-1346.015821	2.65E-161	2.57E-160	352.3741565
MIR6124	-1.660926853	4.442840514	-1346.015821	2.65E-161	2.57E-160	352.3741565
MIR6785	-1.660926853	4.442840514	-1346.015821	2.65E-161	2.57E-160	352.3741565
MIR8059	-1.660926853	4.442840514	-1346.015821	2.65E-161	2.57E-160	352.3741565
MIR6082	-1.660926853	4.442840514	-1346.015821	2.65E-161	2.57E-160	352.3741565
MIR6130	-1.660926853	4.442840514	-1346.015821	2.65E-161	2.57E-160	352.3741565
MIR6508	-1.660926853	4.442840514	-1346.015821	2.65E-161	2.57E-160	352.3741565
MIR6801	-1.660926853	4.442840514	-1346.015821	2.65E-161	2.57E-160	352.3741565
MIR6837	-1.660926853	4.442840514	-1346.015821	2.65E-161	2.57E-160	352.3741565
MIR6866	-1.660926853	4.442840514	-1346.015821	2.65E-161	2.57E-160	352.3741565
MIR7156	-1.660926853	4.442840514	-1346.015821	2.65E-161	2.57E-160	352.3741565
MIR8053	-1.660926853	4.442840514	-1346.015821	2.65E-161	2.57E-160	352.3741565
MIR8084	-1.660926853	4.442840514	-1346.015821	2.65E-161	2.57E-160	352.3741565
LINC01377	-1.660926853	4.442840514	-1346.015821	2.65E-161	2.57E-160	352.3741565
LINC01017	-1.660926853	4.442840514	-1346.015821	2.65E-161	2.57E-160	352.3741565
LINC02180	-1.660926853	4.442840514	-1346.015821	2.65E-161	2.57E-160	352.3741565
LINC01950	-1.660926853	4.442840514	-1346.015821	2.65E-161	2.57E-160	352.3741565
LINC03023	-1.660926853	4.442840514	-1346.015821	2.65E-161	2.57E-160	352.3741565
LINC02056	-1.660926853	4.442840514	-1346.015821	2.65E-161	2.57E-160	352.3741565
LINC01053	-1.660926853	4.442840514	-1346.015821	2.65E-161	2.57E-160	352.3741565
LINC01884	-1.660926853	4.442840514	-1346.015821	2.65E-161	2.57E-160	352.3741565
CDH23-AS1	-1.660926853	4.442840514	-1346.015821	2.65E-161	2.57E-160	352.3741565
LINC01495	-1.660926853	4.442840514	-1346.015821	2.65E-161	2.57E-160	352.3741565
LOC102723427	-1.660926853	4.442840514	-1346.015821	2.65E-161	2.57E-160	352.3741565
LOC102723451	-1.660926853	4.442840514	-1346.015821	2.65E-161	2.57E-160	352.3741565
LINC01497	-1.660926853	4.442840514	-1346.015821	2.65E-161	2.57E-160	352.3741565
LOC102723502	-1.660926853	4.442840514	-1346.015821	2.65E-161	2.57E-160	352.3741565
LINC02218	-1.660926853	4.442840514	-1346.015821	2.65E-161	2.57E-160	352.3741565
LOC102723532	-1.660926853	4.442840514	-1346.015821	2.65E-161	2.57E-160	352.3741565
LOC102723536	-1.660926853	4.442840514	-1346.015821	2.65E-161	2.57E-160	352.3741565
LINC01499	-1.660926853	4.442840514	-1346.015821	2.65E-161	2.57E-160	352.3741565
CT45A9	-1.660926853	4.442840514	-1346.015821	2.65E-161	2.57E-160	352.3741565
LOC102723684	-1.660926853	4.442840514	-1346.015821	2.65E-161	2.57E-160	352.3741565
CT45A8	-1.660926853	4.442840514	-1346.015821	2.65E-161	2.57E-160	352.3741565
LOC102723838	-1.660926853	4.442840514	-1346.015821	2.65E-161	2.57E-160	352.3741565
LOC102723851	-1.660926853	4.442840514	-1346.015821	2.65E-161	2.57E-160	352.3741565
LOC102723883	-1.660926853	4.442840514	-1346.015821	2.65E-161	2.57E-160	352.3741565
LINC02654	-1.660926853	4.442840514	-1346.015821	2.65E-161	2.57E-160	352.3741565
LINC02529	-1.660926853	4.442840514	-1346.015821	2.65E-161	2.57E-160	352.3741565
LINC01038	-1.660926853	4.442840514	-1346.015821	2.65E-161	2.57E-160	352.3741565
LINC01674	-1.660926853	4.442840514	-1346.015821	2.65E-161	2.57E-160	352.3741565
LINC02658	-1.660926853	4.442840514	-1346.015821	2.65E-161	2.57E-160	352.3741565
LINC01628	-1.660926853	4.442840514	-1346.015821	2.65E-161	2.57E-160	352.3741565
LOC102724334	-1.660926853	4.442840514	-1346.015821	2.65E-161	2.57E-160	352.3741565
LINC02305	-1.660926853	4.442840514	-1346.015821	2.65E-161	2.57E-160	352.3741565
LOC102724354	-1.660926853	4.442840514	-1346.015821	2.65E-161	2.57E-160	352.3741565
LOC102724357	-1.660926853	4.442840514	-1346.015821	2.65E-161	2.57E-160	352.3741565
LOC102724421	-1.660926853	4.442840514	-1346.015821	2.65E-161	2.57E-160	352.3741565
LOC102724452	-1.660926853	4.442840514	-1346.015821	2.65E-161	2.57E-160	352.3741565
ASB15-AS1	-1.660926853	4.442840514	-1346.015821	2.65E-161	2.57E-160	352.3741565
MSANTD5	-1.660926853	4.442840514	-1346.015821	2.65E-161	2.57E-160	352.3741565
LOC102724700	-1.660926853	4.442840514	-1346.015821	2.65E-161	2.57E-160	352.3741565
LOC102724710	-1.660926853	4.442840514	-1346.015821	2.65E-161	2.57E-160	352.3741565
LOC102724904	-1.660926853	4.442840514	-1346.015821	2.65E-161	2.57E-160	352.3741565
LOC102724929	-1.660926853	4.442840514	-1346.015821	2.65E-161	2.57E-160	352.3741565
LOC102725019	-1.660926853	4.442840514	-1346.015821	2.65E-161	2.57E-160	352.3741565
LOC102725080	-1.660926853	4.442840514	-1346.015821	2.65E-161	2.57E-160	352.3741565
CDH18-AS1	-1.660926853	4.442840514	-1346.015821	2.65E-161	2.57E-160	352.3741565
LOC102725532	-1.660926853	4.442840514	-1346.015821	2.65E-161	2.57E-160	352.3741565
DSCR4	-1.660926853	4.442840514	-1346.015821	2.65E-161	2.57E-160	352.3741565
LINC02333	-1.660926853	4.442840514	-1346.015821	2.65E-161	2.57E-160	352.3741565
LINC02759	-1.660926853	4.442840514	-1346.015821	2.65E-161	2.57E-160	352.3741565
BGLT3	-1.660926853	4.442840514	-1346.015821	2.65E-161	2.57E-160	352.3741565
LINC01442	-1.660926853	4.442840514	-1346.015821	2.65E-161	2.57E-160	352.3741565
MIR3670-3	-1.660926853	4.442840514	-1346.015821	2.65E-161	2.57E-160	352.3741565
MIR6724-2	-1.660926853	4.442840514	-1346.015821	2.65E-161	2.57E-160	352.3741565
MIR3179-4	-1.660926853	4.442840514	-1346.015821	2.65E-161	2.57E-160	352.3741565
MIR9500	-1.660926853	4.442840514	-1346.015821	2.65E-161	2.57E-160	352.3741565
MIR3648-2	-1.660926853	4.442840514	-1346.015821	2.65E-161	2.57E-160	352.3741565
MIR941-5	-1.660926853	4.442840514	-1346.015821	2.65E-161	2.57E-160	352.3741565
MIR6724-4	-1.660926853	4.442840514	-1346.015821	2.65E-161	2.57E-160	352.3741565
MIR548BB	-1.660926853	4.442840514	-1346.015821	2.65E-161	2.57E-160	352.3741565
MIR8069	-1.660926853	4.442840514	-1346.015821	2.65E-161	2.57E-160	352.3741565
MIR8485	-1.660926853	4.442840514	-1346.015821	2.65E-161	2.57E-160	352.3741565
MIR6724-3	-1.660926853	4.442840514	-1346.015821	2.65E-161	2.57E-160	352.3741565
MIR3670-4	-1.660926853	4.442840514	-1346.015821	2.65E-161	2.57E-160	352.3741565
MIR5701-3	-1.660926853	4.442840514	-1346.015821	2.65E-161	2.57E-160	352.3741565
TGFB2-OT1	-1.660926853	4.442840514	-1346.015821	2.65E-161	2.57E-160	352.3741565
LINC00383	-1.660926853	4.442840514	-1346.015821	2.65E-161	2.57E-160	352.3741565
PRG3	-1.660926853	4.442840514	-1346.015821	2.65E-161	2.57E-160	352.3741565
SPAG11B	-1.660926853	4.442840514	-1346.015821	2.65E-161	2.57E-160	352.3741565
LINC01044	-1.660926853	4.442840514	-1346.015821	2.65E-161	2.57E-160	352.3741565
LINC01195	-1.660926853	4.442840514	-1346.015821	2.65E-161	2.57E-160	352.3741565
LINC01201	-1.660926853	4.442840514	-1346.015821	2.65E-161	2.57E-160	352.3741565
LINC01221	-1.660926853	4.442840514	-1346.015821	2.65E-161	2.57E-160	352.3741565
LINC01264	-1.660926853	4.442840514	-1346.015821	2.65E-161	2.57E-160	352.3741565
MAFA-AS1	-1.660926853	4.442840514	-1346.015821	2.65E-161	2.57E-160	352.3741565
GACAT1	-1.660926853	4.442840514	-1346.015821	2.65E-161	2.57E-160	352.3741565
LINC01072	-1.660926853	4.442840514	-1346.015821	2.65E-161	2.57E-160	352.3741565
LINC00396	-1.660926853	4.442840514	-1346.015821	2.65E-161	2.57E-160	352.3741565
LINC01256	-1.660926853	4.442840514	-1346.015821	2.65E-161	2.57E-160	352.3741565
LINC01307	-1.660926853	4.442840514	-1346.015821	2.65E-161	2.57E-160	352.3741565
LINC01324	-1.660926853	4.442840514	-1346.015821	2.65E-161	2.57E-160	352.3741565
LINC01392	-1.660926853	4.442840514	-1346.015821	2.65E-161	2.57E-160	352.3741565
LINC01525	-1.660926853	4.442840514	-1346.015821	2.65E-161	2.57E-160	352.3741565
LINC00376	-1.660926853	4.442840514	-1346.015821	2.65E-161	2.57E-160	352.3741565
LINC01386	-1.660926853	4.442840514	-1346.015821	2.65E-161	2.57E-160	352.3741565
STX18-IT1	-1.660926853	4.442840514	-1346.015821	2.65E-161	2.57E-160	352.3741565
LOC104613533	-1.660926853	4.442840514	-1346.015821	2.65E-161	2.57E-160	352.3741565
LINC02210-CRHR1	-1.660926853	4.442840514	-1346.015821	2.65E-161	2.57E-160	352.3741565
LINC02711	-1.660926853	4.442840514	-1346.015821	2.65E-161	2.57E-160	352.3741565
LINC02746	-1.660926853	4.442840514	-1346.015821	2.65E-161	2.57E-160	352.3741565
LINC02737	-1.660926853	4.442840514	-1346.015821	2.65E-161	2.57E-160	352.3741565
LINC02713	-1.660926853	4.442840514	-1346.015821	2.65E-161	2.57E-160	352.3741565
LINC02719	-1.660926853	4.442840514	-1346.015821	2.65E-161	2.57E-160	352.3741565
LINC02715	-1.660926853	4.442840514	-1346.015821	2.65E-161	2.57E-160	352.3741565
LOC105369496	-1.660926853	4.442840514	-1346.015821	2.65E-161	2.57E-160	352.3741565
LINC02098	-1.660926853	4.442840514	-1346.015821	2.65E-161	2.57E-160	352.3741565
LINC02684	-1.660926853	4.442840514	-1346.015821	2.65E-161	2.57E-160	352.3741565
LINC02451	-1.660926853	4.442840514	-1346.015821	2.65E-161	2.57E-160	352.3741565
LINC02403	-1.660926853	4.442840514	-1346.015821	2.65E-161	2.57E-160	352.3741565
LINC02425	-1.660926853	4.442840514	-1346.015821	2.65E-161	2.57E-160	352.3741565
LINC02424	-1.660926853	4.442840514	-1346.015821	2.65E-161	2.57E-160	352.3741565
LINC02459	-1.660926853	4.442840514	-1346.015821	2.65E-161	2.57E-160	352.3741565
LINC02439	-1.660926853	4.442840514	-1346.015821	2.65E-161	2.57E-160	352.3741565
LOC105370024	-1.660926853	4.442840514	-1346.015821	2.65E-161	2.57E-160	352.3741565
LINC01040	-1.660926853	4.442840514	-1346.015821	2.65E-161	2.57E-160	352.3741565
LOC105370340	-1.660926853	4.442840514	-1346.015821	2.65E-161	2.57E-160	352.3741565
LINC02337	-1.660926853	4.442840514	-1346.015821	2.65E-161	2.57E-160	352.3741565
LINC02286	-1.660926853	4.442840514	-1346.015821	2.65E-161	2.57E-160	352.3741565
LINC02281	-1.660926853	4.442840514	-1346.015821	2.65E-161	2.57E-160	352.3741565
LINC02282	-1.660926853	4.442840514	-1346.015821	2.65E-161	2.57E-160	352.3741565
LOC105370473	-1.660926853	4.442840514	-1346.015821	2.65E-161	2.57E-160	352.3741565
LOC105370586	-1.660926853	4.442840514	-1346.015821	2.65E-161	2.57E-160	352.3741565
LINC02330	-1.660926853	4.442840514	-1346.015821	2.65E-161	2.57E-160	352.3741565
LINC02299	-1.660926853	4.442840514	-1346.015821	2.65E-161	2.57E-160	352.3741565
LINC02304	-1.660926853	4.442840514	-1346.015821	2.65E-161	2.57E-160	352.3741565
SCG5-AS1	-1.660926853	4.442840514	-1346.015821	2.65E-161	2.57E-160	352.3741565
LOC105370829	-1.660926853	4.442840514	-1346.015821	2.65E-161	2.57E-160	352.3741565
LINC02205	-1.660926853	4.442840514	-1346.015821	2.65E-161	2.57E-160	352.3741565
LOC105370954	-1.660926853	4.442840514	-1346.015821	2.65E-161	2.57E-160	352.3741565
LINC02852	-1.660926853	4.442840514	-1346.015821	2.65E-161	2.57E-160	352.3741565
LOC105371006	-1.660926853	4.442840514	-1346.015821	2.65E-161	2.57E-160	352.3741565
LINC02194	-1.660926853	4.442840514	-1346.015821	2.65E-161	2.57E-160	352.3741565
LINC02168	-1.660926853	4.442840514	-1346.015821	2.65E-161	2.57E-160	352.3741565
LOC105371272	-1.660926853	4.442840514	-1346.015821	2.65E-161	2.57E-160	352.3741565
LOC105371335	-1.660926853	4.442840514	-1346.015821	2.65E-161	2.57E-160	352.3741565
DHX33-DT	-1.660926853	4.442840514	-1346.015821	2.65E-161	2.57E-160	352.3741565
LOC105371508	-1.660926853	4.442840514	-1346.015821	2.65E-161	2.57E-160	352.3741565
LINC02093	-1.660926853	4.442840514	-1346.015821	2.65E-161	2.57E-160	352.3741565
LINC01681	-1.660926853	4.442840514	-1346.015821	2.65E-161	2.57E-160	352.3741565
LINC01688	-1.660926853	4.442840514	-1346.015821	2.65E-161	2.57E-160	352.3741565
LINC01680	-1.660926853	4.442840514	-1346.015821	2.65E-161	2.57E-160	352.3741565
LINC02079	-1.660926853	4.442840514	-1346.015821	2.65E-161	2.57E-160	352.3741565
LINC02089	-1.660926853	4.442840514	-1346.015821	2.65E-161	2.57E-160	352.3741565
LINC01928	-1.660926853	4.442840514	-1346.015821	2.65E-161	2.57E-160	352.3741565
LOC105372035	-1.660926853	4.442840514	-1346.015821	2.65E-161	2.57E-160	352.3741565
LOC105372041	-1.660926853	4.442840514	-1346.015821	2.65E-161	2.57E-160	352.3741565
LOC105372045	-1.660926853	4.442840514	-1346.015821	2.65E-161	2.57E-160	352.3741565
LOC105372068	-1.660926853	4.442840514	-1346.015821	2.65E-161	2.57E-160	352.3741565
LINC02565	-1.660926853	4.442840514	-1346.015821	2.65E-161	2.57E-160	352.3741565
LINC01926	-1.660926853	4.442840514	-1346.015821	2.65E-161	2.57E-160	352.3741565
LOC105372179	-1.660926853	4.442840514	-1346.015821	2.65E-161	2.57E-160	352.3741565
LOC105372202	-1.660926853	4.442840514	-1346.015821	2.65E-161	2.57E-160	352.3741565
LINC01893	-1.660926853	4.442840514	-1346.015821	2.65E-161	2.57E-160	352.3741565
LINC02841	-1.660926853	4.442840514	-1346.015821	2.65E-161	2.57E-160	352.3741565
LINC01837	-1.660926853	4.442840514	-1346.015821	2.65E-161	2.57E-160	352.3741565
ZNF222-DT	-1.660926853	4.442840514	-1346.015821	2.65E-161	2.57E-160	352.3741565
LINC01872	-1.660926853	4.442840514	-1346.015821	2.65E-161	2.57E-160	352.3741565
LOC105372551	-1.660926853	4.442840514	-1346.015821	2.65E-161	2.57E-160	352.3741565
LINC01728	-1.660926853	4.442840514	-1346.015821	2.65E-161	2.57E-160	352.3741565
LINC01716	-1.660926853	4.442840514	-1346.015821	2.65E-161	2.57E-160	352.3741565
LOC105372749	-1.660926853	4.442840514	-1346.015821	2.65E-161	2.57E-160	352.3741565
LINC01774	-1.660926853	4.442840514	-1346.015821	2.65E-161	2.57E-160	352.3741565
LINC01696	-1.660926853	4.442840514	-1346.015821	2.65E-161	2.57E-160	352.3741565
LINC02771	-1.660926853	4.442840514	-1346.015821	2.65E-161	2.57E-160	352.3741565
LOC105372937	-1.660926853	4.442840514	-1346.015821	2.65E-161	2.57E-160	352.3741565
LOC105372980	-1.660926853	4.442840514	-1346.015821	2.65E-161	2.57E-160	352.3741565
LINC01456	-1.660926853	4.442840514	-1346.015821	2.65E-161	2.57E-160	352.3741565
LINC01745	-1.660926853	4.442840514	-1346.015821	2.65E-161	2.57E-160	352.3741565
FAM236D	-1.660926853	4.442840514	-1346.015821	2.65E-161	2.57E-160	352.3741565
LOC105373373	-1.660926853	4.442840514	-1346.015821	2.65E-161	2.57E-160	352.3741565
LINC01810	-1.660926853	4.442840514	-1346.015821	2.65E-161	2.57E-160	352.3741565
LINC01849	-1.660926853	4.442840514	-1346.015821	2.65E-161	2.57E-160	352.3741565
LINC01935	-1.660926853	4.442840514	-1346.015821	2.65E-161	2.57E-160	352.3741565
LOC105373524	-1.660926853	4.442840514	-1346.015821	2.65E-161	2.57E-160	352.3741565
LINC01941	-1.660926853	4.442840514	-1346.015821	2.65E-161	2.57E-160	352.3741565
LOC105373682	-1.660926853	4.442840514	-1346.015821	2.65E-161	2.57E-160	352.3741565
LINC01817	-1.660926853	4.442840514	-1346.015821	2.65E-161	2.57E-160	352.3741565
LOC105373876	-1.660926853	4.442840514	-1346.015821	2.65E-161	2.57E-160	352.3741565
LINC02024	-1.660926853	4.442840514	-1346.015821	2.65E-161	2.57E-160	352.3741565
LOC105374088	-1.660926853	4.442840514	-1346.015821	2.65E-161	2.57E-160	352.3741565
LOC105374134	-1.660926853	4.442840514	-1346.015821	2.65E-161	2.57E-160	352.3741565
LOC105374171	-1.660926853	4.442840514	-1346.015821	2.65E-161	2.57E-160	352.3741565
LINC01995	-1.660926853	4.442840514	-1346.015821	2.65E-161	2.57E-160	352.3741565
LINC01972	-1.660926853	4.442840514	-1346.015821	2.65E-161	2.57E-160	352.3741565
LINC02513	-1.660926853	4.442840514	-1346.015821	2.65E-161	2.57E-160	352.3741565
LINC02383	-1.660926853	4.442840514	-1346.015821	2.65E-161	2.57E-160	352.3741565
LINC01946	-1.660926853	4.442840514	-1346.015821	2.65E-161	2.57E-160	352.3741565
LOC105374461	-1.660926853	4.442840514	-1346.015821	2.65E-161	2.57E-160	352.3741565
LOC105374516	-1.660926853	4.442840514	-1346.015821	2.65E-161	2.57E-160	352.3741565
LINC02472	-1.660926853	4.442840514	-1346.015821	2.65E-161	2.57E-160	352.3741565
LINC02501	-1.660926853	4.442840514	-1346.015821	2.65E-161	2.57E-160	352.3741565
LINC01867	-1.660926853	4.442840514	-1346.015821	2.65E-161	2.57E-160	352.3741565
LINC02162	-1.660926853	4.442840514	-1346.015821	2.65E-161	2.57E-160	352.3741565
LINC02121	-1.660926853	4.442840514	-1346.015821	2.65E-161	2.57E-160	352.3741565
LINC02142	-1.660926853	4.442840514	-1346.015821	2.65E-161	2.57E-160	352.3741565
LINC02103	-1.660926853	4.442840514	-1346.015821	2.65E-161	2.57E-160	352.3741565
LINC02110	-1.660926853	4.442840514	-1346.015821	2.65E-161	2.57E-160	352.3741565
LINC01805	-1.660926853	4.442840514	-1346.015821	2.65E-161	2.57E-160	352.3741565
LOC105375050	-1.660926853	4.442840514	-1346.015821	2.65E-161	2.57E-160	352.3741565
LOC105375266	-1.660926853	4.442840514	-1346.015821	2.65E-161	2.57E-160	352.3741565
LINC02838	-1.660926853	4.442840514	-1346.015821	2.65E-161	2.57E-160	352.3741565
GS1-278J22.2	-1.660926853	4.442840514	-1346.015821	2.65E-161	2.57E-160	352.3741565
LOC105375297	-1.660926853	4.442840514	-1346.015821	2.65E-161	2.57E-160	352.3741565
LOC105375341	-1.660926853	4.442840514	-1346.015821	2.65E-161	2.57E-160	352.3741565
LINC00972	-1.660926853	4.442840514	-1346.015821	2.65E-161	2.57E-160	352.3741565
LINC02476	-1.660926853	4.442840514	-1346.015821	2.65E-161	2.57E-160	352.3741565
LOC105375556	-1.660926853	4.442840514	-1346.015821	2.65E-161	2.57E-160	352.3741565
LOC105375589	-1.660926853	4.442840514	-1346.015821	2.65E-161	2.57E-160	352.3741565
LINC02845	-1.660926853	4.442840514	-1346.015821	2.65E-161	2.57E-160	352.3741565
LOC105375750	-1.660926853	4.442840514	-1346.015821	2.65E-161	2.57E-160	352.3741565
XKR4-AS1	-1.660926853	4.442840514	-1346.015821	2.65E-161	2.57E-160	352.3741565
LOC105375851	-1.660926853	4.442840514	-1346.015821	2.65E-161	2.57E-160	352.3741565
LINC02839	-1.660926853	4.442840514	-1346.015821	2.65E-161	2.57E-160	352.3741565
LOC105375972	-1.660926853	4.442840514	-1346.015821	2.65E-161	2.57E-160	352.3741565
LINC02834	-1.660926853	4.442840514	-1346.015821	2.65E-161	2.57E-160	352.3741565
LINC02247	-1.660926853	4.442840514	-1346.015821	2.65E-161	2.57E-160	352.3741565
LINC02662	-1.660926853	4.442840514	-1346.015821	2.65E-161	2.57E-160	352.3741565
LINC02639	-1.660926853	4.442840514	-1346.015821	2.65E-161	2.57E-160	352.3741565
LINC02665	-1.660926853	4.442840514	-1346.015821	2.65E-161	2.57E-160	352.3741565
LOC105376435	-1.660926853	4.442840514	-1346.015821	2.65E-161	2.57E-160	352.3741565
LINC02643	-1.660926853	4.442840514	-1346.015821	2.65E-161	2.57E-160	352.3741565
LINC02644	-1.660926853	4.442840514	-1346.015821	2.65E-161	2.57E-160	352.3741565
LINC02545	-1.660926853	4.442840514	-1346.015821	2.65E-161	2.57E-160	352.3741565
LINC02686	-1.660926853	4.442840514	-1346.015821	2.65E-161	2.57E-160	352.3741565
LINC02742	-1.660926853	4.442840514	-1346.015821	2.65E-161	2.57E-160	352.3741565
LINC02546	-1.660926853	4.442840514	-1346.015821	2.65E-161	2.57E-160	352.3741565
LINC02721	-1.660926853	4.442840514	-1346.015821	2.65E-161	2.57E-160	352.3741565
LINC02760	-1.660926853	4.442840514	-1346.015821	2.65E-161	2.57E-160	352.3741565
LOC105376650	-1.660926853	4.442840514	-1346.015821	2.65E-161	2.57E-160	352.3741565
LINC02780	-1.660926853	4.442840514	-1346.015821	2.65E-161	2.57E-160	352.3741565
LOC105376686	-1.660926853	4.442840514	-1346.015821	2.65E-161	2.57E-160	352.3741565
LINC01784	-1.660926853	4.442840514	-1346.015821	2.65E-161	2.57E-160	352.3741565
LINC01757	-1.660926853	4.442840514	-1346.015821	2.65E-161	2.57E-160	352.3741565
LINC02022	-1.660926853	4.442840514	-1346.015821	2.65E-161	2.57E-160	352.3741565
LINC01742	-1.660926853	4.442840514	-1346.015821	2.65E-161	2.57E-160	352.3741565
LINC02017	-1.660926853	4.442840514	-1346.015821	2.65E-161	2.57E-160	352.3741565
LINC02025	-1.660926853	4.442840514	-1346.015821	2.65E-161	2.57E-160	352.3741565
LOC105377209	-1.660926853	4.442840514	-1346.015821	2.65E-161	2.57E-160	352.3741565
LOC105377213	-1.660926853	4.442840514	-1346.015821	2.65E-161	2.57E-160	352.3741565
LINC02619	-1.660926853	4.442840514	-1346.015821	2.65E-161	2.57E-160	352.3741565
LINC02429	-1.660926853	4.442840514	-1346.015821	2.65E-161	2.57E-160	352.3741565
LINC02271	-1.660926853	4.442840514	-1346.015821	2.65E-161	2.57E-160	352.3741565
LINC02835	-1.660926853	4.442840514	-1346.015821	2.65E-161	2.57E-160	352.3741565
VAMP9P	-1.660926853	4.442840514	-1346.015821	2.65E-161	2.57E-160	352.3741565
LOC105377480	-1.660926853	4.442840514	-1346.015821	2.65E-161	2.57E-160	352.3741565
LINC02174	-1.660926853	4.442840514	-1346.015821	2.65E-161	2.57E-160	352.3741565
LINC02509	-1.660926853	4.442840514	-1346.015821	2.65E-161	2.57E-160	352.3741565
TEMN3-AS1	-1.660926853	4.442840514	-1346.015821	2.65E-161	2.57E-160	352.3741565
LOC105377603	-1.660926853	4.442840514	-1346.015821	2.65E-161	2.57E-160	352.3741565
LINC02508	-1.660926853	4.442840514	-1346.015821	2.65E-161	2.57E-160	352.3741565
LINC02480	-1.660926853	4.442840514	-1346.015821	2.65E-161	2.57E-160	352.3741565
LINC02494	-1.660926853	4.442840514	-1346.015821	2.65E-161	2.57E-160	352.3741565
LINC01932	-1.660926853	4.442840514	-1346.015821	2.65E-161	2.57E-160	352.3741565
LINC02540	-1.660926853	4.442840514	-1346.015821	2.65E-161	2.57E-160	352.3741565
LINC01611	-1.660926853	4.442840514	-1346.015821	2.65E-161	2.57E-160	352.3741565
LINC02526	-1.660926853	4.442840514	-1346.015821	2.65E-161	2.57E-160	352.3741565
LNCPOIR	-1.660926853	4.442840514	-1346.015821	2.65E-161	2.57E-160	352.3741565
LINC02534	-1.660926853	4.442840514	-1346.015821	2.65E-161	2.57E-160	352.3741565
LOC105378052	-1.660926853	4.442840514	-1346.015821	2.65E-161	2.57E-160	352.3741565
LOC105378066	-1.660926853	4.442840514	-1346.015821	2.65E-161	2.57E-160	352.3741565
LINC01861	-1.660926853	4.442840514	-1346.015821	2.65E-161	2.57E-160	352.3741565
LOC105378328	-1.660926853	4.442840514	-1346.015821	2.65E-161	2.57E-160	352.3741565
LINC02655	-1.660926853	4.442840514	-1346.015821	2.65E-161	2.57E-160	352.3741565
LINC02650	-1.660926853	4.442840514	-1346.015821	2.65E-161	2.57E-160	352.3741565
LOC105378402	-1.660926853	4.442840514	-1346.015821	2.65E-161	2.57E-160	352.3741565
LOC105378464	-1.660926853	4.442840514	-1346.015821	2.65E-161	2.57E-160	352.3741565
LINC02624	-1.660926853	4.442840514	-1346.015821	2.65E-161	2.57E-160	352.3741565
TMEM275	-1.660926853	4.442840514	-1346.015821	2.65E-161	2.57E-160	352.3741565
LINC01753	-1.660926853	4.442840514	-1346.015821	2.65E-161	2.57E-160	352.3741565
LINC01739	-1.660926853	4.442840514	-1346.015821	2.65E-161	2.57E-160	352.3741565
LINC01707	-1.660926853	4.442840514	-1346.015821	2.65E-161	2.57E-160	352.3741565
LINC01758	-1.660926853	4.442840514	-1346.015821	2.65E-161	2.57E-160	352.3741565
KLF18	-1.660926853	4.442840514	-1346.015821	2.65E-161	2.57E-160	352.3741565
LINC02118	-1.660926853	4.442840514	-1346.015821	2.65E-161	2.57E-160	352.3741565
FAM197Y7	-1.660926853	4.442840514	-1346.015821	2.65E-161	2.57E-160	352.3741565
FAM197Y6	-1.660926853	4.442840514	-1346.015821	2.65E-161	2.57E-160	352.3741565
LINC02130	-1.660926853	4.442840514	-1346.015821	2.65E-161	2.57E-160	352.3741565
LINC01455	-1.660926853	4.442840514	-1346.015821	2.65E-161	2.57E-160	352.3741565
LINC01047	-1.660926853	4.442840514	-1346.015821	2.65E-161	2.57E-160	352.3741565
WSPAR	-1.660926853	4.442840514	-1346.015821	2.65E-161	2.57E-160	352.3741565
LINC02676	-1.660926853	4.442840514	-1346.015821	2.65E-161	2.57E-160	352.3741565
LINC00374	-1.660926853	4.442840514	-1346.015821	2.65E-161	2.57E-160	352.3741565
LINC01173	-1.660926853	4.442840514	-1346.015821	2.65E-161	2.57E-160	352.3741565
LINC01381	-1.660926853	4.442840514	-1346.015821	2.65E-161	2.57E-160	352.3741565
LINC01318	-1.660926853	4.442840514	-1346.015821	2.65E-161	2.57E-160	352.3741565
LINC01074	-1.660926853	4.442840514	-1346.015821	2.65E-161	2.57E-160	352.3741565
PSLNR	-1.660926853	4.442840514	-1346.015821	2.65E-161	2.57E-160	352.3741565
LINC01613	-1.660926853	4.442840514	-1346.015821	2.65E-161	2.57E-160	352.3741565
LUADT1	-1.660926853	4.442840514	-1346.015821	2.65E-161	2.57E-160	352.3741565
TRPC7-AS2	-1.660926853	4.442840514	-1346.015821	2.65E-161	2.57E-160	352.3741565
RNA5-8SN1	-1.660926853	4.442840514	-1346.015821	2.65E-161	2.57E-160	352.3741565
SCARNA21B	-1.660926853	4.442840514	-1346.015821	2.65E-161	2.57E-160	352.3741565
SCARNA18B	-1.660926853	4.442840514	-1346.015821	2.65E-161	2.57E-160	352.3741565
OR5I1	-1.660926853	4.442840514	-1346.015821	2.65E-161	2.57E-160	352.3741565
LOC107983963	-1.660926853	4.442840514	-1346.015821	2.65E-161	2.57E-160	352.3741565
LOC107984704	-1.660926853	4.442840514	-1346.015821	2.65E-161	2.57E-160	352.3741565
LINC01916	-1.660926853	4.442840514	-1346.015821	2.65E-161	2.57E-160	352.3741565
LINC01834	-1.660926853	4.442840514	-1346.015821	2.65E-161	2.57E-160	352.3741565
LOC107985432	-1.660926853	4.442840514	-1346.015821	2.65E-161	2.57E-160	352.3741565
LINC01701	-1.660926853	4.442840514	-1346.015821	2.65E-161	2.57E-160	352.3741565
LINC01826	-1.660926853	4.442840514	-1346.015821	2.65E-161	2.57E-160	352.3741565
MDFIC2	-1.660926853	4.442840514	-1346.015821	2.65E-161	2.57E-160	352.3741565
LINC02465	-1.660926853	4.442840514	-1346.015821	2.65E-161	2.57E-160	352.3741565
CPVL-AS1	-1.660926853	4.442840514	-1346.015821	2.65E-161	2.57E-160	352.3741565
LOC107986888	-1.660926853	4.442840514	-1346.015821	2.65E-161	2.57E-160	352.3741565
LOC107986954	-1.660926853	4.442840514	-1346.015821	2.65E-161	2.57E-160	352.3741565
LOC107987032	-1.660926853	4.442840514	-1346.015821	2.65E-161	2.57E-160	352.3741565
LOC107987035	-1.660926853	4.442840514	-1346.015821	2.65E-161	2.57E-160	352.3741565
LOC107987066	-1.660926853	4.442840514	-1346.015821	2.65E-161	2.57E-160	352.3741565
OOSP4B	-1.660926853	4.442840514	-1346.015821	2.65E-161	2.57E-160	352.3741565
FAM197Y3	-1.660926853	4.442840514	-1346.015821	2.65E-161	2.57E-160	352.3741565
LOC107987420	-1.660926853	4.442840514	-1346.015821	2.65E-161	2.57E-160	352.3741565
LOC107987434	-1.660926853	4.442840514	-1346.015821	2.65E-161	2.57E-160	352.3741565
CCL27	-1.660926853	4.442840514	-1346.015821	2.65E-161	2.57E-160	352.3741565
MASCRNA	-1.660926853	4.442840514	-1346.015821	2.65E-161	2.57E-160	352.3741565
SNORA50D	-1.660926853	4.442840514	-1346.015821	2.65E-161	2.57E-160	352.3741565
SNORA10B	-1.660926853	4.442840514	-1346.015821	2.65E-161	2.57E-160	352.3741565
SNORA11G	-1.660926853	4.442840514	-1346.015821	2.65E-161	2.57E-160	352.3741565
SNORA20B	-1.660926853	4.442840514	-1346.015821	2.65E-161	2.57E-160	352.3741565
SNORA31B	-1.660926853	4.442840514	-1346.015821	2.65E-161	2.57E-160	352.3741565
SNORA40B	-1.660926853	4.442840514	-1346.015821	2.65E-161	2.57E-160	352.3741565
SNORA40C	-1.660926853	4.442840514	-1346.015821	2.65E-161	2.57E-160	352.3741565
SNORA48B	-1.660926853	4.442840514	-1346.015821	2.65E-161	2.57E-160	352.3741565
SNORA63D	-1.660926853	4.442840514	-1346.015821	2.65E-161	2.57E-160	352.3741565
SNORA74D	-1.660926853	4.442840514	-1346.015821	2.65E-161	2.57E-160	352.3741565
SNORD31B	-1.660926853	4.442840514	-1346.015821	2.65E-161	2.57E-160	352.3741565
SNORD38D	-1.660926853	4.442840514	-1346.015821	2.65E-161	2.57E-160	352.3741565
SNORD65B	-1.660926853	4.442840514	-1346.015821	2.65E-161	2.57E-160	352.3741565
SNORD65C	-1.660926853	4.442840514	-1346.015821	2.65E-161	2.57E-160	352.3741565
SNORD77B	-1.660926853	4.442840514	-1346.015821	2.65E-161	2.57E-160	352.3741565
SNORD3G	-1.660926853	4.442840514	-1346.015821	2.65E-161	2.57E-160	352.3741565
SNORD3J	-1.660926853	4.442840514	-1346.015821	2.65E-161	2.57E-160	352.3741565
SNORA30B	-1.660926853	4.442840514	-1346.015821	2.65E-161	2.57E-160	352.3741565
SNORA75B	-1.660926853	4.442840514	-1346.015821	2.65E-161	2.57E-160	352.3741565
SNORD70B	-1.660926853	4.442840514	-1346.015821	2.65E-161	2.57E-160	352.3741565
SNORA50B	-1.660926853	4.442840514	-1346.015821	2.65E-161	2.57E-160	352.3741565
SNORA1B	-1.660926853	4.442840514	-1346.015821	2.65E-161	2.57E-160	352.3741565
SNORA21B	-1.660926853	4.442840514	-1346.015821	2.65E-161	2.57E-160	352.3741565
SNORA24B	-1.660926853	4.442840514	-1346.015821	2.65E-161	2.57E-160	352.3741565
SNORA35B	-1.660926853	4.442840514	-1346.015821	2.65E-161	2.57E-160	352.3741565
SNORA41B	-1.660926853	4.442840514	-1346.015821	2.65E-161	2.57E-160	352.3741565
SNORA63B	-1.660926853	4.442840514	-1346.015821	2.65E-161	2.57E-160	352.3741565
SNORA63E	-1.660926853	4.442840514	-1346.015821	2.65E-161	2.57E-160	352.3741565
SNORA77B	-1.660926853	4.442840514	-1346.015821	2.65E-161	2.57E-160	352.3741565
SNORD28B	-1.660926853	4.442840514	-1346.015821	2.65E-161	2.57E-160	352.3741565
SNORD63B	-1.660926853	4.442840514	-1346.015821	2.65E-161	2.57E-160	352.3741565
SNORD74B	-1.660926853	4.442840514	-1346.015821	2.65E-161	2.57E-160	352.3741565
SNORD3E	-1.660926853	4.442840514	-1346.015821	2.65E-161	2.57E-160	352.3741565
SNORD3H	-1.660926853	4.442840514	-1346.015821	2.65E-161	2.57E-160	352.3741565
SNORD13E	-1.660926853	4.442840514	-1346.015821	2.65E-161	2.57E-160	352.3741565
SNORD38C	-1.660926853	4.442840514	-1346.015821	2.65E-161	2.57E-160	352.3741565
SNORA25B	-1.660926853	4.442840514	-1346.015821	2.65E-161	2.57E-160	352.3741565
LINC02231	-1.660926853	4.442840514	-1346.015821	2.65E-161	2.57E-160	352.3741565
RNA5-8SN2	-1.660926853	4.442840514	-1346.015821	2.65E-161	2.57E-160	352.3741565
RNA5-8SN3	-1.660926853	4.442840514	-1346.015821	2.65E-161	2.57E-160	352.3741565
P3R3URF	-1.660926853	4.442840514	-1346.015821	2.65E-161	2.57E-160	352.3741565
EEF1AKMT4-ECE2	-1.660926853	4.442840514	-1346.015821	2.65E-161	2.57E-160	352.3741565
LINC02567	-1.660926853	4.442840514	-1346.015821	2.65E-161	2.57E-160	352.3741565
GPC3-AS1	-1.660926853	4.442840514	-1346.015821	2.65E-161	2.57E-160	352.3741565
LINC02155	-1.660926853	4.442840514	-1346.015821	2.65E-161	2.57E-160	352.3741565
LINC02856	-1.660926853	4.442840514	-1346.015821	2.65E-161	2.57E-160	352.3741565
LOC112268234	-1.660926853	4.442840514	-1346.015821	2.65E-161	2.57E-160	352.3741565
LOC112268391	-1.660926853	4.442840514	-1346.015821	2.65E-161	2.57E-160	352.3741565
LOC112268392	-1.660926853	4.442840514	-1346.015821	2.65E-161	2.57E-160	352.3741565
LOC112268393	-1.660926853	4.442840514	-1346.015821	2.65E-161	2.57E-160	352.3741565
LOC112268411	-1.660926853	4.442840514	-1346.015821	2.65E-161	2.57E-160	352.3741565
LOC112268441	-1.660926853	4.442840514	-1346.015821	2.65E-161	2.57E-160	352.3741565
TREX1	-1.660926853	4.442840514	-1346.015821	2.65E-161	2.57E-160	352.3741565
LINC02617	-1.660926853	4.442840514	-1346.015821	2.65E-161	2.57E-160	352.3741565
CGB1	-1.660926853	4.442840514	-1346.015821	2.65E-161	2.57E-160	352.3741565
CSPG4P1Y	-1.660926853	4.442840514	-1346.015821	2.65E-161	2.57E-160	352.3741565
TTTY3	-1.660926853	4.442840514	-1346.015821	2.65E-161	2.57E-160	352.3741565
TTTY4	-1.660926853	4.442840514	-1346.015821	2.65E-161	2.57E-160	352.3741565
GUCA1ANB	-1.660926853	4.442840514	-1346.015821	2.65E-161	2.57E-160	352.3741565
TSPAN18-AS1	-1.660926853	4.442840514	-1346.015821	2.65E-161	2.57E-160	352.3741565
RNU1-155P	-1.660926853	4.442840514	-1346.015821	2.65E-161	2.57E-160	352.3741565
LINC02862	-1.660926853	4.442840514	-1346.015821	2.65E-161	2.57E-160	352.3741565
RNU1-154P	-1.660926853	4.442840514	-1346.015821	2.65E-161	2.57E-160	352.3741565
H3P3	-1.660926853	4.442840514	-1346.015821	2.65E-161	2.57E-160	352.3741565
H3C5P	-1.660926853	4.442840514	-1346.015821	2.65E-161	2.57E-160	352.3741565
H2BP5	-1.660926853	4.442840514	-1346.015821	2.65E-161	2.57E-160	352.3741565
H3P17	-1.660926853	4.442840514	-1346.015821	2.65E-161	2.57E-160	352.3741565
H3P28	-1.660926853	4.442840514	-1346.015821	2.65E-161	2.57E-160	352.3741565
H3P30	-1.660926853	4.442840514	-1346.015821	2.65E-161	2.57E-160	352.3741565
H3P32	-1.660926853	4.442840514	-1346.015821	2.65E-161	2.57E-160	352.3741565
H3P35	-1.660926853	4.442840514	-1346.015821	2.65E-161	2.57E-160	352.3741565
H3P19	-1.660926853	4.442840514	-1346.015821	2.65E-161	2.57E-160	352.3741565
H2AQ1P	-1.660926853	4.442840514	-1346.015821	2.65E-161	2.57E-160	352.3741565
H2BP7	-1.660926853	4.442840514	-1346.015821	2.65E-161	2.57E-160	352.3741565
H3P22	-1.660926853	4.442840514	-1346.015821	2.65E-161	2.57E-160	352.3741565
H3P29	-1.660926853	4.442840514	-1346.015821	2.65E-161	2.57E-160	352.3741565
H3P40	-1.660926853	4.442840514	-1346.015821	2.65E-161	2.57E-160	352.3741565
H3P46	-1.660926853	4.442840514	-1346.015821	2.65E-161	2.57E-160	352.3741565
H2BP8	-1.660926853	4.442840514	-1346.015821	2.65E-161	2.57E-160	352.3741565
H2AZP7	-1.660926853	4.442840514	-1346.015821	2.65E-161	2.57E-160	352.3741565
FMO9P	-1.660926853	4.442840514	-1346.015821	2.65E-161	2.57E-160	352.3741565
SNORD83B	-1.660926853	4.442840514	-1346.015821	2.65E-161	2.57E-160	352.3741565
LYZL2	-1.660926853	4.442840514	-1346.015821	2.65E-161	2.57E-160	352.3741565
TRIM64	-1.660926853	4.442840514	-1346.015821	2.65E-161	2.57E-160	352.3741565
PRR20A	-1.660926853	4.442840514	-1346.015821	2.65E-161	2.57E-160	352.3741565
OVCA2	-1.660926853	4.442840514	-1346.015821	2.65E-161	2.57E-160	352.3741565
ATP6V1G3	-1.660926853	4.442840514	-1346.015821	2.65E-161	2.57E-160	352.3741565
BPIFA3	-1.660926853	4.442840514	-1346.015821	2.65E-161	2.57E-160	352.3741565
TRIM43	-1.660926853	4.442840514	-1346.015821	2.65E-161	2.57E-160	352.3741565
OR13C5	-1.660926853	4.442840514	-1346.015821	2.65E-161	2.57E-160	352.3741565
CRHR1	-1.660926853	4.442840514	-1346.015821	2.65E-161	2.57E-160	352.3741565
XAGE-4	-1.660926853	4.442840514	-1346.015821	2.65E-161	2.57E-160	352.3741565
PAGE3	-1.660926853	4.442840514	-1346.015821	2.65E-161	2.57E-160	352.3741565
PISRT1	-1.660926853	4.442840514	-1346.015821	2.65E-161	2.57E-160	352.3741565
DEFB104A	-1.660926853	4.442840514	-1346.015821	2.65E-161	2.57E-160	352.3741565
MACROD2-IT1	-1.660926853	4.442840514	-1346.015821	2.65E-161	2.57E-160	352.3741565
DEFB127	-1.660926853	4.442840514	-1346.015821	2.65E-161	2.57E-160	352.3741565
SCP2D1	-1.660926853	4.442840514	-1346.015821	2.65E-161	2.57E-160	352.3741565
DCANP1	-1.660926853	4.442840514	-1346.015821	2.65E-161	2.57E-160	352.3741565
CRYGC	-1.660926853	4.442840514	-1346.015821	2.65E-161	2.57E-160	352.3741565
CSF2RA	-1.660926853	4.442840514	-1346.015821	2.65E-161	2.57E-160	352.3741565
LINC00934	-1.660926853	4.442840514	-1346.015821	2.65E-161	2.57E-160	352.3741565
PWAR1	-1.660926853	4.442840514	-1346.015821	2.65E-161	2.57E-160	352.3741565
TRIM67-AS1	-1.660926853	4.442840514	-1346.015821	2.65E-161	2.57E-160	352.3741565
OTOS	-1.660926853	4.442840514	-1346.015821	2.65E-161	2.57E-160	352.3741565
DPPA2	-1.660926853	4.442840514	-1346.015821	2.65E-161	2.57E-160	352.3741565
PYDC2	-1.660926853	4.442840514	-1346.015821	2.65E-161	2.57E-160	352.3741565
LINC02085	-1.660926853	4.442840514	-1346.015821	2.65E-161	2.57E-160	352.3741565
LINC02011	-1.660926853	4.442840514	-1346.015821	2.65E-161	2.57E-160	352.3741565
C7orf77	-1.660926853	4.442840514	-1346.015821	2.65E-161	2.57E-160	352.3741565
FMR1NB	-1.660926853	4.442840514	-1346.015821	2.65E-161	2.57E-160	352.3741565
RBMY2FP	-1.660926853	4.442840514	-1346.015821	2.65E-161	2.57E-160	352.3741565
RBMY1F	-1.660926853	4.442840514	-1346.015821	2.65E-161	2.57E-160	352.3741565
DAZ1	-1.660926853	4.442840514	-1346.015821	2.65E-161	2.57E-160	352.3741565
SLC25A3P1	-1.660926853	4.442840514	-1346.015821	2.65E-161	2.57E-160	352.3741565
DEFA1	-1.660926853	4.442840514	-1346.015821	2.65E-161	2.57E-160	352.3741565
ZNF883	-1.660926853	4.442840514	-1346.015821	2.65E-161	2.57E-160	352.3741565
FAM47B	-1.660926853	4.442840514	-1346.015821	2.65E-161	2.57E-160	352.3741565
XAGE5	-1.660926853	4.442840514	-1346.015821	2.65E-161	2.57E-160	352.3741565
COX7B2	-1.660926853	4.442840514	-1346.015821	2.65E-161	2.57E-160	352.3741565
DEFT1P	-1.660926853	4.442840514	-1346.015821	2.65E-161	2.57E-160	352.3741565
C7orf33	-1.660926853	4.442840514	-1346.015821	2.65E-161	2.57E-160	352.3741565
CDY2B	-1.660926853	4.442840514	-1346.015821	2.65E-161	2.57E-160	352.3741565
DHRSX	-1.660926853	4.442840514	-1346.015821	2.65E-161	2.57E-160	352.3741565
PRSS59P	-1.660926853	4.442840514	-1346.015821	2.65E-161	2.57E-160	352.3741565
OR4C11	-1.660926853	4.442840514	-1346.015821	2.65E-161	2.57E-160	352.3741565
OR5AS1	-1.660926853	4.442840514	-1346.015821	2.65E-161	2.57E-160	352.3741565
OR8K5	-1.660926853	4.442840514	-1346.015821	2.65E-161	2.57E-160	352.3741565
OR8J1	-1.660926853	4.442840514	-1346.015821	2.65E-161	2.57E-160	352.3741565
OR5M3	-1.660926853	4.442840514	-1346.015821	2.65E-161	2.57E-160	352.3741565
OR5M8	-1.660926853	4.442840514	-1346.015821	2.65E-161	2.57E-160	352.3741565
GSTA5	-1.660926853	4.442840514	-1346.015821	2.65E-161	2.57E-160	352.3741565
TP53TG3	-1.660926853	4.442840514	-1346.015821	2.65E-161	2.57E-160	352.3741565
DEFB105A	-1.660926853	4.442840514	-1346.015821	2.65E-161	2.57E-160	352.3741565
DEFB106A	-1.660926853	4.442840514	-1346.015821	2.65E-161	2.57E-160	352.3741565
DEFB107A	-1.660926853	4.442840514	-1346.015821	2.65E-161	2.57E-160	352.3741565
DEFB110	-1.660926853	4.442840514	-1346.015821	2.65E-161	2.57E-160	352.3741565
DEFB113	-1.660926853	4.442840514	-1346.015821	2.65E-161	2.57E-160	352.3741565
DEFB114	-1.660926853	4.442840514	-1346.015821	2.65E-161	2.57E-160	352.3741565
DEFB115	-1.660926853	4.442840514	-1346.015821	2.65E-161	2.57E-160	352.3741565
DEFB116	-1.660926853	4.442840514	-1346.015821	2.65E-161	2.57E-160	352.3741565
DEFB122	-1.660926853	4.442840514	-1346.015821	2.65E-161	2.57E-160	352.3741565
DEFB123	-1.660926853	4.442840514	-1346.015821	2.65E-161	2.57E-160	352.3741565
DEFB130A	-1.660926853	4.442840514	-1346.015821	2.65E-161	2.57E-160	352.3741565
TTTY7	-1.660926853	4.442840514	-1346.015821	2.65E-161	2.57E-160	352.3741565
FUT5	-1.660926853	4.442840514	-1346.015821	2.65E-161	2.57E-160	352.3741565
FAM197Y2	-1.660926853	4.442840514	-1346.015821	2.65E-161	2.57E-160	352.3741565
TTTY17A	-1.660926853	4.442840514	-1346.015821	2.65E-161	2.57E-160	352.3741565
TTTY20	-1.660926853	4.442840514	-1346.015821	2.65E-161	2.57E-160	352.3741565
TTTY19	-1.660926853	4.442840514	-1346.015821	2.65E-161	2.57E-160	352.3741565
TTTY21	-1.660926853	4.442840514	-1346.015821	2.65E-161	2.57E-160	352.3741565
TTTY22	-1.660926853	4.442840514	-1346.015821	2.65E-161	2.57E-160	352.3741565
TTTY23	-1.660926853	4.442840514	-1346.015821	2.65E-161	2.57E-160	352.3741565
CDY1B	-1.660926853	4.442840514	-1346.015821	2.65E-161	2.57E-160	352.3741565
KRTAP15-1	-1.660926853	4.442840514	-1346.015821	2.65E-161	2.57E-160	352.3741565
CT47A11	-1.660926853	4.442840514	-1346.015821	2.65E-161	2.57E-160	352.3741565
LINC01743	-1.660926853	4.442840514	-1346.015821	2.65E-161	2.57E-160	352.3741565
GAGE2C	-1.660926853	4.442840514	-1346.015821	2.65E-161	2.57E-160	352.3741565
GAGE4	-1.660926853	4.442840514	-1346.015821	2.65E-161	2.57E-160	352.3741565
GAGE6	-1.660926853	4.442840514	-1346.015821	2.65E-161	2.57E-160	352.3741565
GAGE7	-1.660926853	4.442840514	-1346.015821	2.65E-161	2.57E-160	352.3741565
DSCR10	-1.660926853	4.442840514	-1346.015821	2.65E-161	2.57E-160	352.3741565
FAM230C	-1.660926853	4.442840514	-1346.015821	2.65E-161	2.57E-160	352.3741565
D21S2088E	-1.660926853	4.442840514	-1346.015821	2.65E-161	2.57E-160	352.3741565
RNU12	-1.660926853	4.442840514	-1346.015821	2.65E-161	2.57E-160	352.3741565
GAGE12I	-1.660926853	4.442840514	-1346.015821	2.65E-161	2.57E-160	352.3741565
GAGE2E	-1.660926853	4.442840514	-1346.015821	2.65E-161	2.57E-160	352.3741565
RNU105C	-1.660926853	4.442840514	-1346.015821	2.65E-161	2.57E-160	352.3741565
RNU105B	-1.660926853	4.442840514	-1346.015821	2.65E-161	2.57E-160	352.3741565
SNORD102	-1.660926853	4.442840514	-1346.015821	2.65E-161	2.57E-160	352.3741565
SNORD4B	-1.660926853	4.442840514	-1346.015821	2.65E-161	2.57E-160	352.3741565
SNORA71A	-1.660926853	4.442840514	-1346.015821	2.65E-161	2.57E-160	352.3741565
SNORA70	-1.660926853	4.442840514	-1346.015821	2.65E-161	2.57E-160	352.3741565
SNORA68	-1.660926853	4.442840514	-1346.015821	2.65E-161	2.57E-160	352.3741565
SNORA67	-1.660926853	4.442840514	-1346.015821	2.65E-161	2.57E-160	352.3741565
SNORA64	-1.660926853	4.442840514	-1346.015821	2.65E-161	2.57E-160	352.3741565
SNORD62A	-1.660926853	4.442840514	-1346.015821	2.65E-161	2.57E-160	352.3741565
SNORD61	-1.660926853	4.442840514	-1346.015821	2.65E-161	2.57E-160	352.3741565
SNORD58B	-1.660926853	4.442840514	-1346.015821	2.65E-161	2.57E-160	352.3741565
SNORD58A	-1.660926853	4.442840514	-1346.015821	2.65E-161	2.57E-160	352.3741565
SNORD57	-1.660926853	4.442840514	-1346.015821	2.65E-161	2.57E-160	352.3741565
SNORD56	-1.660926853	4.442840514	-1346.015821	2.65E-161	2.57E-160	352.3741565
SNORD54	-1.660926853	4.442840514	-1346.015821	2.65E-161	2.57E-160	352.3741565
SNORD52	-1.660926853	4.442840514	-1346.015821	2.65E-161	2.57E-160	352.3741565
SNORD49A	-1.660926853	4.442840514	-1346.015821	2.65E-161	2.57E-160	352.3741565
SNORD45B	-1.660926853	4.442840514	-1346.015821	2.65E-161	2.57E-160	352.3741565
SNORD45A	-1.660926853	4.442840514	-1346.015821	2.65E-161	2.57E-160	352.3741565
SNORD42A	-1.660926853	4.442840514	-1346.015821	2.65E-161	2.57E-160	352.3741565
SNORD55	-1.660926853	4.442840514	-1346.015821	2.65E-161	2.57E-160	352.3741565
SNORD36B	-1.660926853	4.442840514	-1346.015821	2.65E-161	2.57E-160	352.3741565
SNORD36A	-1.660926853	4.442840514	-1346.015821	2.65E-161	2.57E-160	352.3741565
SNORD35A	-1.660926853	4.442840514	-1346.015821	2.65E-161	2.57E-160	352.3741565
SNORD34	-1.660926853	4.442840514	-1346.015821	2.65E-161	2.57E-160	352.3741565
SNORD33	-1.660926853	4.442840514	-1346.015821	2.65E-161	2.57E-160	352.3741565
SNORD32A	-1.660926853	4.442840514	-1346.015821	2.65E-161	2.57E-160	352.3741565
SNORD24	-1.660926853	4.442840514	-1346.015821	2.65E-161	2.57E-160	352.3741565
RNU11	-1.660926853	4.442840514	-1346.015821	2.65E-161	2.57E-160	352.3741565
RNU5E-1	-1.660926853	4.442840514	-1346.015821	2.65E-161	2.57E-160	352.3741565
RNU5B-1	-1.660926853	4.442840514	-1346.015821	2.65E-161	2.57E-160	352.3741565
RNVU1-18	-1.660926853	4.442840514	-1346.015821	2.65E-161	2.57E-160	352.3741565
RNU1-2	-1.660926853	4.442840514	-1346.015821	2.65E-161	2.57E-160	352.3741565
GIP	-1.660926853	4.442840514	-1346.015821	2.65E-161	2.57E-160	352.3741565
HSFY1P1	-1.660926853	4.442840514	-1346.015821	2.65E-161	2.57E-160	352.3741565
AMY1A	-1.660926853	4.442840514	-1346.015821	2.65E-161	2.57E-160	352.3741565
AMY1C	-1.660926853	4.442840514	-1346.015821	2.65E-161	2.57E-160	352.3741565
GP1BB	-1.660926853	4.442840514	-1346.015821	2.65E-161	2.57E-160	352.3741565
PPP2R3B	-1.660926853	4.442840514	-1346.015821	2.65E-161	2.57E-160	352.3741565
OR10AG1	-1.660926853	4.442840514	-1346.015821	2.65E-161	2.57E-160	352.3741565
OR4K3	-1.660926853	4.442840514	-1346.015821	2.65E-161	2.57E-160	352.3741565
OR4N4	-1.660926853	4.442840514	-1346.015821	2.65E-161	2.57E-160	352.3741565
LINC01566	-1.660926853	4.442840514	-1346.015821	2.65E-161	2.57E-160	352.3741565
LOC284344	-1.660926853	4.442840514	-1346.015821	2.65E-161	2.57E-160	352.3741565
MBD3L5	-1.660926853	4.442840514	-1346.015821	2.65E-161	2.57E-160	352.3741565
LINC01777	-1.660926853	4.442840514	-1346.015821	2.65E-161	2.57E-160	352.3741565
LINC01019	-1.660926853	4.442840514	-1346.015821	2.65E-161	2.57E-160	352.3741565
CNPY1	-1.660926853	4.442840514	-1346.015821	2.65E-161	2.57E-160	352.3741565
LINC02209	-1.660926853	4.442840514	-1346.015821	2.65E-161	2.57E-160	352.3741565
LOC286177	-1.660926853	4.442840514	-1346.015821	2.65E-161	2.57E-160	352.3741565
P2RY8	-1.660926853	4.442840514	-1346.015821	2.65E-161	2.57E-160	352.3741565
CSN1S2AP	-1.660926853	4.442840514	-1346.015821	2.65E-161	2.57E-160	352.3741565
FAM223B	-1.660926853	4.442840514	-1346.015821	2.65E-161	2.57E-160	352.3741565
CPS1-IT1	-1.660926853	4.442840514	-1346.015821	2.65E-161	2.57E-160	352.3741565
PRSS50	-1.660926853	4.442840514	-1346.015821	2.65E-161	2.57E-160	352.3741565
LGALS13	-1.660926853	4.442840514	-1346.015821	2.65E-161	2.57E-160	352.3741565
SLC25A6	-1.660926853	4.442840514	-1346.015821	2.65E-161	2.57E-160	352.3741565
GUCA1A	-1.660926853	4.442840514	-1346.015821	2.65E-161	2.57E-160	352.3741565
SPANXA1	-1.660926853	4.442840514	-1346.015821	2.65E-161	2.57E-160	352.3741565
HBE1	-1.660926853	4.442840514	-1346.015821	2.65E-161	2.57E-160	352.3741565
HBG1	-1.660926853	4.442840514	-1346.015821	2.65E-161	2.57E-160	352.3741565
BPIFA4P	-1.660926853	4.442840514	-1346.015821	2.65E-161	2.57E-160	352.3741565
SNORD8	-1.660926853	4.442840514	-1346.015821	2.65E-161	2.57E-160	352.3741565
SNORD56B	-1.660926853	4.442840514	-1346.015821	2.65E-161	2.57E-160	352.3741565
HTN3	-1.660926853	4.442840514	-1346.015821	2.65E-161	2.57E-160	352.3741565
KRTAP7-1	-1.660926853	4.442840514	-1346.015821	2.65E-161	2.57E-160	352.3741565
KRTAP6-1	-1.660926853	4.442840514	-1346.015821	2.65E-161	2.57E-160	352.3741565
KRTAP6-2	-1.660926853	4.442840514	-1346.015821	2.65E-161	2.57E-160	352.3741565
KRTAP19-4	-1.660926853	4.442840514	-1346.015821	2.65E-161	2.57E-160	352.3741565
KRTAP19-5	-1.660926853	4.442840514	-1346.015821	2.65E-161	2.57E-160	352.3741565
KRTAP19-6	-1.660926853	4.442840514	-1346.015821	2.65E-161	2.57E-160	352.3741565
KRTAP19-7	-1.660926853	4.442840514	-1346.015821	2.65E-161	2.57E-160	352.3741565
KRTAP20-1	-1.660926853	4.442840514	-1346.015821	2.65E-161	2.57E-160	352.3741565
KRTAP20-2	-1.660926853	4.442840514	-1346.015821	2.65E-161	2.57E-160	352.3741565
KRTAP21-1	-1.660926853	4.442840514	-1346.015821	2.65E-161	2.57E-160	352.3741565
KRTAP22-1	-1.660926853	4.442840514	-1346.015821	2.65E-161	2.57E-160	352.3741565
KRTAP20-3	-1.660926853	4.442840514	-1346.015821	2.65E-161	2.57E-160	352.3741565
SNORD108	-1.660926853	4.442840514	-1346.015821	2.65E-161	2.57E-160	352.3741565
SNORD109A	-1.660926853	4.442840514	-1346.015821	2.65E-161	2.57E-160	352.3741565
SNORD109B	-1.660926853	4.442840514	-1346.015821	2.65E-161	2.57E-160	352.3741565
SNORD115-1	-1.660926853	4.442840514	-1346.015821	2.65E-161	2.57E-160	352.3741565
OR5F1	-1.660926853	4.442840514	-1346.015821	2.65E-161	2.57E-160	352.3741565
LINC00550	-1.660926853	4.442840514	-1346.015821	2.65E-161	2.57E-160	352.3741565
LINC00347	-1.660926853	4.442840514	-1346.015821	2.65E-161	2.57E-160	352.3741565
NOS2P3	-1.660926853	4.442840514	-1346.015821	2.65E-161	2.57E-160	352.3741565
LINC01734	-1.660926853	4.442840514	-1346.015821	2.65E-161	2.57E-160	352.3741565
LINC01692	-1.660926853	4.442840514	-1346.015821	2.65E-161	2.57E-160	352.3741565
LINC02260	-1.660926853	4.442840514	-1346.015821	2.65E-161	2.57E-160	352.3741565
LINC02239	-1.660926853	4.442840514	-1346.015821	2.65E-161	2.57E-160	352.3741565
LINC03019	-1.660926853	4.442840514	-1346.015821	2.65E-161	2.57E-160	352.3741565
PRAMEF9	-1.660926853	4.442840514	-1346.015821	2.65E-161	2.57E-160	352.3741565
IFNA17	-1.660926853	4.442840514	-1346.015821	2.65E-161	2.57E-160	352.3741565
SNORD64	-1.660926853	4.442840514	-1346.015821	2.65E-161	2.57E-160	352.3741565
LINC00442	-1.660926853	4.442840514	-1346.015821	2.65E-161	2.57E-160	352.3741565
LCE1A	-1.660926853	4.442840514	-1346.015821	2.65E-161	2.57E-160	352.3741565
LCE3A	-1.660926853	4.442840514	-1346.015821	2.65E-161	2.57E-160	352.3741565
LCE3B	-1.660926853	4.442840514	-1346.015821	2.65E-161	2.57E-160	352.3741565
LCE3E	-1.660926853	4.442840514	-1346.015821	2.65E-161	2.57E-160	352.3741565
KRTAP12-1	-1.660926853	4.442840514	-1346.015821	2.65E-161	2.57E-160	352.3741565
VCY1B	-1.660926853	4.442840514	-1346.015821	2.65E-161	2.57E-160	352.3741565
IL3RA	-1.660926853	4.442840514	-1346.015821	2.65E-161	2.57E-160	352.3741565
IL9R	-1.660926853	4.442840514	-1346.015821	2.65E-161	2.57E-160	352.3741565
NANOGNB	-1.660926853	4.442840514	-1346.015821	2.65E-161	2.57E-160	352.3741565
CCDC172	-1.660926853	4.442840514	-1346.015821	2.65E-161	2.57E-160	352.3741565
LINC01785	-1.660926853	4.442840514	-1346.015821	2.65E-161	2.57E-160	352.3741565
RN7SL2	-1.660926853	4.442840514	-1346.015821	2.65E-161	2.57E-160	352.3741565
LINC00317	-1.660926853	4.442840514	-1346.015821	2.65E-161	2.57E-160	352.3741565
RBMY1B	-1.660926853	4.442840514	-1346.015821	2.65E-161	2.57E-160	352.3741565
RBMY1D	-1.660926853	4.442840514	-1346.015821	2.65E-161	2.57E-160	352.3741565
RBMY1E	-1.660926853	4.442840514	-1346.015821	2.65E-161	2.57E-160	352.3741565
RBMY1J	-1.660926853	4.442840514	-1346.015821	2.65E-161	2.57E-160	352.3741565
LINC00533	-1.660926853	4.442840514	-1346.015821	2.65E-161	2.57E-160	352.3741565
LINC00320	-1.660926853	4.442840514	-1346.015821	2.65E-161	2.57E-160	352.3741565
KRT33A	-1.660926853	4.442840514	-1346.015821	2.65E-161	2.57E-160	352.3741565
LINC01999	-1.660926853	4.442840514	-1346.015821	2.65E-161	2.57E-160	352.3741565
LINC01904	-1.660926853	4.442840514	-1346.015821	2.65E-161	2.57E-160	352.3741565
LINC00316	-1.660926853	4.442840514	-1346.015821	2.65E-161	2.57E-160	352.3741565
RESP18	-1.660926853	4.442840514	-1346.015821	2.65E-161	2.57E-160	352.3741565
GRXCR1	-1.660926853	4.442840514	-1346.015821	2.65E-161	2.57E-160	352.3741565
SPACA5	-1.660926853	4.442840514	-1346.015821	2.65E-161	2.57E-160	352.3741565
CENPVL1	-1.660926853	4.442840514	-1346.015821	2.65E-161	2.57E-160	352.3741565
OR5D16	-1.660926853	4.442840514	-1346.015821	2.65E-161	2.57E-160	352.3741565
OR5W2	-1.660926853	4.442840514	-1346.015821	2.65E-161	2.57E-160	352.3741565
OR5M9	-1.660926853	4.442840514	-1346.015821	2.65E-161	2.57E-160	352.3741565
TRIM77	-1.660926853	4.442840514	-1346.015821	2.65E-161	2.57E-160	352.3741565
OR4M2	-1.660926853	4.442840514	-1346.015821	2.65E-161	2.57E-160	352.3741565
PRAMEF8	-1.660926853	4.442840514	-1346.015821	2.65E-161	2.57E-160	352.3741565
PRAMEF17	-1.660926853	4.442840514	-1346.015821	2.65E-161	2.57E-160	352.3741565
USP17L9P	-1.660926853	4.442840514	-1346.015821	2.65E-161	2.57E-160	352.3741565
H3Y1	-1.660926853	4.442840514	-1346.015821	2.65E-161	2.57E-160	352.3741565
TRIM49D1	-1.660926853	4.442840514	-1346.015821	2.65E-161	2.57E-160	352.3741565
LINC00547	-1.660926853	4.442840514	-1346.015821	2.65E-161	2.57E-160	352.3741565
LINC01879	-1.660926853	4.442840514	-1346.015821	2.65E-161	2.57E-160	352.3741565
PRAMEF13	-1.660926853	4.442840514	-1346.015821	2.65E-161	2.57E-160	352.3741565
LINC01721	-1.660926853	4.442840514	-1346.015821	2.65E-161	2.57E-160	352.3741565
LOC401442	-1.660926853	4.442840514	-1346.015821	2.65E-161	2.57E-160	352.3741565
FAM74A4	-1.660926853	4.442840514	-1346.015821	2.65E-161	2.57E-160	352.3741565
CD99P1	-1.660926853	4.442840514	-1346.015821	2.65E-161	2.57E-160	352.3741565
LOC401589	-1.660926853	4.442840514	-1346.015821	2.65E-161	2.57E-160	352.3741565
[truncated: 24,472 more rows]
