# Supplementary material for: Elucidating immunological characteristics of the adenoma-carcinoma sequence in colorectal cancer patients in South Korea using a bioinformatics approach
Source: Sci Rep. 2024 May 2;14:10105. doi: 10.1038/s41598-024-56078-2 (PMC11066069; doi:10.1038/s41598-024-56078-2)
Supplement: Supplementary file 3 — Supplementary Information 3. [file 41598_2024_56078_MOESM3_ESM.csv]

symbol	logFC	AveExpr	t	P.Value	adj.P.Val	B
BEST4	-3.88452606	7.283656219	-13.74175176	6.99E-22	1.85E-17	38.91193277
SPIB	-2.854059591	6.812852588	-13.285559	4.07E-21	5.39E-17	37.23687916
OTOP3	-1.790469737	5.256983057	-12.34917904	1.64E-19	1.45E-15	33.70904229
SLC17A8	-1.210811547	5.105292945	-11.07458464	2.98E-17	1.97E-13	28.72418056
FAM135B	-1.696795237	5.511458251	-10.53379513	2.85E-16	1.51E-12	26.5519458
CA7	-3.700531159	8.572684382	-10.34698265	6.26E-16	2.76E-12	25.7945768
ALKAL1	1.643047648	5.113172461	10.26745445	8.75E-16	3.31E-12	25.47114285
WNT2	2.234645951	5.362279109	10.15003779	1.44E-15	4.76E-12	24.99255677
LUZP2	-1.270016857	5.435997553	-10.04959998	2.20E-15	6.47E-12	24.58220315
OTOP2	-3.910897693	6.641012311	-10.00514822	2.66E-15	7.04E-12	24.40031151
ARNTL2	1.394510817	6.459920732	9.869391962	4.73E-15	1.14E-11	23.84379648
INHBA	2.782793367	6.080914926	9.810805304	6.07E-15	1.34E-11	23.60317109
LINC02000	-0.648969403	4.829837339	-9.769043431	7.26E-15	1.48E-11	23.43148559
DHRS7C	-0.852798848	4.84984834	-9.673011661	1.09E-14	2.07E-11	23.03619654
DAO	-1.453573767	5.321216202	-9.645676209	1.23E-14	2.17E-11	22.92355434
SLC30A10	-2.392469456	6.013914251	-9.557391575	1.79E-14	2.96E-11	22.55939776
LGI1	-1.209614185	5.243696158	-9.413467161	3.32E-14	5.16E-11	21.96462088
ABCA10	-1.191274987	5.738997163	-9.381868155	3.80E-14	5.58E-11	21.83386056
TMIGD1	-3.402888733	7.136358902	-9.284620852	5.76E-14	8.03E-11	21.43106802
ABCG2	-2.111932634	6.67943876	-9.271246018	6.10E-14	8.08E-11	21.37562786
ESM1	2.019404494	5.383235098	9.153247063	1.01E-13	1.28E-10	20.88609154
SLC27A6	-1.053557607	5.125779717	-9.070273076	1.45E-13	1.73E-10	20.5414398
LINC02023	-1.393970188	5.168018085	-9.056213528	1.54E-13	1.73E-10	20.48300801
GNG7	-1.491823869	6.411168925	-9.051370153	1.57E-13	1.73E-10	20.46287675
CXCL8	2.386209208	6.491499632	9.014098457	1.84E-13	1.90E-10	20.30792368
CWH43	-2.328652828	6.644822839	-9.011300088	1.86E-13	1.90E-10	20.2962873
RERGL	-1.431618669	5.496117465	-8.932866545	2.61E-13	2.56E-10	19.97000567
ETV4	2.557753432	7.4875738	8.820193959	4.24E-13	3.99E-10	19.50087429
RNF152	-1.661229071	7.095186096	-8.813482882	4.37E-13	3.99E-10	19.47291747
CDC14A	-1.12667037	6.767553888	-8.794943712	4.73E-13	4.18E-10	19.39567982
AMPD1	-1.487948232	5.557103573	-8.725608225	6.38E-13	5.45E-10	19.10672041
CLDN1	2.420724642	6.675640691	8.709297545	6.85E-13	5.66E-10	19.03872435
COL11A1	2.557110194	5.979545415	8.690433206	7.43E-13	5.96E-10	18.96007352
AQP8	-3.738548863	7.889000023	-8.667856223	8.19E-13	6.31E-10	18.86593134
NPY	-0.880485864	5.116941258	-8.663390611	8.35E-13	6.31E-10	18.84730897
EPOP	1.567569633	5.812541781	8.651620352	8.78E-13	6.43E-10	18.79822259
ALPI	-2.139639218	6.441861598	-8.646346021	8.98E-13	6.43E-10	18.77622557
ADAMTS12	1.936699302	6.240658724	8.595425749	1.12E-12	7.79E-10	18.56382564
MAFG-DT	0.910609549	5.350641895	8.577986092	1.21E-12	8.19E-10	18.49106805
TNFRSF13B	-1.686408392	5.928136974	-8.559273163	1.31E-12	8.65E-10	18.41299168
CLCA4	-3.931728414	8.536280121	-8.531166691	1.48E-12	9.23E-10	18.29571017
RSPO2	-1.611805353	5.688127096	-8.525420156	1.51E-12	9.23E-10	18.27172956
SLC17A4	-2.226216674	6.962901301	-8.523437742	1.53E-12	9.23E-10	18.26345671
FAP	1.850175532	5.871610354	8.52227618	1.53E-12	9.23E-10	18.25860934
MMP1	2.731022263	6.490078531	8.460475547	2.00E-12	1.18E-09	18.00067612
HECW2	1.095656687	5.955588815	8.449679231	2.10E-12	1.21E-09	17.95561078
GFI1B	-0.676381671	5.403077912	-8.420673705	2.38E-12	1.33E-09	17.83453075
C11orf86	-1.969561075	6.105553432	-8.417096731	2.42E-12	1.33E-09	17.81959846
KRT24	-1.883786883	5.609539168	-8.324313801	3.60E-12	1.95E-09	17.43223295
VSTM2A	-1.861127693	5.901745071	-8.307824977	3.87E-12	2.04E-09	17.36338719
SLC35G1	-1.00771762	6.786064501	-8.304481469	3.93E-12	2.04E-09	17.34942692
STMN2	-1.869416537	6.488334722	-8.299130409	4.02E-12	2.05E-09	17.32708437
PELATON	1.024051649	5.511947412	8.294138098	4.11E-12	2.05E-09	17.30623966
MTHFD1L	1.426386464	6.686674471	8.283789166	4.29E-12	2.10E-09	17.2630289
GLP2R	-1.46503949	6.154534499	-8.262497271	4.71E-12	2.23E-09	17.1741265
TRHDE	-1.196407778	5.911489341	-8.261116032	4.74E-12	2.23E-09	17.16835925
STC2	2.09169265	6.169882579	8.257730355	4.80E-12	2.23E-09	17.15422262
ABCB11	-1.865159148	5.587444561	-8.147337481	7.74E-12	3.48E-09	16.69329906
UBFD1	0.696383918	7.67714852	8.146997913	7.75E-12	3.48E-09	16.69188134
POLR2D	0.605152952	7.231704699	8.140796807	7.96E-12	3.49E-09	16.66599159
CLEC3B	-1.652167767	6.662989612	-8.138359481	8.04E-12	3.49E-09	16.65581578
ENPP6	-1.19047448	5.392498615	-8.134936874	8.16E-12	3.49E-09	16.64152651
TINCR	-1.482840258	5.852105088	-8.1191105	8.74E-12	3.65E-09	16.57545317
SCARA5	-2.436260647	7.301142302	-8.116658973	8.83E-12	3.65E-09	16.56521851
CYP4F29P	-0.890311519	4.892110626	-8.07845675	1.04E-11	4.24E-09	16.40573928
LINC01615	0.546037187	4.642535649	8.064823199	1.10E-11	4.43E-09	16.34882854
TENT5C	-1.430205992	7.761773818	-8.049577248	1.18E-11	4.66E-09	16.28518994
LYPD8	-2.626578208	7.735666361	-8.042629033	1.22E-11	4.73E-09	16.25618822
NUGGC	-1.140070456	5.72879331	-8.007208781	1.42E-11	5.43E-09	16.10835599
SLC26A2	-2.645689095	9.757304352	-7.99424375	1.50E-11	5.66E-09	16.05424939
ABCC13	-1.299853027	5.701893535	-7.990745218	1.52E-11	5.67E-09	16.03964957
UTP4	0.8090146	7.283644569	7.985522966	1.56E-11	5.72E-09	16.01785686
CCDC113	1.081558786	6.258304918	7.971394171	1.65E-11	5.93E-09	15.95889923
HPSE2	-1.148255287	5.682185187	-7.970856738	1.66E-11	5.93E-09	15.95665666
TREM1	1.388089677	5.479486007	7.966379887	1.69E-11	5.96E-09	15.93797618
MT1M	-2.043933761	6.451329707	-7.947215323	1.83E-11	6.39E-09	15.85801307
GCNT2	-1.735323536	6.468151632	-7.944166689	1.86E-11	6.39E-09	15.84529351
UNC5C	-1.335633348	6.616341511	-7.912243426	2.13E-11	7.18E-09	15.71211499
C1orf115	-1.414170256	8.010886615	-7.911313338	2.14E-11	7.18E-09	15.70823517
MS4A12	-3.209157276	7.963785821	-7.897380409	2.27E-11	7.44E-09	15.65011702
FPR2	1.163594982	5.085521249	7.897312003	2.28E-11	7.44E-09	15.64983169
TEX11	-1.084372574	5.375767779	-7.87121605	2.55E-11	8.22E-09	15.54099125
DPF3	-1.168970208	6.103139917	-7.829707171	3.04E-11	9.71E-09	15.36790474
SNAI1	1.056594922	5.634202894	7.789130977	3.63E-11	1.14E-08	15.19875678
SPINK2	-1.206027969	5.231284415	-7.772551798	3.90E-11	1.19E-08	15.12965921
CALU	0.966590681	8.202831125	7.771738833	3.91E-11	1.19E-08	15.12627123
GUCA2A	-2.97620631	7.74512718	-7.771465763	3.91E-11	1.19E-08	15.12513323
MDFI	1.487829239	5.902559543	7.751976316	4.26E-11	1.28E-08	15.04391915
TNFAIP6	1.022553154	5.507249147	7.740073143	4.48E-11	1.32E-08	14.99432429
TP53INP2	-1.275627611	8.901757326	-7.738877026	4.50E-11	1.32E-08	14.98934092
ADAMDEC1	-2.299645722	8.140021006	-7.731334747	4.65E-11	1.35E-08	14.95791883
SLC36A1	-1.204560931	7.815601943	-7.729148751	4.70E-11	1.35E-08	14.94881209
CYP2B7P	-1.04904783	5.530342667	-7.726372927	4.75E-11	1.35E-08	14.93724841
GUCA2B	-3.091970875	7.076758791	-7.707420097	5.16E-11	1.45E-08	14.8583015
MROH3P	-1.080682045	5.476110479	-7.679322187	5.82E-11	1.62E-08	14.74128725
ADAMTS2	1.584941351	6.921703607	7.666539924	6.15E-11	1.70E-08	14.68806595
NUDCD1	0.902151596	6.865653959	7.663185841	6.24E-11	1.70E-08	14.67410174
TMEM72	-2.019112372	6.903475804	-7.65533895	6.45E-11	1.74E-08	14.6414343
LRP8	1.358041613	6.529521327	7.650096093	6.60E-11	1.76E-08	14.61960921
CA2	-2.752689565	8.790257691	-7.63064314	7.18E-11	1.90E-08	14.53864051
CNTN1	-1.428680193	5.780909693	-7.620587835	7.49E-11	1.96E-08	14.49679414
MMP7	2.409355886	5.636435405	7.614391059	7.70E-11	2.00E-08	14.47100781
LDLRAD3	1.042099952	6.193876589	7.611372124	7.80E-11	2.00E-08	14.45844592
SULT1A2	-1.844946432	7.036064926	-7.609267844	7.87E-11	2.00E-08	14.44969018
LINC01082	-0.910053383	5.72989416	-7.602164514	8.11E-11	2.04E-08	14.42013535
GRAMD2B	-0.935745132	7.437592468	-7.600668607	8.16E-11	2.04E-08	14.41391163
C14orf180	-0.835385119	4.865005961	-7.593912978	8.40E-11	2.08E-08	14.38580618
PPIL1	0.71597359	6.795203609	7.588704746	8.59E-11	2.11E-08	14.36413986
SULT1A1	-1.26807575	7.679434509	-7.580661831	8.90E-11	2.16E-08	14.3306838
SCGN	-1.699732835	6.156245266	-7.564011541	9.56E-11	2.27E-08	14.26143385
ABCA8	-2.211014573	6.99900269	-7.563454951	9.58E-11	2.27E-08	14.25911919
MYOC	-1.753757067	5.463618506	-7.561423067	9.66E-11	2.27E-08	14.25066942
PEX11A	-0.851665682	6.962899643	-7.561182358	9.67E-11	2.27E-08	14.24966842
S100A11	1.149771682	8.170082415	7.555077229	9.93E-11	2.31E-08	14.22428104
TUBAL3	-1.451624132	6.573794465	-7.548804737	1.02E-10	2.35E-08	14.19819969
SLC26A3	-3.119517254	9.339500708	-7.545767485	1.03E-10	2.36E-08	14.18557137
SLC4A4	-2.678093605	7.927901077	-7.524673156	1.13E-10	2.56E-08	14.09787845
GPAT3	-1.456116819	6.917005401	-7.512864062	1.19E-10	2.67E-08	14.04879631
TRPM6	-2.284352536	7.550315863	-7.51059834	1.20E-10	2.67E-08	14.03938015
SST	-1.691364119	5.840865245	-7.507708998	1.22E-10	2.69E-08	14.02737269
GDPD2	-1.703983305	6.543090255	-7.505700227	1.23E-10	2.69E-08	14.01902496
PDCD2L	0.649789483	5.840397458	7.501429022	1.25E-10	2.71E-08	14.00127611
CA4	-3.130779535	7.926985789	-7.4962527	1.28E-10	2.75E-08	13.97976743
WSCD1	-1.685147623	7.195099194	-7.488367115	1.32E-10	2.82E-08	13.94700409
PLCE1	-1.229100624	8.297645589	-7.485847081	1.34E-10	2.82E-08	13.93653449
EVA1A	1.204197455	5.521969248	7.485168457	1.34E-10	2.82E-08	13.93371518
ULBP2	1.038231056	4.920049186	7.479118856	1.38E-10	2.87E-08	13.90858356
BMP5	-1.459820669	6.231913668	-7.472823959	1.41E-10	2.92E-08	13.88243514
SPPL2A	-0.881004953	7.999546316	-7.471268926	1.42E-10	2.92E-08	13.87597603
PRIM2	0.577799989	6.463204909	7.469283706	1.44E-10	2.92E-08	13.86773027
NOX4	1.01183453	4.97556207	7.465910489	1.46E-10	2.94E-08	13.85371988
PRKG2	-1.620719361	6.103398672	-7.457152734	1.51E-10	3.03E-08	13.81734836
CPNE8	-1.090292443	6.630683065	-7.447757343	1.57E-10	3.13E-08	13.77833375
TNFRSF12A	1.596360457	7.146444779	7.430501442	1.70E-10	3.32E-08	13.70669205
DNAI4	-1.314683028	6.450903024	-7.429893015	1.70E-10	3.32E-08	13.70416636
AKR1B10	-2.199208388	7.36478654	-7.429158653	1.71E-10	3.32E-08	13.70111792
SLC51B	-1.810159855	6.915774068	-7.427413103	1.72E-10	3.32E-08	13.69387204
KBTBD11-OT1	-0.912367295	5.18476622	-7.418363951	1.79E-10	3.43E-08	13.65631151
VAPA	-0.76861863	8.587355063	-7.413523147	1.82E-10	3.44E-08	13.63622077
KIAA1549	1.329946901	6.611313127	7.412256961	1.83E-10	3.44E-08	13.63096597
CDH3	2.601446648	6.596448508	7.411713942	1.84E-10	3.44E-08	13.62871242
CEMIP	2.36653454	8.51047964	7.410509351	1.85E-10	3.44E-08	13.62371339
UGT1A8	-1.49341542	5.910767088	-7.40257141	1.91E-10	3.54E-08	13.59077335
EVPLL	-0.62011929	4.715817832	-7.4008827	1.93E-10	3.54E-08	13.58376624
IL6R	-1.284226127	7.543340658	-7.389292371	2.02E-10	3.69E-08	13.53567841
LINC00858	1.02674645	4.923527043	7.378516373	2.12E-10	3.84E-08	13.49097706
SELE	1.404382438	5.475335403	7.373523565	2.17E-10	3.90E-08	13.47026832
BGN	1.802242987	7.561966901	7.368241482	2.22E-10	3.96E-08	13.44836155
COL19A1	-1.102295498	5.272163334	-7.366974201	2.23E-10	3.96E-08	13.44310594
HILPDA	1.217328162	6.419420602	7.364691905	2.25E-10	3.97E-08	13.43364118
DHRS11	-1.451979702	8.150344055	-7.359788932	2.30E-10	4.03E-08	13.41330956
CPXM1	1.373703444	6.307701798	7.346501245	2.43E-10	4.23E-08	13.35821647
SULF1	1.753026707	8.181585533	7.324011451	2.68E-10	4.63E-08	13.26499761
RNF8	0.643366173	6.9434469	7.318484788	2.74E-10	4.70E-08	13.24209536
EGFL6	1.477957771	5.420537851	7.31768439	2.75E-10	4.70E-08	13.23877873
VEGFD	-1.155650656	5.304203047	-7.313762088	2.80E-10	4.75E-08	13.22252642
ADAMTS6	0.956647477	5.458348951	7.30784976	2.87E-10	4.82E-08	13.19803041
AQP9	1.452055292	5.597683794	7.307060459	2.88E-10	4.82E-08	13.19476036
ZNF536	-1.161715912	5.568624712	-7.304592859	2.91E-10	4.84E-08	13.18453746
LILRP2	-0.746788643	4.896167182	-7.295194192	3.03E-10	5.01E-08	13.14560424
APELA	0.755238628	4.683117973	7.293754215	3.05E-10	5.01E-08	13.13963982
SEMA6D	-1.616051035	7.16164158	-7.290945511	3.08E-10	5.02E-08	13.12800653
HOMER1	1.1758547	5.852615159	7.290461786	3.09E-10	5.02E-08	13.12600307
SH2D6	-1.698954527	5.634244164	-7.28693297	3.14E-10	5.07E-08	13.11138813
PTH1R	-0.858665145	5.355075377	-7.270775742	3.36E-10	5.40E-08	13.04448321
JCHAIN	-2.165772967	10.0170813	-7.263218853	3.47E-10	5.52E-08	13.01319789
SOCS6	-0.842982555	7.627107953	-7.262640311	3.48E-10	5.52E-08	13.01080292
PYY	-2.484431755	6.656957912	-7.254439647	3.61E-10	5.68E-08	12.97685766
COL8A1	1.886320217	7.083115803	7.251437671	3.65E-10	5.72E-08	12.96443279
LINC02441	-1.653230405	6.136040642	-7.243832191	3.77E-10	5.88E-08	12.93295759
MCEMP1	0.910231389	4.881761428	7.240130697	3.83E-10	5.94E-08	12.91764062
ANKRD36BP2	-1.430898574	6.232675907	-7.226379192	4.07E-10	6.26E-08	12.86074563
LIPC	-0.969273227	5.276358585	-7.224550996	4.10E-10	6.27E-08	12.85318284
MALL	-1.37315016	7.452857812	-7.221027806	4.16E-10	6.33E-08	12.83860904
ITGBL1	1.376668482	5.885044551	7.216945325	4.23E-10	6.40E-08	12.82172296
CST1	2.23443286	5.637374651	7.205434016	4.45E-10	6.69E-08	12.77411674
TRPV3	-1.662851271	6.23214305	-7.204274065	4.47E-10	6.69E-08	12.76932024
ACKR2	-0.918916653	5.606591508	-7.199018359	4.57E-10	6.80E-08	12.7475888
PDPN	1.386114799	6.668884346	7.196099352	4.63E-10	6.85E-08	12.73552019
EDN3	-1.996950214	7.157360627	-7.192039407	4.71E-10	6.93E-08	12.71873553
ATP5F1A	-0.697529643	9.198948653	-7.190733359	4.74E-10	6.93E-08	12.71333635
FJX1	1.192550998	5.519830059	7.184720896	4.86E-10	7.04E-08	12.68848274
GLTP	-0.900991543	7.73801082	-7.184218598	4.87E-10	7.04E-08	12.68640653
TMEM37	-1.414981784	7.385555247	-7.177885635	5.00E-10	7.20E-08	12.6602316
DKK2	1.637660964	5.218612718	7.172767608	5.11E-10	7.32E-08	12.6390806
BEND4	-0.882183138	5.198147325	-7.169665829	5.18E-10	7.38E-08	12.62626312
RIOK3	-0.891157912	8.28435566	-7.16230648	5.35E-10	7.57E-08	12.59585535
IL11	1.273678751	5.085921691	7.151926494	5.59E-10	7.87E-08	12.55297459
PCDH11Y	-0.662296087	4.716172586	-7.150345939	5.63E-10	7.88E-08	12.54644598
CHP2	-2.343086153	8.092387094	-7.144054081	5.78E-10	8.03E-08	12.52045907
LINC02884	-0.94554883	5.536517712	-7.143696187	5.79E-10	8.03E-08	12.51898098
NMRAL2P	-1.245481465	5.688740158	-7.136219979	5.98E-10	8.24E-08	12.48810713
SIGLEC6	-0.810554954	5.702100348	-7.130860056	6.12E-10	8.39E-08	12.46597573
CD163L1	-1.607541531	7.333690442	-7.125723853	6.25E-10	8.53E-08	12.44477046
DPY19L1	0.791583764	7.285917766	7.112665133	6.61E-10	8.95E-08	12.39086695
HAPLN1	-1.119940154	6.156316145	-7.112045865	6.63E-10	8.95E-08	12.38831112
ZBTB12	0.925601542	8.182147651	7.109162627	6.71E-10	9.02E-08	12.37641197
MAS1L	-0.646508995	4.783252796	-7.10444213	6.85E-10	9.15E-08	12.35693206
TTC26	1.072703136	6.097529288	7.099017258	7.01E-10	9.32E-08	12.33454792
TMEM236	-1.852709535	7.308245324	-7.095312271	7.12E-10	9.42E-08	12.31926192
TEAD4	1.201747489	6.611677229	7.094014982	7.16E-10	9.43E-08	12.31390987
SCLY	0.62727404	5.70494538	7.090072454	7.28E-10	9.54E-08	12.29764568
CBX2	1.323417532	5.896217709	7.089017389	7.31E-10	9.54E-08	12.29329344
GPR180	0.89779896	6.696535338	7.082938031	7.51E-10	9.74E-08	12.26821753
POLR1A	0.775319608	7.995871207	7.079947977	7.60E-10	9.82E-08	12.25588553
HRK	-0.825290503	5.020540908	-7.077074719	7.70E-10	9.89E-08	12.24403601
NLRP12	0.609126887	4.908762301	7.070895472	7.90E-10	1.01E-07	12.21855498
NUFIP1	0.791585878	6.361666375	7.068773433	7.97E-10	1.01E-07	12.20980526
CACNG8	1.00248428	5.007116092	7.066767815	8.04E-10	1.02E-07	12.20153597
RPGRIP1L	0.888492167	6.196218692	7.064841335	8.11E-10	1.02E-07	12.19359333
GPX8	1.001408024	6.540847501	7.063977432	8.14E-10	1.02E-07	12.19003167
HMGCLL1	-0.732518761	4.94025257	-7.057504147	8.37E-10	1.04E-07	12.1633462
GNA13	-0.686560177	8.534536985	-7.05502039	8.45E-10	1.05E-07	12.15310822
CBLN2	-0.951003165	5.426816245	-7.052204862	8.56E-10	1.06E-07	12.1415034
PMAIP1	0.961226338	6.278224441	7.051665064	8.58E-10	1.06E-07	12.13927859
APLN	1.445222813	5.797550993	7.046297738	8.78E-10	1.08E-07	12.11715835
GART	0.727453852	8.081502153	7.039709961	9.03E-10	1.10E-07	12.09001207
HSD17B2	-2.084604084	7.743088154	-7.031864876	9.33E-10	1.13E-07	12.05769028
TESC	1.468936791	6.172829504	7.020512407	9.79E-10	1.18E-07	12.0109287
ANOS1	1.241832863	5.745589963	7.011240295	1.02E-09	1.23E-07	11.97274567
PIBF1	0.641049419	6.962265178	7.003246123	1.05E-09	1.26E-07	11.93983213
VCAN	1.021236102	7.732029826	7.002627258	1.06E-09	1.26E-07	11.93728442
GCG	-2.448662562	6.692417217	-7.000413329	1.07E-09	1.27E-07	11.92817051
CFAP251	0.920773388	5.243825337	6.986854091	1.13E-09	1.33E-07	11.87236309
FRRS1	-0.804578674	6.306437305	-6.985632637	1.14E-09	1.33E-07	11.86733672
HHLA2	-2.010572991	8.029725047	-6.984971519	1.14E-09	1.33E-07	11.86461624
SPDL1	0.781527687	6.462079994	6.984019969	1.14E-09	1.33E-07	11.86070071
LOC112268354	-0.858506353	5.121865744	-6.98302667	1.15E-09	1.33E-07	11.85661349
KIR2DL4	-0.858506353	5.121865744	-6.98302667	1.15E-09	1.33E-07	11.85661349
CDK2	0.752434967	7.356330417	6.973919156	1.19E-09	1.37E-07	11.81914265
SPECC1L	-0.761301013	7.430641814	-6.972364136	1.20E-09	1.38E-07	11.81274572
ADH1B	-2.179126488	7.7791214	-6.969004339	1.22E-09	1.39E-07	11.79892528
LOC284191	-0.775880677	4.765999885	-6.964591684	1.24E-09	1.41E-07	11.78077571
CAD	0.790818768	7.778995961	6.962006535	1.26E-09	1.42E-07	11.77014375
CFD	-1.991842556	8.058703235	-6.954487391	1.30E-09	1.46E-07	11.73922367
UGT1A10	-1.83577824	6.79543498	-6.943407007	1.36E-09	1.53E-07	11.69366997
TCN2	-1.07051845	7.400928133	-6.930027524	1.44E-09	1.61E-07	11.63868158
IARS1	0.819108631	8.002520899	6.922940288	1.48E-09	1.65E-07	11.6095615
PCSK2	-1.333397669	5.579257658	-6.914274721	1.54E-09	1.70E-07	11.57396375
ACOX1	-0.879731735	8.410355725	-6.910801736	1.56E-09	1.72E-07	11.55969918
ELOC	0.579665052	7.137285759	6.909942257	1.57E-09	1.72E-07	11.55616925
ABL2	0.683540486	7.291442733	6.898352343	1.65E-09	1.80E-07	11.50857673
KRT80	2.291199165	6.020301664	6.89293698	1.69E-09	1.84E-07	11.48634431
TRPV1	-0.661997353	6.201413552	-6.88557517	1.74E-09	1.88E-07	11.4561261
COL4A1	1.618667099	8.835941523	6.884924708	1.74E-09	1.88E-07	11.45345642
ITGA8	-0.985641954	6.724955481	-6.861847699	1.92E-09	2.07E-07	11.3587728
MS4A10	-0.919023122	4.893908583	-6.860958616	1.93E-09	2.07E-07	11.35512615
COMP	2.051485455	5.495276713	6.851650854	2.01E-09	2.14E-07	11.31695504
NME1	0.881489226	6.890096594	6.850371473	2.02E-09	2.15E-07	11.31170909
UGT1A1	-0.891018899	5.361191597	-6.849093962	2.03E-09	2.15E-07	11.30647098
SPOCK3	-0.871680172	4.990180798	-6.839581475	2.11E-09	2.23E-07	11.26747343
HIGD1A	-0.990087633	7.824996393	-6.835038002	2.15E-09	2.26E-07	11.24885064
KRT17	1.93368392	5.440689109	6.829377937	2.21E-09	2.31E-07	11.22565455
LZTS1	1.208973865	5.814795566	6.825312044	2.25E-09	2.34E-07	11.20899401
UNC5D	-0.885574423	5.10023308	-6.822551935	2.27E-09	2.36E-07	11.19768521
AJUBA	1.313515495	6.578683675	6.821911815	2.28E-09	2.36E-07	11.19506262
ANKRD33B	-0.816579041	6.076029444	-6.817850048	2.32E-09	2.39E-07	11.17842257
PKIB	-1.98742341	7.339436679	-6.808121965	2.42E-09	2.48E-07	11.13857702
LDHD	-1.656708039	7.869527481	-6.806909408	2.43E-09	2.48E-07	11.13361126
MUSK	-1.443511682	6.415342453	-6.805662701	2.44E-09	2.48E-07	11.12850583
LOC105370259	-0.524380402	4.694438545	-6.801351579	2.49E-09	2.52E-07	11.11085266
PLCL2	-1.212142986	7.039509949	-6.789600236	2.61E-09	2.64E-07	11.06274467
SPP1	1.920415148	6.945949457	6.78854294	2.62E-09	2.64E-07	11.0584171
RXRG	-0.898870031	5.226893701	-6.78729925	2.64E-09	2.65E-07	11.05332679
SPATA17	0.664130404	5.161576824	6.786405671	2.65E-09	2.65E-07	11.04966956
ADGRB1	-0.803369153	5.477348719	-6.781877842	2.70E-09	2.68E-07	11.03113964
SHROOM4	1.128448058	6.934947895	6.781334845	2.71E-09	2.68E-07	11.02891761
ADORA3	-0.666999728	5.523395766	-6.773879442	2.79E-09	2.76E-07	10.9984127
TMEM127	-0.550069591	8.890559466	-6.771070823	2.83E-09	2.78E-07	10.98692258
EEF1E1	0.620008907	5.918599616	6.766683943	2.88E-09	2.82E-07	10.96897772
PKP4	0.59415588	8.099643226	6.761108623	2.95E-09	2.87E-07	10.94617489
SFRP4	1.918075342	6.232678775	6.7609655	2.95E-09	2.87E-07	10.94558957
OLR1	1.20436665	5.182960488	6.757181954	3.00E-09	2.90E-07	10.93011729
ADAMTS4	1.708344307	6.45142784	6.757130846	3.00E-09	2.90E-07	10.92990831
OSTN-AS1	-0.340695546	4.623685006	-6.752676761	3.05E-09	2.94E-07	10.91169627
NAAA	-1.251535261	7.735266501	-6.751881263	3.07E-09	2.94E-07	10.90844387
SSBP1	0.540261045	7.565097965	6.747289432	3.13E-09	2.99E-07	10.88967168
GPD1L	-0.846733592	8.036319601	-6.74233982	3.19E-09	3.04E-07	10.86943979
RCN1	0.879783267	7.762955475	6.73371124	3.31E-09	3.14E-07	10.83417727
B3GALT1	-1.765433924	6.379699551	-6.732787345	3.32E-09	3.14E-07	10.83040214
F2R	0.836280469	7.335547805	6.732427352	3.33E-09	3.14E-07	10.8289312
ACADS	-1.221189451	8.087093194	-6.729863343	3.36E-09	3.16E-07	10.81845508
MFAP2	1.317925331	6.369780403	6.728781551	3.38E-09	3.16E-07	10.8140353
PPRC1	0.728669461	7.753874893	6.725091828	3.43E-09	3.20E-07	10.79896168
MRGBP	0.801994586	7.125229178	6.719107884	3.52E-09	3.27E-07	10.7745192
GRHL1	0.953843678	5.672537025	6.715915155	3.57E-09	3.30E-07	10.76147981
FEV	-1.067998312	5.243939291	-6.708620016	3.68E-09	3.39E-07	10.73169077
SLC25A34	-1.47338103	6.344978491	-6.700855876	3.80E-09	3.50E-07	10.69999421
ELFN1-AS1	1.239722169	5.252741098	6.69882395	3.84E-09	3.51E-07	10.69170031
IRF4	-1.514963288	6.869242669	-6.692464516	3.94E-09	3.60E-07	10.66574592
PDE6A	-1.803703029	7.213834208	-6.690588372	3.97E-09	3.61E-07	10.65808994
SLC6A19	-2.441160759	6.706079542	-6.690145547	3.98E-09	3.61E-07	10.65628297
ANAPC7	0.485528255	7.163506002	6.689088735	4.00E-09	3.61E-07	10.65197071
MZT1	0.796628062	6.731782815	6.686980904	4.03E-09	3.63E-07	10.64337025
SLC5A11	-1.077216502	5.529838637	-6.685738752	4.05E-09	3.64E-07	10.63830225
LOC112267986	0.815223146	4.873826127	6.683201862	4.10E-09	3.65E-07	10.62795232
CPT1A	-0.746710662	8.916137049	-6.683088335	4.10E-09	3.65E-07	10.62748918
VWC2	-0.823363736	5.147655545	-6.678034576	4.19E-09	3.72E-07	10.60687364
DSG4	0.728773456	5.149941873	6.674312001	4.25E-09	3.77E-07	10.5916905
GFRA2	-1.185989364	5.929731719	-6.672920377	4.28E-09	3.78E-07	10.58601501
RASAL2	0.642532115	7.615883392	6.671756787	4.30E-09	3.78E-07	10.58126971
LINC02490	-1.00274936	4.822142937	-6.668039598	4.37E-09	3.83E-07	10.56611166
SEC14L5	-0.949510493	5.495080348	-6.664262787	4.44E-09	3.88E-07	10.55071238
DYRK2	-0.778601509	8.449368601	-6.66203078	4.48E-09	3.90E-07	10.54161266
PHF7	-0.739204811	6.292932057	-6.655329084	4.61E-09	4.00E-07	10.51429443
ABCA5	-1.072338392	7.360577391	-6.652048396	4.67E-09	4.04E-07	10.50092353
PSPH	0.778995384	6.60173847	6.64858415	4.74E-09	4.09E-07	10.48680609
ATP6V0D2	-1.094299876	5.613887642	-6.647732071	4.76E-09	4.09E-07	10.48333396
SLC17A7	-0.813877353	5.223540679	-6.646911986	4.78E-09	4.09E-07	10.47999231
ABCA6	-1.06741225	5.896212524	-6.645459252	4.81E-09	4.09E-07	10.47407296
SMPDL3A	-1.512098368	8.2339895	-6.644623993	4.82E-09	4.09E-07	10.47066973
IL1R2	-1.707960581	6.878937845	-6.644455747	4.83E-09	4.09E-07	10.46998423
LINC00402	-0.818422638	4.888553006	-6.640006012	4.92E-09	4.16E-07	10.45185567
TLR3	-1.039707057	6.892052509	-6.633315693	5.06E-09	4.26E-07	10.4246039
SCIN	-1.4468233	7.802529048	-6.629753074	5.13E-09	4.31E-07	10.41009475
SLC25A23	-0.84152561	8.283218129	-6.628294524	5.17E-09	4.31E-07	10.40415515
TP53I3	-0.785965798	8.537084239	-6.628147182	5.17E-09	4.31E-07	10.40355515
OSM	1.279678202	5.601035167	6.627557149	5.18E-09	4.31E-07	10.40115248
ZMYM2	0.604869437	7.925240163	6.626660416	5.20E-09	4.32E-07	10.39750099
SNHG15	0.80629499	6.738768404	6.625073691	5.24E-09	4.33E-07	10.39104012
TBC1D30	0.855192366	6.545986304	6.619717441	5.36E-09	4.42E-07	10.369233
GSTM5	-1.176017954	5.782488891	-6.611916268	5.54E-09	4.55E-07	10.33747892
ENHO	-0.911166831	5.401992707	-6.610939483	5.56E-09	4.56E-07	10.3335036
UGGT2	0.744157281	6.865471311	6.600845494	5.80E-09	4.74E-07	10.29243084
NUP43	0.614846475	6.997984373	6.592222992	6.01E-09	4.90E-07	10.25735702
LOC102724250	-1.085954713	6.964422522	-6.59112534	6.04E-09	4.91E-07	10.25289285
LIFR	-1.452900426	6.852759283	-6.589671205	6.08E-09	4.92E-07	10.24697912
EPB41L3	-1.401221115	7.659125542	-6.588772168	6.10E-09	4.92E-07	10.24332303
COL5A2	1.283427335	8.196605363	6.588425933	6.11E-09	4.92E-07	10.24191504
CPNE7	1.97290312	5.984752419	6.587183721	6.14E-09	4.93E-07	10.23686363
SDHA	-0.663826084	7.649197823	-6.584371038	6.22E-09	4.97E-07	10.22542676
LY9	-1.228736533	6.149204323	-6.577118543	6.41E-09	5.11E-07	10.19594207
LINC01781	-0.705176611	4.889533608	-6.576583244	6.42E-09	5.11E-07	10.19376613
NIFK	0.689300265	7.146378363	6.572511372	6.53E-09	5.18E-07	10.17721575
ULBP3	0.758742763	5.557921669	6.568711972	6.64E-09	5.23E-07	10.161775
TRIP13	1.065231328	6.257417631	6.56834519	6.65E-09	5.23E-07	10.16028452
RMDN2	-1.026502777	6.560287655	-6.56794723	6.66E-09	5.23E-07	10.15866735
TPRG1L	-0.604827075	8.384460133	-6.561406234	6.85E-09	5.35E-07	10.1320904
PCOLCE2	-1.368540672	5.653109255	-6.561252494	6.85E-09	5.35E-07	10.13146581
CDH11	0.966704441	7.404741474	6.559572226	6.90E-09	5.36E-07	10.1246397
CEACAM7	-2.922959367	9.458520922	-6.55952617	6.90E-09	5.36E-07	10.1244526
GLRA4	-0.737654774	5.168207994	-6.558122973	6.94E-09	5.37E-07	10.11875241
PRDX6	-0.862056433	8.757974952	-6.556016153	7.00E-09	5.41E-07	10.11019446
P2RX1	-1.086983935	6.444345296	-6.552803641	7.10E-09	5.46E-07	10.0971464
PCDH17	1.095226953	6.277901952	6.550483853	7.17E-09	5.49E-07	10.0877252
UGDH	-0.935219636	8.48139837	-6.550229856	7.18E-09	5.49E-07	10.08669371
FUCA1	-1.069269051	8.366064366	-6.548996661	7.21E-09	5.50E-07	10.08168578
CYTH1	-0.565099195	8.081317738	-6.544467714	7.35E-09	5.59E-07	10.06329595
CHP1	-0.780511403	8.774040646	-6.534671283	7.66E-09	5.81E-07	10.02352781
BMP3	-2.43505105	7.070530525	-6.528154374	7.88E-09	5.96E-07	9.997080616
PSAT1	1.133323155	6.526984161	6.526995459	7.91E-09	5.97E-07	9.992378122
LPAR1	-0.825777865	6.976067462	-6.526055375	7.94E-09	5.97E-07	9.988563723
WDR77	0.76891986	7.098119015	6.5257617	7.95E-09	5.97E-07	9.98737216
SLC6A6	1.390425583	7.691171982	6.519370145	8.17E-09	6.10E-07	9.961442134
CA1	-3.89304593	10.11739671	-6.518394933	8.20E-09	6.10E-07	9.957486319
AVPR1B	-0.900553057	5.031000927	-6.518373044	8.21E-09	6.10E-07	9.957397531
PI16	-1.541047931	6.010564387	-6.509389136	8.52E-09	6.32E-07	9.920962274
MCM6	0.702867184	7.378724911	6.507541563	8.59E-09	6.35E-07	9.913470746
OLFML2B	1.45311593	6.706246645	6.506360852	8.63E-09	6.36E-07	9.908683478
NAALADL1	-1.378597921	7.185301163	-6.504075936	8.71E-09	6.41E-07	9.899419735
CD79A	-1.346009106	6.933285059	-6.501666161	8.80E-09	6.45E-07	9.88965064
CD177	-3.069484917	8.249121368	-6.497854729	8.94E-09	6.52E-07	9.874201104
PTK2B	-0.792628853	8.246516641	-6.497794777	8.95E-09	6.52E-07	9.873958108
SLC11A1	1.203797608	6.160746475	6.49686114	8.98E-09	6.53E-07	9.870173986
PDGFD	-0.953328523	6.700460346	-6.491332495	9.19E-09	6.67E-07	9.84776856
HTRA3	1.12663464	6.916034509	6.485881399	9.41E-09	6.80E-07	9.825682001
CNOT9	0.449272873	7.518690613	6.48374235	9.49E-09	6.84E-07	9.817016323
ZCCHC7	0.545672904	6.991638032	6.482654511	9.53E-09	6.86E-07	9.812609561
LRRC7	-0.708791098	5.11779624	-6.480126306	9.63E-09	6.89E-07	9.802368682
CACNB1	-0.791923259	6.584293434	-6.479922387	9.64E-09	6.89E-07	9.801542718
ATP11A	1.145351759	7.63311456	6.479181011	9.67E-09	6.89E-07	9.798539871
EIF3M	0.629431167	8.233886049	6.478913519	9.68E-09	6.89E-07	9.797456452
CLEC9A	-0.751695734	5.199250065	-6.477752683	9.73E-09	6.91E-07	9.792754857
FUT1	1.039863249	5.711974617	6.476339932	9.79E-09	6.92E-07	9.787033242
SALL4	1.369986237	5.455473156	6.476068565	9.80E-09	6.92E-07	9.785934244
TMEM156	-0.79177961	5.547651802	-6.474857921	9.85E-09	6.93E-07	9.781031455
POGLUT2	0.695061148	5.862413048	6.472512482	9.95E-09	6.98E-07	9.771533694
GSTM2	-1.165261802	6.52264604	-6.470893694	1.00E-08	7.00E-07	9.764978977
RCAN2	-1.073437315	6.884778714	-6.470560745	1.00E-08	7.00E-07	9.763630867
YWHAEP7	-0.33665407	4.614535645	-6.468675089	1.01E-08	7.04E-07	9.755996169
IRAG2	-1.172961121	6.469956034	-6.458279389	1.06E-08	7.32E-07	9.713915747
ENDOD1	-0.987329297	8.34762782	-6.458149078	1.06E-08	7.32E-07	9.713388374
SCUBE1	-1.23477801	6.507338138	-6.453691301	1.08E-08	7.43E-07	9.695349164
KLK6	1.695859611	5.136476126	6.453434861	1.08E-08	7.43E-07	9.694311528
SLC2A5	-0.840180626	6.121647091	-6.451702799	1.09E-08	7.46E-07	9.687303339
MRPL50	0.675416487	7.143757438	6.450991797	1.09E-08	7.47E-07	9.684426652
FCER2	-1.076963135	5.471466245	-6.448570098	1.10E-08	7.52E-07	9.674629147
CNTFR	-1.602732463	5.993543774	-6.447791838	1.10E-08	7.53E-07	9.671480723
CBFB	0.739525662	7.548594154	6.446181899	1.11E-08	7.56E-07	9.664968083
PFDN4	0.774104368	6.526030314	6.444892118	1.12E-08	7.58E-07	9.659750862
NAP1L2	-1.124803529	5.625929032	-6.444219489	1.12E-08	7.58E-07	9.657030151
FCRL2	-1.037915499	5.630946339	-6.435639128	1.16E-08	7.84E-07	9.622329861
FAM30A	-1.338949923	6.290583254	-6.435058086	1.16E-08	7.84E-07	9.619980461
WDR7	-0.673656078	7.061274515	-6.43362012	1.17E-08	7.85E-07	9.614166388
PTP4A3	1.405715868	7.10134574	6.433504971	1.17E-08	7.85E-07	9.613700825
RFC3	1.072160732	6.755617486	6.431511076	1.18E-08	7.90E-07	9.60563957
DMRTA1	-0.928007605	5.264631401	-6.430901955	1.18E-08	7.90E-07	9.603177036
GABRD	0.663743074	5.033122758	6.427026229	1.20E-08	8.00E-07	9.587509795
FPR1	1.050910761	5.830588738	6.426700876	1.21E-08	8.00E-07	9.586194697
PLAC8	-1.909834179	7.931930493	-6.424377433	1.22E-08	8.05E-07	9.576803686
AHRR	-0.74652594	5.614049817	-6.422129828	1.23E-08	8.11E-07	9.567720024
KLF4	-1.665947714	9.069694767	-6.418275167	1.25E-08	8.22E-07	9.552143369
PKD1L2	-0.969726494	5.212215633	-6.417706738	1.25E-08	8.22E-07	9.549846556
TAFA2	-0.582730203	5.383037202	-6.41713007	1.25E-08	8.22E-07	9.547516504
C6orf223	2.353456988	6.445826041	6.416163257	1.26E-08	8.23E-07	9.543610173
CASD1	-0.830394454	7.356269252	-6.41257615	1.28E-08	8.34E-07	9.529118082
LINC02418	1.783934144	5.26465894	6.409128766	1.30E-08	8.42E-07	9.515192446
RGS16	0.981943605	6.258971932	6.408679823	1.30E-08	8.42E-07	9.513379092
SLC38A7	0.615300362	6.844181341	6.408422774	1.30E-08	8.42E-07	9.512340843
GTF2IRD1	1.186752217	7.257602562	6.404426173	1.32E-08	8.54E-07	9.496199536
ADAMTS9	1.066821048	7.156260925	6.374216169	1.50E-08	9.67E-07	9.374273397
CMBL	-1.103625388	8.130850158	-6.371388761	1.52E-08	9.76E-07	9.362869839
CCNDBP1	-0.767081578	7.982623505	-6.370476662	1.53E-08	9.77E-07	9.359191432
IFITM3	1.188184324	9.054970185	6.366993888	1.55E-08	9.89E-07	9.345147007
TAF1A	0.545543745	5.970103146	6.365472884	1.56E-08	9.93E-07	9.339014134
LINC01811	0.818456133	4.705801327	6.361748341	1.58E-08	1.01E-06	9.323997966
HAPLN3	0.947515441	6.302368838	6.358279884	1.60E-08	1.02E-06	9.310016346
ZBTB7B	-0.810211173	8.657833541	-6.353662574	1.64E-08	1.04E-06	9.291406759
CITED2	-1.009785901	7.944862205	-6.3527171	1.64E-08	1.04E-06	9.287596567
POLB	0.563657656	6.501720737	6.346115953	1.69E-08	1.06E-06	9.260998644
SH3PXD2B	0.897851746	7.549545347	6.345834804	1.69E-08	1.06E-06	9.259865979
KHDRBS2	-0.744409523	4.854195729	-6.343869313	1.70E-08	1.07E-06	9.25194797
RSRC1	0.577288383	7.054080763	6.343127717	1.71E-08	1.07E-06	9.248960609
ANLN	1.351203935	7.014677896	6.342786716	1.71E-08	1.07E-06	9.247586993
DEPDC5	-0.527932296	6.891872702	-6.340979155	1.72E-08	1.07E-06	9.24030612
URB2	0.7943845	6.655190496	6.336592634	1.76E-08	1.09E-06	9.222639493
EIF4E3	-0.976515491	7.345365758	-6.336517743	1.76E-08	1.09E-06	9.222337898
PCDH11X	-0.490520223	4.659623367	-6.332160206	1.79E-08	1.11E-06	9.204791313
SIX4	0.7953084	5.060134474	6.33143599	1.80E-08	1.11E-06	9.201875409
PDE9A	-1.427705733	7.450951849	-6.331379261	1.80E-08	1.11E-06	9.201647007
AHCYL2	-1.553995404	8.959228662	-6.330196359	1.80E-08	1.11E-06	9.196884512
PPM1A	-0.688050173	8.422094761	-6.329871034	1.81E-08	1.11E-06	9.195574759
MYZAP	-0.422616888	5.826573895	-6.326754481	1.83E-08	1.12E-06	9.18302849
CCL15	-0.668905922	5.711555979	-6.32526682	1.84E-08	1.12E-06	9.177040217
CTPS1	0.960960326	7.366148895	6.323618901	1.85E-08	1.12E-06	9.170407308
CPNE5	-0.930249186	6.881059903	-6.323586259	1.85E-08	1.12E-06	9.170275927
TMEM82	-1.360105762	6.083139212	-6.322430394	1.86E-08	1.12E-06	9.165623831
TNFSF15	0.965592606	6.509047788	6.321119952	1.87E-08	1.12E-06	9.160349878
C2orf27A	0.891318231	5.496880024	6.320801671	1.88E-08	1.12E-06	9.159068981
SHISA2	0.935412839	5.283747934	6.320706101	1.88E-08	1.12E-06	9.158684371
COL12A1	1.411123982	8.066862401	6.320598099	1.88E-08	1.12E-06	9.158249729
OXTR	0.815842792	5.205625877	6.320307405	1.88E-08	1.12E-06	9.157079881
CCDC68	-1.411964752	7.491515404	-6.320050648	1.88E-08	1.12E-06	9.156046616
CST2	0.89384726	4.818550168	6.319959196	1.88E-08	1.12E-06	9.155678591
RIMS4	-1.254231679	5.590581001	-6.316253629	1.91E-08	1.13E-06	9.140767655
USP31	0.650099261	6.740624606	6.315978308	1.91E-08	1.13E-06	9.139659879
EPHX2	-0.998518686	7.984144026	-6.315907229	1.92E-08	1.13E-06	9.139373887
MXD1	-1.06625612	8.699672617	-6.311663168	1.95E-08	1.15E-06	9.122299271
KLRC1	-0.609191814	5.135183238	-6.309413079	1.97E-08	1.16E-06	9.113248027
ADAM12	2.092128189	7.915878302	6.308780716	1.97E-08	1.16E-06	9.110704431
URB1	0.724160049	7.496315204	6.304660189	2.01E-08	1.18E-06	9.094131875
ASPHD1	0.948042438	6.432132724	6.302395569	2.03E-08	1.19E-06	9.085024947
NUP58	0.838235379	7.673226377	6.30203411	2.03E-08	1.19E-06	9.083571462
GPR15	-2.075967625	7.141375598	-6.298465276	2.06E-08	1.20E-06	9.069221825
TMEM100	-1.085019037	5.974531468	-6.298132267	2.06E-08	1.20E-06	9.067882969
MBTPS2	0.6179446	6.819824184	6.289609333	2.14E-08	1.24E-06	9.033623326
SLC22A18AS	-1.129578898	7.118538333	-6.287466199	2.16E-08	1.25E-06	9.025010583
TMEM185B	0.598729163	7.452600582	6.287400391	2.16E-08	1.25E-06	9.024746126
HBB	-1.381211041	6.387663884	-6.284374349	2.18E-08	1.26E-06	9.012586605
PCAT2	1.864663341	6.206734751	6.280629859	2.22E-08	1.28E-06	8.997542386
RAN	0.657007901	8.60688263	6.279920541	2.23E-08	1.28E-06	8.994692845
TPM4	0.72679725	9.434541567	6.278673572	2.24E-08	1.28E-06	8.989683612
TRAF5	0.782051591	7.367284484	6.278073808	2.24E-08	1.28E-06	8.987274383
POLR1F	0.688445191	7.026106429	6.27169222	2.30E-08	1.31E-06	8.96164375
ACTR3B	0.680324848	6.305428905	6.270464155	2.31E-08	1.32E-06	8.956712257
GRIN2D	2.018454298	6.488889506	6.267841886	2.34E-08	1.33E-06	8.94618301
TGFB2	0.931601989	5.59301831	6.267515853	2.34E-08	1.33E-06	8.944873968
PVT1	0.861491656	6.010257321	6.261869311	2.40E-08	1.36E-06	8.92220581
SFRP1	-1.900919593	6.844714537	-6.254227017	2.48E-08	1.40E-06	8.891534789
NMD3	0.537972276	7.466045519	6.254167732	2.48E-08	1.40E-06	8.891296897
GLMN	0.47262075	6.008518326	6.253065322	2.49E-08	1.40E-06	8.886873446
PHLPP2	-1.42183202	10.5602652	-6.252779254	2.49E-08	1.40E-06	8.885725627
CLDN23	-1.673965648	8.252348483	-6.251634959	2.50E-08	1.40E-06	8.881134402
WDR12	0.740796825	7.379900951	6.249851102	2.52E-08	1.41E-06	8.873977554
KRTAP13-2	-1.023110103	5.042455897	-6.249751358	2.52E-08	1.41E-06	8.873577398
CASP7	-0.930810751	8.326463564	-6.247052309	2.55E-08	1.42E-06	8.862749931
POU2AF1	-1.263157436	7.023680598	-6.242190315	2.60E-08	1.44E-06	8.843248964
ABHD3	-0.94902447	7.801882754	-6.240749982	2.62E-08	1.45E-06	8.837472759
PLCD3	-1.176347159	8.629758262	-6.240099692	2.63E-08	1.45E-06	8.834865007
TM6SF2	-0.84717103	5.327433753	-6.236178225	2.67E-08	1.47E-06	8.819141026
CTHRC1	2.025238135	7.278623406	6.233568927	2.70E-08	1.49E-06	8.80868003
SCN9A	-1.471178973	6.463205906	-6.229293806	2.75E-08	1.51E-06	8.791543234
SYNE3	-0.817312573	6.726207662	-6.226954456	2.77E-08	1.52E-06	8.782167384
LOXL2	1.260054708	7.772127097	6.225062632	2.80E-08	1.53E-06	8.774585903
ORC6	0.978149812	6.042115345	6.221648411	2.84E-08	1.55E-06	8.760905085
LINC01645	-0.745701049	5.023026746	-6.218617113	2.87E-08	1.56E-06	8.748760443
CHI3L1	1.535035611	6.221816588	6.218034118	2.88E-08	1.56E-06	8.746424917
FGF9	-0.921566562	5.533422743	-6.216746571	2.89E-08	1.57E-06	8.741267119
SDCBP2	-1.615401723	8.368902226	-6.216464131	2.90E-08	1.57E-06	8.740135733
IPO7	0.663160439	8.418853759	6.207725139	3.00E-08	1.62E-06	8.705136689
RYR1	-0.786830422	5.692848225	-6.202721145	3.07E-08	1.65E-06	8.685102443
FCGR3A	1.254279166	6.801278073	6.20122242	3.09E-08	1.66E-06	8.679102977
MET	0.911190479	8.019734369	6.196805712	3.14E-08	1.69E-06	8.661425132
LOC101928228	-0.552938424	5.171754537	-6.192246071	3.20E-08	1.71E-06	8.643179037
MMP28	-1.611624978	7.231960058	-6.192030412	3.21E-08	1.71E-06	8.642316139
MROCKI	-0.819361051	5.666094193	-6.190634752	3.23E-08	1.72E-06	8.63673203
SLC7A5	1.580405557	7.463791029	6.187916776	3.26E-08	1.74E-06	8.625858318
PIGZ	-1.179480904	8.446331315	-6.186342354	3.28E-08	1.75E-06	8.619560218
ARHGEF9	-0.521856724	7.393513159	-6.18117103	3.35E-08	1.78E-06	8.598876858
TTLL4	0.645227523	7.033755571	6.180212758	3.37E-08	1.78E-06	8.595044685
RNF112	-0.982295823	5.895176322	-6.177453173	3.41E-08	1.80E-06	8.584009947
RHOU	-0.83377056	7.753310466	-6.176981669	3.41E-08	1.80E-06	8.58212469
ADTRP	-1.810696032	7.631137619	-6.176675463	3.42E-08	1.80E-06	8.580900382
MT1H	-1.625886991	6.3674582	-6.176127402	3.43E-08	1.80E-06	8.578709107
LINC01133	-1.250825645	7.0302009	-6.174009401	3.46E-08	1.81E-06	8.570241381
SIGLEC8	-0.818605771	5.656419188	-6.173923261	3.46E-08	1.81E-06	8.569897012
MIR650	-1.188467857	5.455707211	-6.171567592	3.49E-08	1.82E-06	8.560480135
LAMA1	-1.316370903	6.723553255	-6.171521643	3.49E-08	1.82E-06	8.560296464
MSANTD3	0.597820123	6.522007291	6.171404247	3.49E-08	1.82E-06	8.559827195
PUS7	0.929934526	6.743702782	6.166156178	3.57E-08	1.85E-06	8.538851802
MTM1	-0.752714336	7.520076654	-6.16076333	3.65E-08	1.89E-06	8.517303235
SSX2IP	0.693650554	6.968052883	6.160239293	3.66E-08	1.89E-06	8.515209601
LINC01270	0.617905192	5.061336813	6.159563912	3.67E-08	1.89E-06	8.512511397
LINC00494	-0.852510586	4.966100572	-6.159333586	3.67E-08	1.89E-06	8.511591243
ECT2	0.990597684	7.362777403	6.156097412	3.72E-08	1.91E-06	8.498663806
MAOA	-1.036444225	8.806861837	-6.155223133	3.74E-08	1.91E-06	8.495171698
CD79B	-1.007486939	6.144677022	-6.155108794	3.74E-08	1.91E-06	8.49471501
PTN	-0.956399131	6.524153287	-6.148628144	3.84E-08	1.96E-06	8.468834263
PCSK5	-1.354761631	7.87452788	-6.148127768	3.85E-08	1.96E-06	8.466836325
HRCT1	-1.461458871	7.0140631	-6.146350288	3.88E-08	1.97E-06	8.459739473
E2F3	0.73741836	7.069073847	6.144605268	3.90E-08	1.98E-06	8.452772814
PXMP2	-0.942859384	7.316606174	-6.142801969	3.93E-08	1.99E-06	8.445574108
ZG16	-3.019585344	8.602668908	-6.137153464	4.03E-08	2.04E-06	8.423029556
C16orf74	-0.629976339	5.291005794	-6.136428679	4.04E-08	2.04E-06	8.420137212
OLA1	0.658808401	7.840466385	6.13480547	4.06E-08	2.05E-06	8.41365997
ITGAV	0.554691468	8.231335493	6.134285243	4.07E-08	2.05E-06	8.411584165
YEATS2	0.570497025	7.968043724	6.133983158	4.08E-08	2.05E-06	8.410378815
IGLL1	-0.378237362	4.659748651	-6.13084173	4.13E-08	2.07E-06	8.397845238
ACAN	1.604306803	5.897024745	6.128413266	4.17E-08	2.09E-06	8.388157546
CEP41	0.684933494	6.434419938	6.127810741	4.18E-08	2.09E-06	8.385754117
SEMA3E	-1.249086746	5.44935987	-6.127377018	4.19E-08	2.09E-06	8.384024071
ZNF575	-1.3289649	8.897406726	-6.127306663	4.19E-08	2.09E-06	8.38374344
LHFPL4	-0.945788984	5.677891363	-6.122812636	4.27E-08	2.12E-06	8.365819764
RNASEH2A	0.573932535	5.457394347	6.11477271	4.42E-08	2.19E-06	8.333763757
TRG-AS1	-0.717459926	5.462129317	-6.113721311	4.44E-08	2.19E-06	8.329572665
GSG1L	-0.590547121	4.860012007	-6.113456863	4.44E-08	2.19E-06	8.328518555
SMARCC1	0.64181867	8.483766442	6.113071641	4.45E-08	2.19E-06	8.326983055
FAM214A	-0.687159883	7.245082628	-6.112860707	4.45E-08	2.19E-06	8.32614228
NDUFA6-DT	-0.562833293	5.897533171	-6.112833774	4.45E-08	2.19E-06	8.326034926
CXCL2	1.300400917	6.346563643	6.110225763	4.50E-08	2.21E-06	8.315640253
PLCG2	-0.909169766	7.04398974	-6.103556104	4.63E-08	2.26E-06	8.289063315
HTR3E	-1.027731698	5.497008692	-6.103475908	4.63E-08	2.26E-06	8.288743807
P2RY10	-0.841160459	5.921805184	-6.101064749	4.67E-08	2.28E-06	8.279138146
CXCL12	-1.307210452	7.549309588	-6.099355726	4.71E-08	2.29E-06	8.272330377
PLD5	-0.531463174	4.707261589	-6.098033088	4.73E-08	2.30E-06	8.267062147
JADE3	0.805518121	6.743414682	6.096598349	4.76E-08	2.31E-06	8.261347798
FANCB	0.661860072	5.27385717	6.095457687	4.78E-08	2.31E-06	8.256805003
PDE8A	-0.844545303	8.074786166	-6.095275482	4.79E-08	2.31E-06	8.256079379
LGALS9C	-1.656569114	7.02988631	-6.090239644	4.89E-08	2.36E-06	8.236026977
CCT6A	0.767680321	8.572931255	6.089120593	4.91E-08	2.36E-06	8.231571672
PANK3	-0.772000348	8.253773584	-6.088689839	4.92E-08	2.36E-06	8.229856767
METTL1	0.655084879	6.81090599	6.087365399	4.95E-08	2.37E-06	8.224584181
INTS7	0.554020084	7.030617775	6.086786624	4.96E-08	2.37E-06	8.222280193
CALCOCO2	-0.649452035	8.392106881	-6.084672062	5.00E-08	2.39E-06	8.213863112
MT1F	-1.510533085	6.918500423	-6.074762511	5.21E-08	2.48E-06	8.174429812
NR5A2	-0.970434597	7.724858806	-6.07030233	5.31E-08	2.53E-06	8.156687785
SCNN1B	-1.949586509	7.648624241	-6.068807441	5.34E-08	2.54E-06	8.150742207
HAUS6	0.693060484	7.021461849	6.067399907	5.37E-08	2.54E-06	8.145144479
CLDN8	-2.304842024	6.851139488	-6.066972597	5.38E-08	2.54E-06	8.14344516
STC1	1.505168093	6.133044239	6.066969321	5.38E-08	2.54E-06	8.143432131
PPP1CB	-0.552149582	8.764687246	-6.066115962	5.40E-08	2.55E-06	8.140038615
NBPF25P	-0.565456555	5.565145108	-6.064226551	5.44E-08	2.56E-06	8.1325256
FLT3	-0.734182092	5.313756083	-6.06348459	5.46E-08	2.57E-06	8.129575481
BTBD3	-0.781177904	7.78223206	-6.057662881	5.59E-08	2.62E-06	8.106431607
CA10	-0.620172781	4.933001933	-6.057369842	5.60E-08	2.62E-06	8.10526683
SUCLG2	-0.738630969	8.545858505	-6.05726557	5.60E-08	2.62E-06	8.104852371
GPATCH2	0.600369719	6.917301834	6.055798064	5.63E-08	2.63E-06	8.099019597
FAM72A	0.524559257	5.146849958	6.053013806	5.70E-08	2.66E-06	8.087954442
TAPT1	-0.564694167	7.222886483	-6.051738202	5.73E-08	2.66E-06	8.082885488
ZNF121	0.650031922	6.929328321	6.051064264	5.75E-08	2.66E-06	8.080207548
PALB2	0.640380056	6.919618747	6.050735722	5.75E-08	2.66E-06	8.078902098
NUP107	0.509228857	7.219085775	6.050461885	5.76E-08	2.66E-06	8.077814034
AFF3	-1.07333435	5.963928772	-6.049921075	5.77E-08	2.66E-06	8.075665225
STRIP2	1.121449658	5.704951385	6.049664695	5.78E-08	2.66E-06	8.074646566
SF3B3	0.665732774	8.41163256	6.047803799	5.82E-08	2.68E-06	8.067253185
CXCL11	1.142010648	5.493892134	6.045707574	5.87E-08	2.70E-06	8.05892569
GMPS	0.706277754	7.723822932	6.044385798	5.91E-08	2.71E-06	8.053675248
SCP2	-0.687973136	8.688497338	-6.043559368	5.93E-08	2.71E-06	8.050392634
GBA3	-1.601380634	5.860640221	-6.040507509	6.00E-08	2.74E-06	8.038271739
SGK1	-0.970809523	7.765773347	-6.03903991	6.04E-08	2.76E-06	8.032443647
TMEM182	0.540209232	6.257817095	6.038567933	6.05E-08	2.76E-06	8.030569434
RELL1	-0.919344116	9.396793167	-6.037226002	6.08E-08	2.76E-06	8.025240911
FABP1	-1.881687739	9.893934578	-6.037152373	6.08E-08	2.76E-06	8.024948558
SMKR1	0.740368182	4.915552051	6.034639854	6.15E-08	2.79E-06	8.014972912
ATR	0.689615148	7.539524706	6.034178961	6.16E-08	2.79E-06	8.013143137
ZZEF1	-0.94320834	8.860259279	-6.033803374	6.17E-08	2.79E-06	8.011652062
FCRLA	-1.058859676	5.68882396	-6.033275279	6.18E-08	2.79E-06	8.009555585
SLC22A3	1.469225809	6.431288887	6.024546052	6.41E-08	2.89E-06	7.974909926
TMCC3	-1.361625396	7.899587126	-6.024060701	6.42E-08	2.89E-06	7.972984069
KLHL6	-0.958589946	6.921256334	-6.023406227	6.44E-08	2.89E-06	7.970387213
PPARGC1B	-0.853341396	7.623614663	-6.021221766	6.50E-08	2.91E-06	7.961720247
BTBD16	0.572035565	4.835681237	6.021182527	6.50E-08	2.91E-06	7.961564573
GTPBP4	0.663819485	7.608666067	6.020101239	6.53E-08	2.91E-06	7.957274882
HADH	-0.705035119	8.272492046	-6.017648701	6.59E-08	2.94E-06	7.947546068
PPM1H	1.04241861	7.057242796	6.016081	6.64E-08	2.95E-06	7.941327915
PLXNA1	0.828410196	7.803142194	6.01596762	6.64E-08	2.95E-06	7.940878221
TMEM131	-0.628206438	8.475063217	-6.014506809	6.68E-08	2.96E-06	7.935084535
LYAR	0.742445227	6.777175055	6.007892379	6.86E-08	3.04E-06	7.908856816
MOB3B	-0.806830087	7.91233992	-6.001378289	7.05E-08	3.11E-06	7.883035966
LOC100506289	-0.650755352	4.841607569	-6.001084432	7.06E-08	3.11E-06	7.881871373
BCL2	-1.089457089	7.528016024	-5.992689899	7.31E-08	3.21E-06	7.848610473
PPA1	0.776598847	8.289539495	5.992211997	7.32E-08	3.21E-06	7.846717378
MT1X	-1.241021764	6.996026443	-5.992000909	7.33E-08	3.21E-06	7.845881215
RAD54B	0.541894711	5.369234919	5.9919337	7.33E-08	3.21E-06	7.845614991
IL6	1.293636735	5.363097078	5.990621803	7.37E-08	3.22E-06	7.840418539
ZNF831	-0.820548058	5.634813632	-5.989967262	7.39E-08	3.23E-06	7.837826027
DUSP14	0.988770037	6.989558195	5.988554398	7.43E-08	3.24E-06	7.832230252
ADHFE1	-0.802968448	5.233211938	-5.986248364	7.50E-08	3.27E-06	7.823097905
CHAT	-0.745815025	4.807341975	-5.984259345	7.56E-08	3.29E-06	7.815221914
LINC02182	0.405023195	4.574093921	5.98403543	7.57E-08	3.29E-06	7.814335318
KRT20	-1.904212926	9.4650599	-5.983022651	7.60E-08	3.29E-06	7.810325354
RAB39B	-0.757553891	5.341691041	-5.978798663	7.74E-08	3.35E-06	7.793603385
NBPF14	-0.512065502	6.157997574	-5.974914574	7.86E-08	3.39E-06	7.778230384
FAM227A	0.684845876	5.324663508	5.973273705	7.91E-08	3.41E-06	7.771736891
STOX2	-0.938140801	5.858379084	-5.972721053	7.93E-08	3.41E-06	7.769549982
COL1A1	1.816538924	9.781463242	5.971659165	7.97E-08	3.42E-06	7.765348155
TDP2	-1.047831788	8.851079385	-5.971085652	7.98E-08	3.43E-06	7.763078898
CNGB1	-0.749072602	4.978583596	-5.970547837	8.00E-08	3.43E-06	7.760950954
NEXMIF	-0.826854883	5.212649779	-5.968189977	8.08E-08	3.46E-06	7.75162247
PDLIM2	-0.758347459	7.046216151	-5.965011982	8.19E-08	3.50E-06	7.739051153
SYNCRIP	0.615644758	8.460452509	5.964255943	8.21E-08	3.50E-06	7.736060782
GRIA4	-0.957239434	5.423627344	-5.963699757	8.23E-08	3.50E-06	7.73386097
CCL5	-1.03154109	7.310027613	-5.963325616	8.24E-08	3.50E-06	7.732381216
TESK2	-0.756966802	7.602885271	-5.952895484	8.60E-08	3.65E-06	7.691141484
CPSF3	0.506495681	7.321037846	5.952351196	8.62E-08	3.65E-06	7.688990071
HTR7	-0.737788127	5.345326206	-5.949677446	8.72E-08	3.69E-06	7.678422437
PDCD5	0.657018172	7.654722658	5.949038152	8.74E-08	3.69E-06	7.675895947
CBX8	0.657589073	6.395987824	5.947725275	8.79E-08	3.70E-06	7.670707731
LINC02257	0.47292241	4.556341893	5.946257928	8.84E-08	3.72E-06	7.66490953
PKHD1L1	-1.131398652	5.905221732	-5.946223274	8.84E-08	3.72E-06	7.664772599
TBC1D24	0.589801523	6.600252842	5.943930633	8.93E-08	3.74E-06	7.655714218
IL1RAP	0.703479471	6.221501972	5.941190412	9.03E-08	3.78E-06	7.64488892
HPRT1	0.58900173	6.955561949	5.940466139	9.05E-08	3.79E-06	7.642027939
E2F7	1.013305329	5.848597438	5.937889428	9.15E-08	3.82E-06	7.6318505
TMEM59	-0.766002764	9.196704679	-5.936933121	9.19E-08	3.83E-06	7.628073668
MYPN	-0.89108005	5.314484293	-5.935579509	9.24E-08	3.84E-06	7.622728066
UGP2	-1.024732097	9.211357183	-5.932934209	9.34E-08	3.88E-06	7.612282572
IL16	-0.996209349	9.930959444	-5.932485172	9.36E-08	3.88E-06	7.610509612
TSPAN7	-1.218081942	7.557254376	-5.928588725	9.51E-08	3.94E-06	7.595126898
SELENOP	-1.495008471	9.586323984	-5.926771835	9.58E-08	3.96E-06	7.587955174
SMIM5	-1.39643517	8.077122265	-5.925763686	9.62E-08	3.97E-06	7.583976069
CNTN4	-0.893418934	6.173395563	-5.92501159	9.65E-08	3.98E-06	7.581007737
ZFYVE28	-0.959559489	7.396448924	-5.922159828	9.76E-08	4.02E-06	7.569753691
VPS4B	-0.637060825	8.194883054	-5.921891087	9.77E-08	4.02E-06	7.56869324
SLC35D1	-0.798532287	8.297347681	-5.919483199	9.87E-08	4.05E-06	7.559192418
PLSCR4	-0.808212803	7.269273939	-5.918752804	9.90E-08	4.06E-06	7.556310744
BDKRB2	-0.749991372	7.438964844	-5.916302228	1.00E-07	4.08E-06	7.546643206
KRT12	-0.838700084	5.318690707	-5.916291847	1.00E-07	4.08E-06	7.546602257
ADGRL3	-1.130320105	6.31588994	-5.91594351	1.00E-07	4.08E-06	7.54522817
DDX18	0.524201662	7.949751701	5.915167156	1.00E-07	4.09E-06	7.542165789
ATAD2	0.92940683	7.307866028	5.912580682	1.02E-07	4.13E-06	7.531964227
RILP	-1.04271461	7.571785995	-5.911647396	1.02E-07	4.14E-06	7.528283531
APPL2	-1.046008871	9.474541392	-5.909202124	1.03E-07	4.17E-06	7.518640778
NAT1	-0.907735199	6.873371744	-5.906781967	1.04E-07	4.20E-06	7.50909837
BMP2	-1.050394882	7.560343198	-5.906773759	1.04E-07	4.20E-06	7.509066011
CDC6	1.038641612	6.815777389	5.90643131	1.04E-07	4.20E-06	7.507715878
MIR22HG	-0.934486469	7.219014477	-5.899665636	1.07E-07	4.31E-06	7.481047066
P2RY1	-1.319630575	7.451432696	-5.899121946	1.07E-07	4.31E-06	7.478904403
CES3	-1.563864341	8.139696762	-5.898861499	1.07E-07	4.31E-06	7.477878013
TGFBI	1.276352885	8.573092047	5.89864768	1.07E-07	4.31E-06	7.477035393
GGCT	0.806327074	7.236439994	5.898438865	1.08E-07	4.31E-06	7.4762125
TMEFF2	-0.91236356	5.198347108	-5.894425775	1.09E-07	4.37E-06	7.460399721
TMEM171	-1.546117644	7.178887431	-5.894270508	1.09E-07	4.37E-06	7.459787995
CD82	0.679992507	7.711425755	5.89376081	1.10E-07	4.37E-06	7.457779908
FCRL4	-0.747611954	4.940535067	-5.890967796	1.11E-07	4.41E-06	7.446777151
UGT2A3	-1.836379114	7.473731798	-5.889707375	1.11E-07	4.43E-06	7.441812441
TEF	-0.86745237	7.601057936	-5.888908368	1.12E-07	4.43E-06	7.438665393
CHGA	-2.569371401	9.063379905	-5.888883337	1.12E-07	4.43E-06	7.438566806
WDR35	0.702580703	6.481049205	5.887839022	1.12E-07	4.44E-06	7.434453789
ZBTB7C	-1.687567827	7.781851588	-5.887334171	1.13E-07	4.45E-06	7.43246553
SERPINH1	0.913895373	8.665971925	5.886855193	1.13E-07	4.45E-06	7.430579219
C16orf54	-0.991702621	6.070746753	-5.882383587	1.15E-07	4.52E-06	7.412971651
NEURL4	-0.54959466	7.546467161	-5.882044874	1.15E-07	4.52E-06	7.411638102
ATG4A	-0.545695853	6.907221402	-5.880427666	1.16E-07	4.55E-06	7.40527136
YY2	0.388695016	5.028571817	5.879390342	1.16E-07	4.56E-06	7.40118786
CGREF1	1.672523312	7.685983131	5.878700589	1.17E-07	4.57E-06	7.398472732
MT1G	-1.935401416	7.853529689	-5.878112087	1.17E-07	4.57E-06	7.396156249
MDC1	0.621811351	7.616568523	5.877622587	1.17E-07	4.57E-06	7.394229524
MANCR	-0.780768349	5.184396404	-5.875949243	1.18E-07	4.60E-06	7.38764347
KIF26B	1.654257143	7.193286612	5.875706571	1.18E-07	4.60E-06	7.386688397
XRCC2	0.936416873	5.753219611	5.873204786	1.19E-07	4.64E-06	7.376843033
IPO11-LRRC70	0.465360701	6.858097894	5.871368675	1.20E-07	4.66E-06	7.369618229
IPO11	0.465360701	6.858097894	5.871368675	1.20E-07	4.66E-06	7.369618229
VAMP2	-0.721257763	7.389405593	-5.870595806	1.21E-07	4.66E-06	7.36657734
PDZD3	-1.425201394	7.840540469	-5.86930779	1.21E-07	4.68E-06	7.361509886
RAE1	0.733893765	7.297880799	5.867787518	1.22E-07	4.70E-06	7.355529151
ANO5	-1.448689918	6.239192096	-5.867078134	1.22E-07	4.71E-06	7.352738623
HADHB	-0.591338292	8.400613727	-5.863109767	1.24E-07	4.78E-06	7.337130236
GREM2	-2.016113152	7.074276661	-5.862017312	1.25E-07	4.80E-06	7.33283402
HSD3B2	-2.131202159	5.984617143	-5.858770847	1.26E-07	4.85E-06	7.32006851
CNTN3	-1.25805522	6.072229805	-5.858319308	1.27E-07	4.85E-06	7.318293195
PAK1IP1	0.622774132	6.769248909	5.858260634	1.27E-07	4.85E-06	7.318062511
LOC107986639	-0.412846281	4.607858853	-5.85507158	1.28E-07	4.90E-06	7.305525475
OAF	-0.688644672	8.059474934	-5.854998584	1.28E-07	4.90E-06	7.305238535
SHCBP1	0.888486745	6.227365633	5.843345303	1.35E-07	5.13E-06	7.259446432
MPZ	-0.88223146	6.030057167	-5.83388227	1.40E-07	5.33E-06	7.222284115
TXNIP	-0.81659201	9.582705837	-5.831669293	1.41E-07	5.37E-06	7.213596526
LINC00974	-0.852937203	5.048454836	-5.83111865	1.42E-07	5.37E-06	7.211435017
MT1E	-1.774135027	8.083087541	-5.830440026	1.42E-07	5.38E-06	7.208771223
RIMKLA	-1.235140479	7.225681185	-5.829025166	1.43E-07	5.40E-06	7.203217843
LMBRD1	-0.527184505	7.811718175	-5.827527572	1.44E-07	5.43E-06	7.197340235
INTS13	0.711733915	6.990779738	5.826440053	1.44E-07	5.44E-06	7.193072377
CD96	-0.906656108	6.24375575	-5.821719922	1.47E-07	5.54E-06	7.174551905
TLCD2	-0.955320243	7.452203932	-5.820834914	1.48E-07	5.55E-06	7.171079964
KIF13B	-0.750076526	8.898812052	-5.820285501	1.48E-07	5.55E-06	7.168924674
PAFAH2	-0.705114297	7.47415825	-5.820150195	1.48E-07	5.55E-06	7.168393895
SNRPG	0.553515986	7.347122612	5.819820976	1.48E-07	5.55E-06	7.167102446
MALSU1	0.616809648	6.804433904	5.818803866	1.49E-07	5.57E-06	7.163112728
HEPACAM2	-2.060119202	7.465401553	-5.818462618	1.49E-07	5.57E-06	7.161774202
STIM1	-0.590757888	8.248277123	-5.816810944	1.50E-07	5.60E-06	7.155295988
DDX10	0.702770416	7.183506149	5.815306398	1.51E-07	5.62E-06	7.1493954
UTP25	0.61322346	7.213754654	5.814547914	1.52E-07	5.63E-06	7.146420947
ENTPD5	-1.194363706	10.54248925	-5.813447675	1.52E-07	5.64E-06	7.142106521
DUXAP8	0.937916054	4.925041068	5.813409233	1.52E-07	5.64E-06	7.141955781
MMP11	1.730448593	7.087300445	5.812483501	1.53E-07	5.66E-06	7.138325883
CAMK2D	-0.707393692	8.008667625	-5.810003173	1.54E-07	5.71E-06	7.128601245
PLAU	1.142167161	7.23394307	5.807396316	1.56E-07	5.75E-06	7.118382086
RRP12	0.8357856	7.662293505	5.807240928	1.56E-07	5.75E-06	7.117772997
FXYD3	-1.489734511	7.796251629	-5.806687774	1.56E-07	5.75E-06	7.1156048
ARL14	-1.142258615	6.838475158	-5.806609033	1.56E-07	5.75E-06	7.115296167
ADCY5	-1.373213128	7.796076534	-5.805935978	1.57E-07	5.76E-06	7.112658103
CD36	-1.045518131	6.872163287	-5.805720847	1.57E-07	5.76E-06	7.111814911
FGF18	0.777870314	5.08342419	5.804813781	1.58E-07	5.77E-06	7.108259852
CTNND2	-0.90237109	5.439345807	-5.804239109	1.58E-07	5.78E-06	7.106007641
GGTA1	-0.907017237	6.188495788	-5.803325566	1.59E-07	5.79E-06	7.102427513
XPOT	0.789189138	8.059649767	5.800846438	1.60E-07	5.84E-06	7.092712942
ELFN1	0.895553261	5.556231183	5.798904788	1.61E-07	5.88E-06	7.085105515
GRB10	0.787344688	7.064997683	5.79513915	1.64E-07	5.96E-06	7.070354213
CRYZL1	-0.45302784	7.004426763	-5.794742742	1.64E-07	5.96E-06	7.068801543
ECRG4	-1.069090097	5.43012832	-5.79437897	1.64E-07	5.96E-06	7.067376736
FCAR	0.688954626	4.794983191	5.791985048	1.66E-07	6.01E-06	7.058001103
ZBTB16	-1.245114949	6.178002249	-5.791761925	1.66E-07	6.01E-06	7.057127326
GNG12	-0.680500358	8.610198157	-5.790840214	1.67E-07	6.03E-06	7.053517918
SIX1	0.669080085	4.724217742	5.787980942	1.69E-07	6.09E-06	7.042322344
BOD1	0.45573897	7.265741544	5.787387954	1.69E-07	6.09E-06	7.040000723
ANK3	-1.077331016	8.262886226	-5.785537628	1.71E-07	6.13E-06	7.032757008
PRECSIT	1.277468956	5.709245573	5.783565343	1.72E-07	6.17E-06	7.025036747
LTBP4	-0.967562808	9.456623983	-5.783150924	1.72E-07	6.18E-06	7.023414675
LOC101929759	0.580633659	4.86334959	5.782761633	1.72E-07	6.18E-06	7.021890994
FAM107A	-1.257062513	6.682834837	-5.782077105	1.73E-07	6.19E-06	7.019211844
RNF14	-0.447155369	7.582007823	-5.781510364	1.73E-07	6.19E-06	7.016993781
CADM3	-1.725042752	6.807599978	-5.780801838	1.74E-07	6.20E-06	7.014220921
ERBIN	-0.605510664	8.177600641	-5.780505983	1.74E-07	6.20E-06	7.013063109
COL1A2	1.319982684	9.631381232	5.780321064	1.74E-07	6.20E-06	7.012339452
MORC2	0.565396562	7.969940578	5.780051956	1.74E-07	6.20E-06	7.011286342
VDR	-0.826303995	8.628102915	-5.77934966	1.75E-07	6.20E-06	7.008538109
NTRK3	-1.016899486	5.553649412	-5.778291231	1.76E-07	6.22E-06	7.004396471
CCND1	0.829623338	8.814386942	5.777764009	1.76E-07	6.23E-06	7.002333551
AASDHPPT	0.50412339	7.030743987	5.776821256	1.77E-07	6.24E-06	6.998644904
KIAA0895	0.942499009	6.813796331	5.775813385	1.77E-07	6.26E-06	6.994701709
GEMIN5	0.590545232	7.082458059	5.774266572	1.79E-07	6.29E-06	6.988650427
CLMAT3	1.114069505	6.552975146	5.773556616	1.79E-07	6.30E-06	6.985873206
BRINP3	-1.233228487	5.607259066	-5.773145465	1.79E-07	6.30E-06	6.984264909
CYP4V2	-0.621701955	7.503238343	-5.772638203	1.80E-07	6.31E-06	6.982280717
DUSP26	-0.832099235	5.344397905	-5.770261415	1.81E-07	6.34E-06	6.972984548
ST7	0.595034025	7.246212975	5.770141193	1.82E-07	6.34E-06	6.97251437
ST7-OT3	0.595034025	7.246212975	5.770141193	1.82E-07	6.34E-06	6.97251437
SNHG17	0.80518533	6.867040054	5.770137627	1.82E-07	6.34E-06	6.97250042
GCNT3	-1.951416831	8.596803054	-5.768803488	1.83E-07	6.37E-06	6.96728293
SCD	1.258378347	8.385777398	5.76513892	1.85E-07	6.45E-06	6.952953915
FKBP10	1.197370842	7.823227781	5.762982035	1.87E-07	6.50E-06	6.944521686
NDUFA10	-0.504830327	8.534677282	-5.76230061	1.87E-07	6.50E-06	6.941857921
RNASEH1-DT	0.356108552	5.904949544	5.762292163	1.87E-07	6.50E-06	6.941824901
ERICH3	-0.636978932	4.819303253	-5.760600874	1.89E-07	6.54E-06	6.935213962
R3HDM1	0.559870481	7.450050602	5.757807936	1.91E-07	6.60E-06	6.924298398
CPT2	-0.788958162	8.804961012	-5.753243887	1.94E-07	6.72E-06	6.906464919
ADCY9	-0.819396185	7.875695033	-5.751800052	1.96E-07	6.75E-06	6.900824362
H19	1.496914047	6.012477201	5.749789838	1.97E-07	6.79E-06	6.892972003
PPM1B	-0.447567711	7.14560354	-5.74955138	1.97E-07	6.79E-06	6.892040596
SPATA33	0.584481002	6.231201048	5.747456956	1.99E-07	6.84E-06	6.883860461
GARS1	0.773353591	8.131395908	5.743750611	2.02E-07	6.93E-06	6.869387315
RGS9	-0.745343752	5.986714222	-5.743701921	2.02E-07	6.93E-06	6.869197203
LINC00996	-0.643871358	5.531700526	-5.742476729	2.03E-07	6.96E-06	6.864413623
FCGR1BP	0.542422937	4.842713182	5.739252935	2.06E-07	7.03E-06	6.851828556
NIT1	-0.430390248	9.702051066	-5.739052255	2.06E-07	7.03E-06	6.851045225
PYCR3	0.750551811	7.061201019	5.738202463	2.07E-07	7.05E-06	6.847728268
ACAA2	-0.841471923	8.477528	-5.736026434	2.09E-07	7.10E-06	6.83923547
EPHX4	1.469737647	5.614683444	5.732114399	2.12E-07	7.21E-06	6.823970164
NBPF1	-0.881998514	7.23337088	-5.730733051	2.13E-07	7.24E-06	6.818580848
TEX30	0.58698136	5.815026643	5.72946685	2.14E-07	7.27E-06	6.813641191
LINC01013	-0.37907638	4.877098704	-5.729017331	2.15E-07	7.27E-06	6.811887638
KIT	-0.874211734	6.799633997	-5.728569108	2.15E-07	7.27E-06	6.810139192
SLC25A20	-0.698586	7.429480858	-5.728201925	2.15E-07	7.27E-06	6.808706905
PSMD14	0.576804043	7.586745763	5.728164186	2.15E-07	7.27E-06	6.808559697
MACIR	-0.803302342	7.423672551	-5.727621115	2.16E-07	7.27E-06	6.806441386
PTGR3	-0.646000635	7.694681373	-5.72600703	2.17E-07	7.31E-06	6.800145883
CKB	-1.709039218	10.31433032	-5.72310077	2.20E-07	7.39E-06	6.78881206
IPO5	0.726303467	8.313522022	5.71944669	2.23E-07	7.49E-06	6.774564859
CCT4	0.617878116	8.18055728	5.717785493	2.25E-07	7.53E-06	6.76808897
OBI1	0.643094854	6.806100777	5.716429611	2.26E-07	7.56E-06	6.762803804
SULT1B1	-1.601392568	8.340138755	-5.715203547	2.27E-07	7.59E-06	6.758025056
TMEM158	0.825650441	5.87786334	5.714090949	2.28E-07	7.61E-06	6.753688879
SCUBE2	-1.01840511	6.393867539	-5.713854871	2.28E-07	7.61E-06	6.752768842
NTAQ1	0.518930378	6.229495261	5.71341003	2.29E-07	7.62E-06	6.751035256
ATP6V1E2	0.644510183	5.771941107	5.710243392	2.31E-07	7.71E-06	6.738696
LINC00092	-0.769603474	5.51359154	-5.705832406	2.36E-07	7.84E-06	6.721512127
PJA2	-0.648625802	8.397909909	-5.705322966	2.36E-07	7.84E-06	6.719527816
MAP4K1	-0.879925512	6.515913947	-5.701362974	2.40E-07	7.95E-06	6.704105518
ACADSB	-0.737489427	7.461371241	-5.701229311	2.40E-07	7.95E-06	6.703585029
SLC9A2	-1.496036115	8.263272431	-5.698818802	2.42E-07	8.02E-06	6.694199236
SPARC	1.303914592	9.295757024	5.698600729	2.43E-07	8.02E-06	6.693350198
FOXS1	0.716606036	5.294369646	5.696023637	2.45E-07	8.09E-06	6.68331753
MTERF3	0.524586825	6.430704977	5.695458039	2.46E-07	8.10E-06	6.681115868
MINDY4	0.43223567	5.216113037	5.69520367	2.46E-07	8.10E-06	6.68012573
SH3TC2	1.09729464	5.838508366	5.694787708	2.46E-07	8.10E-06	6.678506624
PODXL	0.801076756	8.749045936	5.693361974	2.48E-07	8.14E-06	6.672957372
PKNOX2	-0.919922129	5.62395363	-5.692900528	2.48E-07	8.14E-06	6.671161441
SLC41A2	-0.93979542	7.266096761	-5.692742323	2.48E-07	8.14E-06	6.670545722
JAG2	0.953147	7.10215829	5.691278073	2.50E-07	8.18E-06	6.664847317
PUM3	0.673064917	7.417479685	5.68985401	2.51E-07	8.22E-06	6.659305824
CCDC148	0.427916554	4.721432518	5.688915814	2.52E-07	8.24E-06	6.65565528
IPO9	0.54008579	7.853897571	5.687543242	2.54E-07	8.27E-06	6.650314959
HSP90AB1	0.834402376	10.20168844	5.685810937	2.56E-07	8.32E-06	6.643575695
UNC5CL	1.150811726	6.336011554	5.684961827	2.56E-07	8.34E-06	6.640272638
IMMP2L	0.55162034	6.230388248	5.683024372	2.58E-07	8.39E-06	6.632736578
STYK1	-1.022398787	6.93313511	-5.682623048	2.59E-07	8.40E-06	6.631175681
APLF	0.6509267	5.692155287	5.680852779	2.61E-07	8.45E-06	6.624290926
CNNM4	-0.937846256	8.972699141	-5.679825913	2.62E-07	8.47E-06	6.620297705
RNF125	-1.037168885	6.957228175	-5.678166765	2.64E-07	8.52E-06	6.613846263
SETBP1-DT	-0.392665143	4.985078712	-5.67697803	2.65E-07	8.55E-06	6.609224406
FCGR1A	0.819969769	5.537420127	5.675789402	2.66E-07	8.58E-06	6.604603325
PEX26	-1.324333816	9.233416839	-5.674639678	2.67E-07	8.60E-06	6.60013383
SCIRT	1.168333728	5.390671292	5.674500733	2.68E-07	8.60E-06	6.59959371
COL10A1	2.169731289	8.094580335	5.67444895	2.68E-07	8.60E-06	6.599392418
SLC22A5	-1.094253695	8.294705443	-5.672940952	2.69E-07	8.63E-06	6.593530735
LAMC3	-0.827038901	6.230698304	-5.672757124	2.69E-07	8.63E-06	6.592816222
WNT5A	0.949436244	6.834345332	5.672677057	2.69E-07	8.63E-06	6.592505018
PRMT3	0.685416619	6.784386372	5.669426376	2.73E-07	8.73E-06	6.579871597
LILRB5	-1.098206867	6.600205572	-5.667702452	2.75E-07	8.78E-06	6.573172842
PDX1	1.8304171	6.216363465	5.667247967	2.75E-07	8.79E-06	6.571406949
RRP9	0.627915217	7.040299925	5.666466056	2.76E-07	8.80E-06	6.568368969
ABCA9	-1.173053793	5.671278887	-5.665886826	2.77E-07	8.81E-06	6.566118574
EFTUD2	0.443933	8.164565836	5.664776203	2.78E-07	8.84E-06	6.561803875
DSC3	1.490834786	5.436806684	5.662963682	2.80E-07	8.90E-06	6.55476302
SOX8	-0.779343381	5.533603644	-5.660271456	2.83E-07	8.98E-06	6.544306447
SSB	0.698364746	8.596223791	5.659786507	2.84E-07	8.99E-06	6.542423107
SNHG1	0.545813581	7.173717949	5.657490928	2.87E-07	9.06E-06	6.533508849
EDNRA	1.000978641	6.526680312	5.656902798	2.87E-07	9.07E-06	6.531225226
SQOR	-0.849377964	8.103403648	-5.655960703	2.88E-07	9.10E-06	6.527567387
ECI2-DT	-0.605716228	4.929077787	-5.654686754	2.90E-07	9.13E-06	6.522621437
STK17B	-0.707023409	7.56213174	-5.652631683	2.92E-07	9.20E-06	6.514643748
BCAR3	-0.74476433	8.877389999	-5.65081595	2.94E-07	9.25E-06	6.507596064
USP2	-1.802676057	6.986261892	-5.649714015	2.96E-07	9.28E-06	6.503319362
ETFA	-0.511387691	8.406513236	-5.649612012	2.96E-07	9.28E-06	6.502923496
MPC1	-0.651751665	7.498071227	-5.648152087	2.98E-07	9.32E-06	6.49725793
AGO2	0.604273485	7.777148427	5.647147004	2.99E-07	9.35E-06	6.493357796
PADI2	-1.77923298	8.703495173	-5.646193586	3.00E-07	9.37E-06	6.489658387
GAB1	-0.728636878	7.731100483	-5.64500208	3.01E-07	9.41E-06	6.485035486
LRRC15	0.989165555	5.638099461	5.641286271	3.06E-07	9.54E-06	6.470620943
POLE3	0.498380397	8.00264366	5.638175082	3.10E-07	9.65E-06	6.458554612
CSTF1	0.520287234	7.20012722	5.634313743	3.15E-07	9.79E-06	6.443582405
PNOC	-0.951077726	5.832286655	-5.633906663	3.15E-07	9.79E-06	6.442004191
FAM189A1	-1.25154095	6.321883752	-5.632893283	3.16E-07	9.82E-06	6.43807559
FRZB	-0.948058794	7.179088645	-5.631373084	3.18E-07	9.87E-06	6.432182693
CENPI	0.785680738	5.744103605	5.630404684	3.20E-07	9.90E-06	6.428429101
HPS1	-0.539313577	7.94894582	-5.629403428	3.21E-07	9.92E-06	6.42454841
CKS2	0.913515163	7.217598141	5.628776421	3.22E-07	9.94E-06	6.422118376
CEACAM1	-1.404492999	9.598492964	-5.627186624	3.24E-07	9.99E-06	6.415957401
ACACB	-0.9824638	7.835143571	-5.626641251	3.25E-07	1.00E-05	6.413844055
DCTD	0.415848509	7.699043881	5.624076153	3.28E-07	1.01E-05	6.403905224
ROBO2	1.020369287	5.754880706	5.622340759	3.30E-07	1.02E-05	6.397182171
MRPL17	0.674104047	7.466026726	5.622020021	3.31E-07	1.02E-05	6.395939694
SRSF3	0.443543224	8.796867842	5.62031303	3.33E-07	1.02E-05	6.389327583
KPNA2	0.818328377	7.660875467	5.619278029	3.34E-07	1.02E-05	6.385318826
RASL10B	1.014526849	5.219950495	5.618913746	3.35E-07	1.02E-05	6.383907955
DPP10-AS1	-0.942347037	5.593678318	-5.617782113	3.36E-07	1.03E-05	6.379525356
PCK1	-1.704562974	8.53233623	-5.617541843	3.37E-07	1.03E-05	6.378594878
TMEM67	0.607435076	6.003173085	5.617471058	3.37E-07	1.03E-05	6.378320758
LINC02384	-0.473325128	5.234056281	-5.617424722	3.37E-07	1.03E-05	6.378141316
PRKCB	-0.953393637	6.727864124	-5.61530581	3.40E-07	1.03E-05	6.36993627
COL3A1	1.131487954	9.928756172	5.615000549	3.40E-07	1.03E-05	6.368754305
ANXA5	0.593975689	8.264456301	5.613815145	3.42E-07	1.04E-05	6.36416468
SNORA2A	0.234873514	4.509261849	5.612907867	3.43E-07	1.04E-05	6.360652149
CSF3	1.055499768	5.333438145	5.612613035	3.43E-07	1.04E-05	6.359510752
TANGO6	0.493902341	6.661877434	5.611288562	3.45E-07	1.04E-05	6.354383533
RPL22L1	0.936836256	6.778897224	5.610502671	3.46E-07	1.05E-05	6.351341459
LRRN2	-1.973487654	8.275738033	-5.610417262	3.46E-07	1.05E-05	6.351010862
CDKN2B	-1.920889634	8.868546045	-5.609697766	3.47E-07	1.05E-05	6.34822595
PHGR1	-1.701818308	9.187778083	-5.608388837	3.49E-07	1.05E-05	6.343159907
ADH1C	-2.048306336	8.426227652	-5.606769319	3.52E-07	1.06E-05	6.336892389
NNT	-0.474913969	8.353488755	-5.606599188	3.52E-07	1.06E-05	6.336234021
STX12	-0.566433397	7.660745357	-5.602492141	3.58E-07	1.07E-05	6.320343066
C1QTNF5	0.554908699	5.289637518	5.602023079	3.58E-07	1.07E-05	6.318528457
PLAAT2	-1.198436634	5.55086972	-5.59944419	3.62E-07	1.08E-05	6.30855283
GLIPR2	-0.875342748	7.344796379	-5.598375033	3.64E-07	1.09E-05	6.304417644
CAPN13	-1.427487819	6.930279816	-5.597592565	3.65E-07	1.09E-05	6.301391479
IL18RAP	-0.565136348	5.373026235	-5.59624594	3.67E-07	1.09E-05	6.296183833
MMP3	2.393814024	6.240161592	5.596176219	3.67E-07	1.09E-05	6.295914221
CDR2L	0.813472385	6.435583365	5.594952597	3.69E-07	1.10E-05	6.291182693
PPARGC1A	-1.378837473	7.409547312	-5.59486839	3.69E-07	1.10E-05	6.290857091
TESPA1	-0.693661111	5.866519749	-5.594762915	3.69E-07	1.10E-05	6.29044926
STK3	0.630760599	6.646507928	5.594247787	3.70E-07	1.10E-05	6.288457496
P4HA3	0.935863012	5.794875643	5.594146646	3.70E-07	1.10E-05	6.288066439
SLAMF7	-1.140310373	7.224408988	-5.591937938	3.73E-07	1.10E-05	6.279527226
NKILA	0.93332599	6.551502942	5.591787344	3.73E-07	1.10E-05	6.278945055
FOSL1	1.426412132	5.845493465	5.591157078	3.74E-07	1.11E-05	6.276508611
PMEPA1	1.067160996	8.102788631	5.590643458	3.75E-07	1.11E-05	6.274523167
COPS8	0.44606561	7.119416452	5.58897933	3.78E-07	1.11E-05	6.268090809
CARMIL2	-0.799329439	6.678920432	-5.587148885	3.80E-07	1.12E-05	6.261016438
MYO15B	-0.945894771	10.05556335	-5.586982476	3.81E-07	1.12E-05	6.260373341
NBEAL1	-0.831809773	7.319400911	-5.582844506	3.87E-07	1.14E-05	6.244384221
CNST	-0.57459762	7.721486186	-5.582237306	3.88E-07	1.14E-05	6.242038386
LIMA1	-0.815058692	9.226150502	-5.582024322	3.88E-07	1.14E-05	6.24121557
GRINA	0.827563568	8.117205696	5.58095933	3.90E-07	1.14E-05	6.237101413
CDH6	0.908273201	6.043608219	5.579553404	3.92E-07	1.15E-05	6.231670654
GPR3	0.80264736	5.119817015	5.578868768	3.93E-07	1.15E-05	6.229026263
MTMR3	-0.479151471	8.016397783	-5.578280111	3.94E-07	1.15E-05	6.226752686
DGAT2	1.144522159	6.736106871	5.57779831	3.95E-07	1.15E-05	6.224891886
ATPAF1	-0.489720084	7.568127131	-5.576489088	3.97E-07	1.16E-05	6.219835764
OTUD7A	-0.97302563	6.357225515	-5.574908877	4.00E-07	1.16E-05	6.213733706
CHRDL1	-1.478962641	6.899632599	-5.574490845	4.00E-07	1.16E-05	6.212119567
VSIR	-0.734502712	7.926491212	-5.573366923	4.02E-07	1.17E-05	6.207780025
RHPN1	1.145135017	6.788140496	5.572457921	4.04E-07	1.17E-05	6.204270551
HPGD	-1.92821746	8.808118314	-5.571443807	4.05E-07	1.17E-05	6.200355518
AP3S2	-0.752935999	7.574442519	-5.571299883	4.06E-07	1.17E-05	6.199799915
HMGCL	-0.629450838	7.795680133	-5.571161238	4.06E-07	1.17E-05	6.1992647
SIM2	1.65465896	6.808577407	5.570831928	4.06E-07	1.17E-05	6.197993468
BLK	-1.111809121	5.783814829	-5.569203895	4.09E-07	1.18E-05	6.191709218
SLC9A1	-0.802120537	8.205917889	-5.568902526	4.09E-07	1.18E-05	6.190546004
NANP	0.719969936	6.34068125	5.568744917	4.10E-07	1.18E-05	6.189937678
MCM10	1.024488333	6.106926136	5.567818437	4.11E-07	1.18E-05	6.186361873
RUVBL1	0.734210271	10.37333893	5.56651521	4.13E-07	1.19E-05	6.181332381
MPI	-0.650418568	10.53802218	-5.561157376	4.22E-07	1.21E-05	6.160659893
EIF4EBP1	0.622724585	7.001404341	5.56079523	4.23E-07	1.21E-05	6.159262878
DPT	-1.513867835	6.476317974	-5.55869131	4.27E-07	1.22E-05	6.151147499
FKBP9	0.513696083	9.215002157	5.558127529	4.28E-07	1.22E-05	6.148973047
SNX24	-0.765506664	6.589280634	-5.556144019	4.31E-07	1.23E-05	6.141323516
LSP1	-0.832994609	7.896098044	-5.553600288	4.35E-07	1.24E-05	6.131515012
WDR5	0.538765511	7.810765892	5.550214588	4.41E-07	1.26E-05	6.118462624
C1QTNF2	-0.549228256	5.550372077	-5.549343193	4.43E-07	1.26E-05	6.115103764
LOC101927480	0.911948812	5.162547818	5.549313277	4.43E-07	1.26E-05	6.114988456
CRNDE	0.911948812	5.162547818	5.549313277	4.43E-07	1.26E-05	6.114988456
C16orf89	-1.316784441	6.291836925	-5.547309041	4.47E-07	1.27E-05	6.107263772
DARS1	0.645029089	8.10182278	5.54585445	4.49E-07	1.27E-05	6.101658199
SDHAP1	-0.476561938	6.974981058	-5.544906611	4.51E-07	1.28E-05	6.098005813
RAD51AP1	0.723126195	6.299276777	5.543842272	4.53E-07	1.28E-05	6.093904797
ITM2A	-1.136311115	7.147127317	-5.541793158	4.56E-07	1.29E-05	6.086010198
CFAP97	0.681864679	7.379944445	5.541430579	4.57E-07	1.29E-05	6.084613414
NRXN1	-1.46839612	5.867157701	-5.541248217	4.57E-07	1.29E-05	6.083910902
SPINDOC	0.879051023	6.928282042	5.541002857	4.58E-07	1.29E-05	6.082965721
TTYH3	0.987507696	8.358964761	5.540806583	4.58E-07	1.29E-05	6.08220964
EDIL3	-1.067782194	8.06827251	-5.540397502	4.59E-07	1.29E-05	6.080633824
TIAM1	-0.818836795	6.347782959	-5.539712025	4.60E-07	1.29E-05	6.07799341
KIF14	0.957971319	6.139881225	5.537376883	4.65E-07	1.30E-05	6.068999549
RNASEL	-0.677351285	7.197132066	-5.535244918	4.69E-07	1.31E-05	6.060789524
CENPW	0.802584311	6.297507685	5.533597771	4.72E-07	1.32E-05	6.054447344
KTN1	-0.576928271	9.166258679	-5.533427498	4.72E-07	1.32E-05	6.053791769
TPD52L2	0.567934466	8.569204019	5.531671829	4.75E-07	1.33E-05	6.04703263
PTPN12	0.513852065	7.916164154	5.530667132	4.77E-07	1.33E-05	6.043165035
CLECL1	-0.645979053	5.228828271	-5.527546168	4.83E-07	1.35E-05	6.031152595
FAM95B1	-0.600827131	4.773585754	-5.527200509	4.84E-07	1.35E-05	6.029822336
DHRS9	-1.705704634	7.109092263	-5.525433352	4.87E-07	1.36E-05	6.023021984
VWA2	1.742054855	7.747860122	5.524522266	4.89E-07	1.36E-05	6.019516288
SLITRK3	-0.931169007	5.178140357	-5.524036065	4.90E-07	1.36E-05	6.017645568
PLP1	-1.796082112	6.59252613	-5.523100265	4.92E-07	1.36E-05	6.014045136
CEACAM3	-0.637056308	5.616019922	-5.522824098	4.93E-07	1.36E-05	6.012982649
NUP93	0.590237693	7.31495613	5.522107046	4.94E-07	1.37E-05	6.010224055
DPEP1	2.858948337	7.065512726	5.521667045	4.95E-07	1.37E-05	6.008531381
IQCN	-1.442261527	6.509660022	-5.520908664	4.96E-07	1.37E-05	6.005614037
UBAP2L	0.615258599	8.420639581	5.518369294	5.01E-07	1.38E-05	5.995846716
DNASE1L3	-1.453659026	6.599629218	-5.518000874	5.02E-07	1.38E-05	5.994429789
TEP1	-0.646628669	8.223419589	-5.51765613	5.03E-07	1.38E-05	5.993103951
P2RX4	-0.890817816	8.733142749	-5.516194214	5.06E-07	1.39E-05	5.987481995
MTAP	0.660833791	7.191912718	5.516167262	5.06E-07	1.39E-05	5.987378354
LOC100506403	0.856448863	8.212074964	5.516121339	5.06E-07	1.39E-05	5.987201762
RUNX1	0.856448863	8.212074964	5.516121339	5.06E-07	1.39E-05	5.987201762
TSEN15	0.463058443	6.781623535	5.515512216	5.07E-07	1.39E-05	5.984859497
SLC31A2	-0.576723011	8.462585105	-5.51456294	5.09E-07	1.39E-05	5.981209446
G3BP1	0.553454648	8.543639487	5.513571827	5.11E-07	1.40E-05	5.977398793
CNR2	-0.803337805	5.176947367	-5.513504274	5.11E-07	1.40E-05	5.977139075
CHODL	-0.842934918	5.359934362	-5.513005697	5.12E-07	1.40E-05	5.975222248
E2F6	0.49057548	6.482410825	5.51203275	5.14E-07	1.40E-05	5.971481855
BHLHE40	0.883088566	9.067802231	5.51152409	5.15E-07	1.40E-05	5.969526469
DSC2	-0.88414713	8.775557247	-5.509971133	5.19E-07	1.41E-05	5.963557046
VSIG2	-1.958652217	8.014708896	-5.509593123	5.19E-07	1.41E-05	5.962104112
UNC93A	0.982297497	5.152827187	5.508179168	5.22E-07	1.42E-05	5.956669728
ANKRD20A11P	-0.418001196	4.726114204	-5.50787829	5.23E-07	1.42E-05	5.955513405
EIF5A2	0.997741733	6.427313669	5.507323565	5.24E-07	1.42E-05	5.953381576
PFDN2	0.579284455	7.398658187	5.506231853	5.26E-07	1.42E-05	5.949186338
BTNL8	-1.900527121	7.635278628	-5.50599945	5.27E-07	1.42E-05	5.948293301
DISP2	-1.370587898	7.469996201	-5.502891668	5.33E-07	1.44E-05	5.936352691
DDX21	0.833747049	8.582844606	5.501299184	5.37E-07	1.45E-05	5.930235144
SPOCD1	0.789789909	5.367063737	5.499673475	5.40E-07	1.46E-05	5.923990685
ALG8	0.44542895	6.894650306	5.49885993	5.42E-07	1.46E-05	5.920866081
ACLY	0.551174805	8.750516546	5.498616743	5.43E-07	1.46E-05	5.919932102
TNPO2	0.518482898	8.149428388	5.495453952	5.50E-07	1.48E-05	5.907786644
BOP1	0.923531227	10.83227058	5.494404724	5.52E-07	1.48E-05	5.903758111
PJA1	0.574098732	6.943110338	5.493032642	5.55E-07	1.49E-05	5.898490432
LOC105371592	-0.471327687	5.201399622	-5.491515018	5.58E-07	1.49E-05	5.892664606
PID1	-0.895379969	7.495472393	-5.491355764	5.59E-07	1.49E-05	5.892053298
RNF183	1.094948898	5.572803517	5.487608562	5.67E-07	1.51E-05	5.877671523
RIPK2	0.819459445	7.059804714	5.487239772	5.68E-07	1.51E-05	5.876256316
GDPD3	-0.912566158	6.855495492	-5.487110545	5.68E-07	1.51E-05	5.875760427
CCT2	0.558071468	8.342480192	5.485303325	5.72E-07	1.52E-05	5.86882596
KIF19	-0.923670017	5.917396285	-5.485230734	5.73E-07	1.52E-05	5.868547441
IMPDH1	0.807445402	7.584484956	5.484883269	5.73E-07	1.52E-05	5.8672143
RPF2	0.620432555	6.876983503	5.484300242	5.75E-07	1.53E-05	5.864977436
C7	-1.5773079	7.143608805	-5.483907867	5.76E-07	1.53E-05	5.863472089
TAOK3	-0.484129537	8.244616151	-5.483859175	5.76E-07	1.53E-05	5.863285283
PLA1A	0.672224677	5.623874712	5.481979844	5.80E-07	1.53E-05	5.85607585
ARMCX3	0.476191226	7.825328948	5.48179178	5.80E-07	1.53E-05	5.855354459
SNRPD2	0.44314538	8.190879007	5.480704545	5.83E-07	1.54E-05	5.85118415
TAFA5	0.867716287	5.626925016	5.478974295	5.87E-07	1.55E-05	5.84454811
ZFP3	-0.634741162	6.805186869	-5.478492909	5.88E-07	1.55E-05	5.842701995
RBL1	0.805787921	6.711088151	5.478408932	5.88E-07	1.55E-05	5.842379949
KPNA3	0.532083	7.643862448	5.476712702	5.92E-07	1.56E-05	5.835875469
ARHGAP44	-1.344019931	8.788536082	-5.476477014	5.93E-07	1.56E-05	5.83497175
CADM1	-0.714026309	6.478655848	-5.472396878	6.03E-07	1.58E-05	5.819329362
ESAM-AS1	-0.84927264	5.677193781	-5.472354725	6.03E-07	1.58E-05	5.819167782
DPCD	0.551938293	8.090655555	5.472078217	6.03E-07	1.58E-05	5.818107882
FNDC1	1.450244783	6.541963421	5.468393214	6.12E-07	1.60E-05	5.803984707
LINC02387	-0.373458342	4.735646345	-5.466361775	6.17E-07	1.61E-05	5.796200635
RNASE1	-0.961131579	8.183738264	-5.465790408	6.19E-07	1.62E-05	5.794011482
GPR4	0.876519701	5.74827311	5.464738451	6.21E-07	1.62E-05	5.789981215
RLIM	0.604936614	7.605666359	5.463970648	6.23E-07	1.62E-05	5.787039802
CHSY3	0.801228656	5.653708494	5.463945328	6.23E-07	1.62E-05	5.786942807
ACAA1	-0.644590188	8.574386476	-5.463717669	6.24E-07	1.62E-05	5.786070688
LSM2	0.474880083	6.942237593	5.463383024	6.25E-07	1.62E-05	5.784788759
ULK3	-0.62639323	7.806269841	-5.462553314	6.27E-07	1.63E-05	5.781610507
PAG1	-0.896982044	7.927615762	-5.461002442	6.31E-07	1.64E-05	5.775670323
NEO1	-0.722515413	8.774760385	-5.460449755	6.32E-07	1.64E-05	5.773553577
MEI1	-0.963097486	6.206589123	-5.459747245	6.34E-07	1.64E-05	5.77086314
SLC11A2	0.729190005	7.866987889	5.457114183	6.41E-07	1.66E-05	5.76078043
TNFRSF17	-1.578861618	7.280229769	-5.456447052	6.42E-07	1.66E-05	5.758226115
POLR3K	0.601672373	6.841899164	5.455672269	6.44E-07	1.66E-05	5.755259781
SGK2	-1.087334807	7.38072668	-5.455549294	6.45E-07	1.66E-05	5.754788972
TRAK2	-0.615024823	8.202234763	-5.453832116	6.49E-07	1.67E-05	5.748215251
PLEKHA8P1	0.654663387	5.604541699	5.450418426	6.58E-07	1.69E-05	5.735149411
ARHGAP20	-0.8746757	5.891849996	-5.450161885	6.59E-07	1.69E-05	5.73416764
APOBEC3B	-0.963116044	6.291901156	-5.449264832	6.61E-07	1.70E-05	5.730734801
SDHD	-0.514502772	7.901062369	-5.448335942	6.63E-07	1.70E-05	5.72718037
PSD3	-0.73856497	7.576767774	-5.448139709	6.64E-07	1.70E-05	5.726429508
DKC1	0.769921673	8.326453046	5.447162706	6.66E-07	1.71E-05	5.722691288
TSPAN1	-1.629392356	9.602554366	-5.445403778	6.71E-07	1.72E-05	5.715961945
TACO1	-0.461582124	7.10050988	-5.44458013	6.73E-07	1.72E-05	5.712811123
UBQLN4	0.470795028	7.627910132	5.443087547	6.77E-07	1.73E-05	5.707101809
IGLL5	-1.291370399	7.210196245	-5.441738413	6.81E-07	1.74E-05	5.701941756
ANKRD9	-0.812776334	8.806729559	-5.440136034	6.85E-07	1.75E-05	5.695813788
ZFAS1	0.776466078	7.758848562	5.439177792	6.88E-07	1.75E-05	5.692149539
NBPF26	-0.530625364	6.381805355	-5.437460507	6.93E-07	1.76E-05	5.685583425
FAM89A	0.740437831	6.103061047	5.436989912	6.94E-07	1.76E-05	5.68378423
CDKN2B-AS1	-2.079244881	7.554071355	-5.436335826	6.96E-07	1.77E-05	5.681283613
TBC1D10A	-0.620975727	7.084071756	-5.435948607	6.97E-07	1.77E-05	5.679803304
WIPF2	-0.454644982	8.102623054	-5.432161155	7.07E-07	1.79E-05	5.66532644
COL6A3	1.235080962	9.112496233	5.43176729	7.09E-07	1.79E-05	5.663821199
DSCAML1	-1.079409355	5.614958244	-5.430131808	7.13E-07	1.80E-05	5.657571314
DENND5B	-0.80972917	6.955214732	-5.427006684	7.22E-07	1.83E-05	5.645631005
C18orf32	-0.413900044	6.466958915	-5.42663444	7.23E-07	1.83E-05	5.644208942
DBF4B	0.551776102	6.396851802	5.425988803	7.25E-07	1.83E-05	5.641742543
IBSP	0.780920075	4.735504366	5.42243596	7.35E-07	1.85E-05	5.628172482
CCN4	1.934721917	6.521870773	5.421899191	7.37E-07	1.86E-05	5.626122614
FECH	-0.638120147	6.825722281	-5.421563644	7.38E-07	1.86E-05	5.624841237
PSMA7	0.657822864	9.277697445	5.419495129	7.44E-07	1.87E-05	5.616942754
ASTN1	-0.875630264	5.047363695	-5.419269172	7.45E-07	1.87E-05	5.616080029
HPGDS	-0.960807651	6.135505058	-5.417687627	7.49E-07	1.88E-05	5.610041944
DYRK1A	-0.417501045	8.151090664	-5.41668071	7.52E-07	1.89E-05	5.606198074
ELOVL5	0.838307692	7.27971456	5.41586955	7.55E-07	1.89E-05	5.603101715
CATSPERG	-0.735551161	5.96575132	-5.415799746	7.55E-07	1.89E-05	5.602835266
ADRA2A	-1.070398278	6.997018961	-5.415393055	7.56E-07	1.89E-05	5.601282926
YJEFN3	-0.706726084	6.009753643	-5.415152044	7.57E-07	1.89E-05	5.600363007
UBE3D	0.428860149	5.689881961	5.414626613	7.59E-07	1.89E-05	5.598357543
RHBDF2	0.641202446	7.110335772	5.41106611	7.69E-07	1.92E-05	5.58476992
SMOX	1.005662958	6.508915347	5.410746157	7.70E-07	1.92E-05	5.583549092
C2orf88	-2.251671775	9.908892308	-5.410514791	7.71E-07	1.92E-05	5.5826663
TG	1.267156578	5.576972163	5.40946248	7.74E-07	1.92E-05	5.578651336
LOC107987478	-1.005270365	7.871982056	-5.409109727	7.75E-07	1.92E-05	5.577305522
LOC107987479	-1.005270365	7.871982056	-5.409109727	7.75E-07	1.92E-05	5.577305522
CYP2D6	-1.005270365	7.871982056	-5.409109727	7.75E-07	1.92E-05	5.577305522
FAM98A	0.634638299	7.934179719	5.407960056	7.79E-07	1.93E-05	5.572919575
NUP35	0.430542558	6.613001554	5.407892525	7.79E-07	1.93E-05	5.572661958
MRPL57	0.546892218	7.299766365	5.403747985	7.92E-07	1.96E-05	5.556853983
CSE1L	0.951077313	8.141106834	5.403423889	7.93E-07	1.96E-05	5.555618038
TMTC4	0.642424196	7.245508508	5.402273789	7.97E-07	1.97E-05	5.551232357
MXI1	-0.916594061	8.676720109	-5.399906845	8.04E-07	1.98E-05	5.542207694
LINC01480	-0.600056258	5.078797973	-5.398979533	8.07E-07	1.99E-05	5.538672492
TNFSF4	0.677405015	5.745831007	5.398572245	8.09E-07	1.99E-05	5.537119863
SLC39A6	0.528488975	7.21591672	5.39794477	8.11E-07	1.99E-05	5.534727947
ZNF239	0.714921748	5.930627215	5.397927508	8.11E-07	1.99E-05	5.534662148
ADRA1A	-0.564667384	4.967988242	-5.397359451	8.13E-07	1.99E-05	5.532496838
PRDX6-AS1	-0.74884188	5.776129828	-5.39731263	8.13E-07	1.99E-05	5.532318371
INTS6L	-0.730559257	6.952570532	-5.397302634	8.13E-07	1.99E-05	5.532280267
CHL1	-1.088105767	6.459155624	-5.396779687	8.14E-07	1.99E-05	5.530286999
XPO5	0.886138901	9.247524343	5.396535491	8.15E-07	1.99E-05	5.529356246
NEU4	-1.578983696	7.45466685	-5.395765786	8.18E-07	2.00E-05	5.526422631
NOL6	0.682353757	7.894652483	5.394864474	8.21E-07	2.00E-05	5.522987634
PRPH	-1.307439796	6.040761488	-5.394770003	8.21E-07	2.00E-05	5.522627607
GTF3A	0.925039118	8.857452115	5.392270764	8.29E-07	2.02E-05	5.513104057
S100A8	0.87019163	5.747589761	5.391950247	8.30E-07	2.02E-05	5.511882832
BCL2A1	0.694008535	5.603600141	5.390910515	8.34E-07	2.03E-05	5.507921485
CPNE1	0.776464365	8.13772667	5.390417264	8.35E-07	2.03E-05	5.506042324
CA9	1.640673744	5.845768978	5.389541363	8.38E-07	2.03E-05	5.502705544
PTPRH	-1.367384404	8.346780734	-5.388375292	8.42E-07	2.04E-05	5.498263693
EXOSC2	0.584305181	7.293788119	5.386881933	8.47E-07	2.05E-05	5.492575707
CD1D	-0.663874026	6.109275427	-5.386139629	8.50E-07	2.06E-05	5.48974862
NXPE4	-1.879326951	8.239543008	-5.384244261	8.56E-07	2.07E-05	5.482530794
TRANK1	-1.100965385	8.26595421	-5.382931943	8.60E-07	2.08E-05	5.477533922
SP140	-0.843646404	6.130981536	-5.381891076	8.64E-07	2.08E-05	5.473571007
GLRX3	0.433027593	7.288728728	5.380370568	8.69E-07	2.10E-05	5.467782518
HADHA	-0.454205352	9.168882066	-5.379936554	8.71E-07	2.10E-05	5.466130375
ITGA11	1.015936105	7.116342182	5.379506973	8.72E-07	2.10E-05	5.46449516
LOC105371267	-0.723859581	5.882856252	-5.379215908	8.73E-07	2.10E-05	5.463387244
SLC12A8	0.696429423	6.747993767	5.377709935	8.78E-07	2.11E-05	5.457655269
SPIN4	0.625211489	6.615180688	5.37462607	8.89E-07	2.13E-05	5.445919677
BFSP1	0.748897765	5.360619397	5.374486061	8.90E-07	2.13E-05	5.445386942
SIPA1L2	-0.767128819	8.012073938	-5.371305385	9.01E-07	2.16E-05	5.433286004
PUS7L	0.528542581	7.044112163	5.371221672	9.01E-07	2.16E-05	5.43296756
LSM5	0.648019393	7.170425628	5.370878026	9.03E-07	2.16E-05	5.431660339
GPR158	-0.786975274	5.204362736	-5.369639074	9.07E-07	2.17E-05	5.426947692
AMPD2	0.558639633	7.692584685	5.368638438	9.11E-07	2.17E-05	5.423141868
ZDHHC7	-0.499831601	8.271094245	-5.368151264	9.12E-07	2.17E-05	5.421289057
FABP6	1.425501734	5.302780233	5.368147286	9.12E-07	2.17E-05	5.421273925
AFG3L2	-0.603757906	8.77415968	-5.361144304	9.38E-07	2.23E-05	5.394648074
CKAP2	0.961973955	7.300263125	5.360299864	9.41E-07	2.24E-05	5.391438435
SLC25A53	-0.429170551	5.891441225	-5.358834931	9.47E-07	2.25E-05	5.385870861
SNRPF	0.52045417	7.231331384	5.358193495	9.49E-07	2.25E-05	5.383433241
POLR2G	0.364430232	7.326271865	5.356380208	9.56E-07	2.27E-05	5.376542958
KLF3	-0.500328381	8.765188407	-5.355947991	9.58E-07	2.27E-05	5.374900724
FHIP1B	-0.490208575	8.086051468	-5.355210948	9.60E-07	2.27E-05	5.372100422
B3GALT5	-1.986859472	8.223599617	-5.354802463	9.62E-07	2.28E-05	5.370548503
NUDT16	-0.589259942	8.272231256	-5.352761522	9.70E-07	2.29E-05	5.362795287
MED27	0.41549396	6.446187772	5.351996189	9.73E-07	2.30E-05	5.359888231
PHACTR4	-0.514799772	7.865655844	-5.35182769	9.73E-07	2.30E-05	5.359248221
MIEF2	-0.571503654	7.025702358	-5.351686577	9.74E-07	2.30E-05	5.358712243
SLITRK6	-1.319560128	6.514972744	-5.350451836	9.79E-07	2.30E-05	5.354022656
CA12	-1.47574524	9.13798333	-5.348969634	9.84E-07	2.32E-05	5.348393803
HYAL2	0.633913147	7.819153419	5.347118984	9.92E-07	2.33E-05	5.341366649
METTL5	0.557774578	7.833821638	5.346667198	9.93E-07	2.33E-05	5.339651313
C1QTNF7	-1.321753118	6.57431597	-5.346662703	9.93E-07	2.33E-05	5.339634249
TIMP1	1.216593336	7.940605508	5.346621143	9.94E-07	2.33E-05	5.339476457
ZNF697	0.643592339	6.381996492	5.345800973	9.97E-07	2.34E-05	5.336362615
TXNRD3	0.538908728	6.086370939	5.339303316	1.02E-06	2.39E-05	5.311700864
PLCD1	-1.267338838	9.146488688	-5.337971253	1.03E-06	2.40E-05	5.306646604
NEURL1B	-0.677922094	8.34910192	-5.33567841	1.04E-06	2.42E-05	5.297948099
WDR43	0.729775274	7.694535822	5.335381804	1.04E-06	2.42E-05	5.296822962
TRIP4	-0.380444644	7.236515523	-5.334955509	1.04E-06	2.43E-05	5.29520591
ACACA	0.684687571	7.949704999	5.333640135	1.05E-06	2.44E-05	5.290216693
TBX15	0.654928205	4.870781168	5.333392506	1.05E-06	2.44E-05	5.289277494
PLS3	0.85280494	7.815404145	5.333273458	1.05E-06	2.44E-05	5.28882598
GPBP1L1	-0.540295828	8.646197716	-5.333122154	1.05E-06	2.44E-05	5.288252131
PRDM16-DT	-0.613574896	5.141886761	-5.332850674	1.05E-06	2.44E-05	5.287222515
E2F1	0.849377333	6.757078451	5.332446264	1.05E-06	2.44E-05	5.285688788
ACVRL1	-0.874468439	8.484604443	-5.330907846	1.06E-06	2.45E-05	5.279854777
VIPR1	-1.296663844	8.012962761	-5.329568712	1.06E-06	2.46E-05	5.274777073
GPR119	-0.599397558	4.777796023	-5.324232701	1.09E-06	2.51E-05	5.254549466
AKIP1	0.497837678	6.830524051	5.324122334	1.09E-06	2.51E-05	5.25413118
MACC1	1.299419207	7.185727021	5.323388388	1.09E-06	2.52E-05	5.251349656
LINC01687	-1.108879618	5.149876307	-5.322873334	1.09E-06	2.52E-05	5.249397788
NOP58	0.635323419	7.701721664	5.322086769	1.09E-06	2.52E-05	5.246417151
KIAA0513	-0.866702623	7.63840192	-5.321970977	1.10E-06	2.52E-05	5.24597838
GSDMC	0.479513041	4.745119746	5.321765142	1.10E-06	2.52E-05	5.245198421
SNRPE	0.487741991	7.545658868	5.321035908	1.10E-06	2.53E-05	5.242435274
COL5A1	1.15272924	8.586744661	5.32063098	1.10E-06	2.53E-05	5.240901027
NEDD1	0.421514548	6.86435159	5.318099247	1.11E-06	2.55E-05	5.231309573
PAAF1	0.433121624	6.818807142	5.318060064	1.11E-06	2.55E-05	5.231161145
TNXB	-1.504318836	7.504564206	-5.316671463	1.12E-06	2.56E-05	5.225901282
CORO2B	-0.864550681	5.597194982	-5.313221193	1.13E-06	2.60E-05	5.212834588
FAM86C1P	0.494822033	6.241999995	5.312447639	1.14E-06	2.60E-05	5.209905518
ATP13A4	-1.182478806	6.353537946	-5.311416881	1.14E-06	2.61E-05	5.206002826
HEYL	0.75281481	6.439014174	5.309139761	1.15E-06	2.63E-05	5.197382262
SLC22A23	-1.088338911	10.55353558	-5.308385692	1.16E-06	2.64E-05	5.194527906
NOP56	0.676339675	8.605857504	5.30764799	1.16E-06	2.64E-05	5.191735672
CLDN2	2.323555972	6.704735041	5.307624476	1.16E-06	2.64E-05	5.191646672
YBX3	0.577079633	8.155176851	5.306121023	1.17E-06	2.65E-05	5.185956566
CLEC10A	-1.00468421	6.408661264	-5.305711348	1.17E-06	2.66E-05	5.184406189
TM4SF1	0.862280489	7.880116102	5.305085659	1.17E-06	2.66E-05	5.18203843
HSPH1	1.036002578	8.418725683	5.304920207	1.17E-06	2.66E-05	5.181412341
NAPA-AS1	-0.497178447	7.642191942	-5.30444607	1.17E-06	2.66E-05	5.179618193
ASIC1	0.929961206	6.390122194	5.304278167	1.17E-06	2.66E-05	5.178982861
CAPRIN1	0.551077805	8.937198422	5.303812759	1.18E-06	2.66E-05	5.177221835
B4GALNT2	-2.193213021	7.108479803	-5.30374049	1.18E-06	2.66E-05	5.176948388
SLC8A3	-0.679913242	5.192747451	-5.303086443	1.18E-06	2.67E-05	5.17447371
FCRL5	-1.02589901	6.322422147	-5.302946142	1.18E-06	2.67E-05	5.173942878
ARRDC4	-0.838803456	7.821716491	-5.301954554	1.19E-06	2.68E-05	5.170191363
TAMM41	0.511930081	6.336485592	5.299444065	1.20E-06	2.70E-05	5.160694665
XRCC5	0.412214847	8.806002776	5.298990578	1.20E-06	2.70E-05	5.158979415
HTR4	-1.032806879	5.76818694	-5.298651484	1.20E-06	2.70E-05	5.157696883
STK31	1.11378248	5.381909282	5.296009092	1.21E-06	2.73E-05	5.147703946
METTL6	0.484045949	6.282599588	5.295749174	1.21E-06	2.73E-05	5.146721108
ACADM	-0.661857684	8.116113965	-5.295177257	1.22E-06	2.73E-05	5.144558572
ANPEP	-2.41090515	8.791903922	-5.295104207	1.22E-06	2.73E-05	5.144282365
SOS2	-0.527382822	7.682639716	-5.294298744	1.22E-06	2.74E-05	5.141236933
PNPLA7	-0.969754414	7.109132591	-5.294168294	1.22E-06	2.74E-05	5.140743724
PXYLP1	0.541618687	7.003627759	5.293648579	1.22E-06	2.74E-05	5.138778823
LOC100130111	-0.845029228	5.692020167	-5.293038251	1.23E-06	2.74E-05	5.136471443
SSBP2	-0.868509424	6.633362129	-5.292939808	1.23E-06	2.74E-05	5.136099286
CASC18	-0.543960477	4.785525414	-5.292103838	1.23E-06	2.75E-05	5.132939068
MAGOHB	0.488517379	6.565957059	5.291921263	1.23E-06	2.75E-05	5.132248908
SYP	-0.908800682	6.971599973	-5.291003286	1.24E-06	2.76E-05	5.128778976
UTP20	0.700644551	8.141823094	5.290474572	1.24E-06	2.76E-05	5.126780568
MED18	-0.487006577	6.834234783	-5.290309406	1.24E-06	2.76E-05	5.126156297
DHCR7	0.860775762	7.47568856	5.289291443	1.25E-06	2.77E-05	5.122308942
PSMA1	0.421966937	7.393312061	5.288779582	1.25E-06	2.77E-05	5.1203745
MAST3	-0.48847063	7.701613909	-5.28873175	1.25E-06	2.77E-05	5.120193736
EEF1AKMT1	0.55014521	6.006102609	5.286003458	1.26E-06	2.80E-05	5.109884293
CRACD	-1.108550161	7.821568568	-5.285995703	1.26E-06	2.80E-05	5.109854991
FER1L6	-1.833925568	6.714670005	-5.284183333	1.27E-06	2.81E-05	5.103007829
LANCL3	-0.851235525	6.288736233	-5.283958551	1.27E-06	2.81E-05	5.102158669
TMEM237	0.559555106	6.538029802	5.282962242	1.28E-06	2.82E-05	5.098395099
PIK3CG	-0.848712208	6.626013204	-5.281942492	1.28E-06	2.83E-05	5.094543297
GALM	-0.571776201	8.276340173	-5.281886227	1.28E-06	2.83E-05	5.094330783
ZNF280C	0.525749381	5.805474643	5.281361082	1.29E-06	2.83E-05	5.092347339
NAT10	0.670070259	7.83371934	5.281018115	1.29E-06	2.84E-05	5.091052016
MBOAT1	-0.759096505	7.611513982	-5.278791298	1.30E-06	2.86E-05	5.082642628
ZER1	-0.642504508	8.501247309	-5.277891954	1.30E-06	2.87E-05	5.079246767
LINC01315	0.680091573	5.735634417	5.277342543	1.31E-06	2.87E-05	5.077172352
FIGNL1	0.762880873	6.602095364	5.276658415	1.31E-06	2.87E-05	5.074589415
CBX3	0.745372982	8.687844132	5.276029584	1.31E-06	2.88E-05	5.072215376
ADGRG3	0.618169506	5.628388152	5.273353164	1.33E-06	2.91E-05	5.062112418
MICAL3	-0.609877232	8.117653123	-5.271759235	1.34E-06	2.92E-05	5.056096704
UCN2	0.577381041	4.769720177	5.270137596	1.34E-06	2.94E-05	5.049977217
CPEB3	-0.912458506	7.368267856	-5.26946904	1.35E-06	2.95E-05	5.047454564
MRPL3	0.523261101	7.988725289	5.267243239	1.36E-06	2.97E-05	5.039056976
PDK4	-1.160443319	7.53219355	-5.265519377	1.37E-06	2.99E-05	5.032554179
ENOX2	0.528734909	6.733722419	5.265338614	1.37E-06	2.99E-05	5.031872356
CAB39	-0.558689005	8.561308501	-5.26348163	1.38E-06	3.01E-05	5.024868531
RFWD3	0.633739948	7.367344919	5.261873673	1.39E-06	3.02E-05	5.01880481
SPHKAP	-0.513388801	4.706419711	-5.261197472	1.39E-06	3.03E-05	5.016255045
ZNF821	-0.617387099	7.250779701	-5.261094787	1.39E-06	3.03E-05	5.015867864
OSBPL3	0.77134945	7.109341753	5.257941151	1.41E-06	3.06E-05	5.003978378
SRPX	-0.95476618	6.369490534	-5.257440097	1.41E-06	3.07E-05	5.002089646
WDR17	-0.767454343	5.125435246	-5.257181684	1.41E-06	3.07E-05	5.001115585
LETM1	-0.632171804	8.356021388	-5.254590363	1.43E-06	3.09E-05	4.991349012
CAMSAP1	0.566610264	7.408254927	5.254409821	1.43E-06	3.09E-05	4.990668636
NOTCH3	0.837478032	7.665304837	5.252748603	1.44E-06	3.11E-05	4.984408779
DUXAP10	0.707113813	4.815365591	5.247735186	1.47E-06	3.17E-05	4.965522294
FAM163B	-1.163624385	5.543748824	-5.24556274	1.48E-06	3.20E-05	4.957340726
TRMT11	0.49665849	6.694667575	5.245311471	1.48E-06	3.20E-05	4.956394526
KCNQ5	-0.704027652	5.068960925	-5.245106231	1.48E-06	3.20E-05	4.955621674
C1orf21	-0.781472149	8.15927763	-5.244251418	1.49E-06	3.20E-05	4.952402922
PNO1	0.839337137	7.729409194	5.242982002	1.50E-06	3.22E-05	4.947623434
INPP5K	-0.62557037	8.513465909	-5.241677372	1.50E-06	3.23E-05	4.942711884
MIDEAS	-0.679707761	8.154525948	-5.239591136	1.52E-06	3.26E-05	4.934858932
CGRRF1	-0.458140774	6.396118726	-5.238963401	1.52E-06	3.26E-05	4.932496298
PTGER4	-0.882026398	8.540141466	-5.238207713	1.52E-06	3.27E-05	4.929652244
CAPN2	-0.77278558	9.770582045	-5.237930846	1.53E-06	3.27E-05	4.928610292
NKX2-3	-1.088878267	6.691812877	-5.235520882	1.54E-06	3.29E-05	4.91954174
LOC340090	-1.079197974	5.567184993	-5.23546969	1.54E-06	3.29E-05	4.919349126
KLHL35	1.012505895	6.554429242	5.23537431	1.54E-06	3.29E-05	4.918990256
MEP1B	-1.513906639	6.065199296	-5.235072751	1.54E-06	3.30E-05	4.91785565
DDIAS	0.913116285	5.958585457	5.234810818	1.54E-06	3.30E-05	4.916870158
TMEM94	-0.53773695	8.903170336	-5.234148894	1.55E-06	3.30E-05	4.914379847
CLEC5A	1.451875943	5.549315551	5.23379416	1.55E-06	3.30E-05	4.913045313
CR2	-1.30803383	6.039894984	-5.232720168	1.56E-06	3.31E-05	4.909005116
PSEN1	-0.56898894	8.49910892	-5.232655948	1.56E-06	3.31E-05	4.908763542
CILP2	0.926860013	5.124226851	5.231589565	1.56E-06	3.32E-05	4.904752355
TMA16	0.446661187	7.128913089	5.231525697	1.56E-06	3.32E-05	4.904512129
BIN2	-0.594898903	6.875410463	-5.231334499	1.57E-06	3.32E-05	4.903792982
HMGCS2	-1.594085517	9.025237817	-5.231162697	1.57E-06	3.32E-05	4.903146796
DDX56	0.553000933	7.799821754	5.230996318	1.57E-06	3.32E-05	4.902521019
FGFR2	-1.381932026	7.302653077	-5.230440497	1.57E-06	3.33E-05	4.90043055
RAET1L	0.667086316	4.710309093	5.230195555	1.57E-06	3.33E-05	4.899509342
NSG2	-1.116341985	5.563437578	-5.229736657	1.58E-06	3.33E-05	4.897783515
MKNK1	-0.492485299	7.364110934	-5.227744978	1.59E-06	3.35E-05	4.890293966
C1orf210	-0.983735631	7.335408642	-5.227344551	1.59E-06	3.36E-05	4.888788343
ST6GALNAC6	-1.142943228	5.983579413	-5.22653558	1.60E-06	3.36E-05	4.885746736
TMEM253	-1.080503841	7.470117309	-5.226427351	1.60E-06	3.36E-05	4.885339827
DDX60	-0.869295391	7.726866881	-5.225748323	1.60E-06	3.37E-05	4.882786965
EGLN3	-0.931944301	7.741471712	-5.225244934	1.60E-06	3.37E-05	4.88089453
RPS10-NUDT3	0.357071789	5.168250532	5.223574244	1.61E-06	3.39E-05	4.874614326
VARS1	0.728941722	8.408723468	5.223120482	1.62E-06	3.40E-05	4.872908765
SAAL1	0.365907735	6.582078683	5.222820106	1.62E-06	3.40E-05	4.871779773
SFTA1P	-0.660320601	4.957382494	-5.222425507	1.62E-06	3.40E-05	4.870296679
MPND	-0.713617457	8.16694285	-5.221473395	1.63E-06	3.41E-05	4.86671839
LITAF	-0.616390147	8.594137774	-5.22067408	1.63E-06	3.42E-05	4.863714572
VWA5A	-0.777521111	8.002394246	-5.220169104	1.64E-06	3.42E-05	4.861816982
MEGF10	-0.619202285	5.063438868	-5.220100547	1.64E-06	3.42E-05	4.861559366
PPIA	0.588623811	9.492645384	5.21993682	1.64E-06	3.42E-05	4.860944137
PACSIN2	-0.737832752	9.15164277	-5.217315405	1.65E-06	3.45E-05	4.851094924
BTK	-0.652878802	6.373918114	-5.216620671	1.66E-06	3.46E-05	4.848485027
NUP188	0.590832221	9.455091527	5.215556296	1.67E-06	3.47E-05	4.844486801
PRSS22	1.542445899	6.388347091	5.215480966	1.67E-06	3.47E-05	4.844203845
SLC2A13	-0.799877502	7.473722508	-5.214624753	1.67E-06	3.48E-05	4.840987844
THY1	1.36485574	8.185900233	5.21177358	1.69E-06	3.51E-05	4.830280307
SELENBP1	-1.390961595	9.757863597	-5.211333797	1.69E-06	3.52E-05	4.82862894
NEK5	0.805535963	5.707194021	5.210965445	1.70E-06	3.52E-05	4.827245841
LINC00659	0.80261218	4.773380917	5.208960835	1.71E-06	3.55E-05	4.819719626
CD3E	-0.758059029	6.711555935	-5.207729211	1.72E-06	3.56E-05	4.815096187
THBS2	1.874093152	8.074224968	5.207475651	1.72E-06	3.56E-05	4.814144398
PCDH19	-0.961958378	5.98371875	-5.206260041	1.73E-06	3.57E-05	4.809581651
PRRX1	1.016235748	6.756697011	5.20529156	1.73E-06	3.59E-05	4.80594683
PRKDC	0.750684884	8.62764234	5.204996696	1.74E-06	3.59E-05	4.804840229
YAP1	0.536818987	8.287494371	5.204565333	1.74E-06	3.59E-05	4.803221412
ZFP69B	0.568363894	5.567162308	5.204470103	1.74E-06	3.59E-05	4.80286404
STAP1	-0.877371456	5.695758305	-5.203662602	1.74E-06	3.60E-05	4.799833838
ADGRL4	0.635687272	6.35685772	5.201962342	1.76E-06	3.62E-05	4.79345418
NEBL	1.10050197	7.436920123	5.201101624	1.76E-06	3.63E-05	4.790224974
BTD	-0.556839058	9.259887276	-5.200074783	1.77E-06	3.64E-05	4.786372827
THADA	0.462112575	7.83997511	5.197172603	1.79E-06	3.68E-05	4.775487256
ARPIN	-0.518253365	7.92817753	-5.195831802	1.80E-06	3.69E-05	4.77045906
TARP	-0.561460186	5.103897807	-5.19530786	1.80E-06	3.70E-05	4.76849436
RCN2	0.457105442	7.536094157	5.195091284	1.80E-06	3.70E-05	4.76768226
PHF14	0.626082375	7.782352961	5.193284548	1.82E-06	3.72E-05	4.760908083
DHRS2	0.654430007	5.043507966	5.193180453	1.82E-06	3.72E-05	4.760517823
SECTM1	-1.654508497	7.909175609	-5.192769933	1.82E-06	3.72E-05	4.758978778
STPG1	-0.617922653	7.432635187	-5.191818785	1.83E-06	3.74E-05	4.755413123
LINC00926	-0.561521768	5.938804809	-5.191522613	1.83E-06	3.74E-05	4.754302893
SEC14L2	0.923839248	8.311000172	5.191097279	1.83E-06	3.74E-05	4.752708542
STMN4	-0.724296026	5.014688448	-5.191023974	1.83E-06	3.74E-05	4.752433766
CCNJL	-0.930501933	6.878022976	-5.190374499	1.84E-06	3.75E-05	4.749999352
KCNJ15	0.913034981	5.143387881	5.189543233	1.84E-06	3.75E-05	4.746883734
CCL28	-1.229766764	7.825473677	-5.189430536	1.84E-06	3.75E-05	4.746461357
ARHGEF11	-0.412171659	8.218116611	-5.189342384	1.85E-06	3.75E-05	4.746130977
LOC105372412	-0.665303286	4.905408225	-5.186879169	1.86E-06	3.79E-05	4.736900217
FUS	0.517222811	8.962372619	5.185499002	1.87E-06	3.80E-05	4.731728976
SLC35D2	-0.304165585	5.905624301	-5.18524575	1.88E-06	3.80E-05	4.73078015
SMCHD1	-0.656201749	7.973529845	-5.185044121	1.88E-06	3.80E-05	4.73002475
SLCO4A1	1.903093655	8.236559609	5.184680435	1.88E-06	3.81E-05	4.728662237
FOLH1	0.677642021	5.571469645	5.183276941	1.89E-06	3.82E-05	4.723404596
FKBP1B	-0.656737269	5.754040558	-5.182892904	1.89E-06	3.83E-05	4.72196606
MOGAT2	-1.631558514	7.937448822	-5.181811609	1.90E-06	3.84E-05	4.717915977
LRRC36	0.823345848	5.266558623	5.18118773	1.91E-06	3.84E-05	4.715579357
KCTD9	-0.839003072	7.863771263	-5.181164363	1.91E-06	3.84E-05	4.715491845
ZNF469	1.402519986	6.939709293	5.180443311	1.91E-06	3.85E-05	4.712791444
ACVR1C	-0.918544242	6.609483782	-5.18032735	1.91E-06	3.85E-05	4.712357176
EGLN1	-0.441051377	7.289696245	-5.179965136	1.91E-06	3.85E-05	4.711000732
COL7A1	1.048474032	7.104206607	5.176758418	1.94E-06	3.90E-05	4.698993836
TMEM19	-0.523919152	7.422739943	-5.176324458	1.94E-06	3.90E-05	4.697369218
ALDH3A2	-0.578581927	8.117242182	-5.175978014	1.94E-06	3.91E-05	4.696072276
COL15A1	0.925605757	7.699090087	5.175125316	1.95E-06	3.91E-05	4.692880303
LINC00976	-0.227515311	4.563362899	-5.174831771	1.95E-06	3.91E-05	4.691781504
CCDC26	-0.227515311	4.563362899	-5.174831771	1.95E-06	3.91E-05	4.691781504
LINC00977	-0.227515311	4.563362899	-5.174831771	1.95E-06	3.91E-05	4.691781504
NR3C2	-1.485366309	8.343757713	-5.173654065	1.96E-06	3.92E-05	4.687373399
IGSF10	-1.167771942	6.131318938	-5.173600067	1.96E-06	3.92E-05	4.687171299
CHAF1B	0.734672653	6.34188725	5.171881087	1.98E-06	3.95E-05	4.680738063
GOLT1B	0.460530117	7.096995698	5.171804452	1.98E-06	3.95E-05	4.680451283
DEFB1	-1.086163661	5.998874747	-5.171380749	1.98E-06	3.95E-05	4.678865742
ATP8A1	-0.962392624	7.886715346	-5.171259111	1.98E-06	3.95E-05	4.678410572
TMEM198	0.699231635	6.398786572	5.169778597	1.99E-06	3.97E-05	4.672870857
UMPS	0.492191015	7.298791883	5.169213643	2.00E-06	3.97E-05	4.670757131
MPHOSPH10	0.440030711	7.365171891	5.169122632	2.00E-06	3.97E-05	4.670416631
UTP6	0.450825545	7.388301953	5.167996097	2.01E-06	3.99E-05	4.666202134
RBM28	0.610611229	7.365598797	5.166948897	2.01E-06	4.00E-05	4.662284812
TULP3	0.574499534	7.091801331	5.166178336	2.02E-06	4.01E-05	4.659402557
HELLS	0.800868092	6.397973836	5.164977981	2.03E-06	4.02E-05	4.654913057
LYVE1	-1.397890703	6.805763587	-5.163486862	2.04E-06	4.05E-05	4.649336713
MYOM1	-1.205007064	6.309640577	-5.162748462	2.05E-06	4.05E-05	4.646575585
POT1	0.490947934	6.716304479	5.162563166	2.05E-06	4.05E-05	4.645882728
SSTR1	-1.160480705	6.834157779	-5.162370012	2.05E-06	4.05E-05	4.645160501
FAM241B	0.559592158	5.860833208	5.162357647	2.05E-06	4.05E-05	4.645114268
GFRA1	-1.06430618	6.329228893	-5.162230604	2.05E-06	4.05E-05	4.644639245
NXPE1	-1.767704717	8.098731786	-5.162221077	2.05E-06	4.05E-05	4.644603621
MMP14	0.918045917	9.004219868	5.161779886	2.06E-06	4.05E-05	4.64295402
DBNDD1	1.062581675	7.280745275	5.161245519	2.06E-06	4.06E-05	4.640956117
LARGE1	-0.606309278	7.501390496	-5.159906208	2.07E-06	4.07E-05	4.635949089
BYSL	0.915798884	7.573365673	5.159739716	2.07E-06	4.07E-05	4.635326699
NUP98	0.454880048	8.10890673	5.1586678	2.08E-06	4.09E-05	4.631319806
ITM2C	-1.308677727	10.47346432	-5.157605723	2.09E-06	4.10E-05	4.627350067
RPAP3	0.420002055	7.010425775	5.155947505	2.10E-06	4.12E-05	4.621152857
LAG3	-0.706929414	6.159253661	-5.155696876	2.10E-06	4.12E-05	4.620216267
LOC101927702	-0.319295675	4.678007414	-5.155655318	2.11E-06	4.12E-05	4.620060967
P2RY12	-0.654346796	5.206220874	-5.155451171	2.11E-06	4.12E-05	4.6192981
UBA2	0.503409785	7.85190394	5.155416896	2.11E-06	4.12E-05	4.619170019
SVOP	-0.549000551	4.920393394	-5.154842026	2.11E-06	4.13E-05	4.617021885
RBM26	0.55220398	7.970594687	5.15426231	2.12E-06	4.13E-05	4.61485575
LINC01954	-0.483097579	4.816877759	-5.153249742	2.12E-06	4.15E-05	4.61107251
ASGR1	0.769502788	5.440095568	5.151455771	2.14E-06	4.17E-05	4.604370553
PTGDR2	-1.201783752	7.111252225	-5.144354238	2.20E-06	4.29E-05	4.577850855
LRFN1	-0.52186693	5.296734073	-5.142919774	2.21E-06	4.31E-05	4.572496057
FCRL1	-0.927374349	5.385632861	-5.142540609	2.22E-06	4.31E-05	4.571080762
CMSS1	0.816601355	6.744301075	5.142355153	2.22E-06	4.31E-05	4.570388535
FAM83D	1.066338446	6.941973579	5.141766132	2.22E-06	4.31E-05	4.568190047
DIAPH3	0.922623922	6.29161342	5.14160662	2.22E-06	4.31E-05	4.567594696
INPP5J	-0.851823018	7.095741399	-5.141571316	2.22E-06	4.31E-05	4.567462934
RAB36	0.862717045	6.600643985	5.141542201	2.22E-06	4.31E-05	4.567354267
DDN	1.105062435	5.401135762	5.141271027	2.23E-06	4.31E-05	4.566342183
FOLR2	-1.02717225	6.698296928	-5.140868036	2.23E-06	4.32E-05	4.564838174
PYCR1	0.949614077	8.11445545	5.13931565	2.24E-06	4.34E-05	4.559044994
CLDN16	0.600841474	4.781674357	5.138476724	2.25E-06	4.35E-05	4.555914624
PLD1	-0.613152672	7.653626375	-5.134903628	2.28E-06	4.41E-05	4.542584576
ACSM5	-0.582954027	5.124769619	-5.1343652	2.29E-06	4.42E-05	4.540576244
ARHGAP42	-0.506412218	7.070972081	-5.132796648	2.30E-06	4.44E-05	4.534726103
TLCD4	-1.0020821	7.742072474	-5.132635778	2.30E-06	4.44E-05	4.534126158
CYLD	-0.565416396	7.637067277	-5.132573835	2.30E-06	4.44E-05	4.533895156
SLC49A4	-0.592888545	6.998754447	-5.130941822	2.32E-06	4.46E-05	4.527809307
RCSD1	-0.756282594	7.125936557	-5.12774369	2.35E-06	4.52E-05	4.515885896
SLC7A1	0.834149409	8.168704736	5.127126625	2.35E-06	4.52E-05	4.513585718
C1orf226	-0.566323407	7.015239253	-5.122679612	2.39E-06	4.60E-05	4.497012717
MIR3936HG	-0.934764896	8.142031994	-5.12175848	2.40E-06	4.61E-05	4.493580688
PIGS	-0.51327647	7.995181573	-5.121314331	2.41E-06	4.62E-05	4.491925942
TYRO3	0.758704121	6.046121915	5.119919439	2.42E-06	4.63E-05	4.486729485
SEMA3D	-1.008925664	5.89436104	-5.119915137	2.42E-06	4.63E-05	4.486713458
GTF2F2	0.722709304	7.27463818	5.119583787	2.42E-06	4.64E-05	4.485479161
RIOK1	0.531513637	7.18432647	5.119478307	2.42E-06	4.64E-05	4.485086248
OTUD6B	0.673297273	6.809531658	5.117166676	2.45E-06	4.67E-05	4.476476384
NAA16	0.553897934	6.723596757	5.116213524	2.45E-06	4.69E-05	4.472926804
NKRF	0.701844826	6.994001136	5.114751893	2.47E-06	4.71E-05	4.467484217
ADGRG7	-1.15734472	6.140417718	-5.113271235	2.48E-06	4.73E-05	4.461971508
ARRB1	-0.553004112	8.064561476	-5.1131135	2.48E-06	4.73E-05	4.461384278
WDR3	0.784258446	7.550600891	5.113058389	2.49E-06	4.73E-05	4.461179108
RHEB	0.582094875	7.507140202	5.11074738	2.51E-06	4.77E-05	4.452576503
IQCM	-0.794737043	4.984747616	-5.11065098	2.51E-06	4.77E-05	4.452217699
TPX2	1.147029606	7.564508172	5.108619624	2.53E-06	4.80E-05	4.444657623
KBTBD11-AS1	-0.949219281	5.903975433	-5.10800545	2.53E-06	4.81E-05	4.442372131
AVIL	-0.967152522	7.563889408	-5.107611285	2.54E-06	4.82E-05	4.440905409
SNHG31	0.447825984	4.756405913	5.10746257	2.54E-06	4.82E-05	4.440352043
RPL7L1	0.463019504	8.048485113	5.106935963	2.55E-06	4.82E-05	4.438392604
METTL7A	-1.563940123	9.209092776	-5.106509795	2.55E-06	4.83E-05	4.436806957
TUBB3	0.871509888	5.487503799	5.106130351	2.55E-06	4.83E-05	4.435395204
QSOX2	0.629877974	7.072578856	5.10488782	2.57E-06	4.85E-05	4.430772603
AARS1	0.511214546	8.538715779	5.104358131	2.57E-06	4.85E-05	4.428802153
CHST5	-1.30055729	6.514642747	-5.104290979	2.57E-06	4.85E-05	4.428552355
PDCD4	-1.117409569	10.01956215	-5.101561033	2.60E-06	4.90E-05	4.418398472
TNFRSF13C	-0.831749667	5.766747368	-5.101454594	2.60E-06	4.90E-05	4.418002629
NMB	0.621327218	5.62664219	5.100075967	2.61E-06	4.92E-05	4.412875901
SUGCT	-1.108009963	6.121975098	-5.098668405	2.63E-06	4.95E-05	4.407642231
PTK2	0.425807209	8.206290297	5.09843064	2.63E-06	4.95E-05	4.406758225
CDH22	-0.469105826	4.912993432	-5.098279779	2.63E-06	4.95E-05	4.406197339
TCOF1	0.778852131	8.155021917	5.097839631	2.64E-06	4.95E-05	4.404560949
CD27	-0.811902089	7.806548364	-5.097727057	2.64E-06	4.95E-05	4.404142433
FIRRE	0.72876179	4.856585675	5.097064164	2.64E-06	4.96E-05	4.401678066
SPNS2	1.041886424	8.754089237	5.09553353	2.66E-06	4.99E-05	4.395988362
TP53RK	0.585287119	6.996730572	5.095179566	2.66E-06	4.99E-05	4.394672715
ENC1	0.840174748	8.421435347	5.094986373	2.67E-06	4.99E-05	4.393954652
KBTBD6	0.608057123	6.72529403	5.094767269	2.67E-06	4.99E-05	4.393140298
BCAS1	-1.507590638	8.742790031	-5.092992035	2.69E-06	5.02E-05	4.386542806
APOBEC3C	-0.703975283	7.207885996	-5.092478277	2.69E-06	5.03E-05	4.384633668
ENTR1	0.54377164	7.436165315	5.092284427	2.69E-06	5.03E-05	4.383913343
PSMD12	0.436652532	7.514806021	5.091265958	2.70E-06	5.05E-05	4.380129016
KIF20A	0.912250517	7.265633918	5.090200464	2.72E-06	5.06E-05	4.376170338
MIR17HG	0.599570437	5.258090428	5.089916677	2.72E-06	5.06E-05	4.375116032
HM13	0.62362464	8.301580558	5.089774226	2.72E-06	5.06E-05	4.374586819
IMPA1	-0.65657691	7.384944761	-5.089488784	2.72E-06	5.07E-05	4.37352641
CYP4F12	-0.962353247	7.497967792	-5.086037146	2.76E-06	5.13E-05	4.36070583
SH2D7	-1.116983139	6.339335056	-5.085147735	2.77E-06	5.15E-05	4.357402901
GRPEL2	0.581283668	7.211041478	5.083670414	2.79E-06	5.17E-05	4.35191729
PROSER1	0.723713305	8.002210328	5.083348231	2.79E-06	5.17E-05	4.350721055
PSME4	0.451852686	7.908143922	5.08235676	2.80E-06	5.19E-05	4.34704003
NLE1	0.555065158	6.90700004	5.081397175	2.81E-06	5.21E-05	4.343477709
IL6R-AS1	-0.384475786	4.771615694	-5.080712825	2.82E-06	5.22E-05	4.340937346
NHSL1	-0.717553239	8.827745883	-5.079354321	2.83E-06	5.24E-05	4.33589494
NOL10	0.456651087	7.188693973	5.078753251	2.84E-06	5.25E-05	4.333664125
FBXO48	-0.389221535	5.907439678	-5.078499034	2.84E-06	5.25E-05	4.332720662
FOXJ3	-0.393902819	7.958936563	-5.078309146	2.84E-06	5.25E-05	4.33201595
ASB9	0.652059458	5.805600209	5.077069471	2.86E-06	5.27E-05	4.32741559
ZNF624	-0.431592943	5.987221986	-5.076634275	2.86E-06	5.28E-05	4.325800729
PTPN21	-0.861028807	8.459237966	-5.076497857	2.86E-06	5.28E-05	4.325294541
CTSW	-0.89345603	6.593302757	-5.075986554	2.87E-06	5.28E-05	4.323397375
DCUN1D5	0.839014629	7.157497443	5.075597831	2.87E-06	5.28E-05	4.321955096
CD209	-0.993723607	6.73853313	-5.075539134	2.88E-06	5.28E-05	4.321737318
LARGE2	1.555024171	6.411458168	5.075369883	2.88E-06	5.28E-05	4.321109368
HDAC9	-0.931351207	6.614576031	-5.075185346	2.88E-06	5.29E-05	4.320424712
IDH3A	-0.619743283	8.142270645	-5.07421714	2.89E-06	5.30E-05	4.316832735
ASAP1	0.608837619	7.295208347	5.073652934	2.90E-06	5.31E-05	4.31473972
TGIF2	0.899433225	7.245533424	5.072929147	2.90E-06	5.32E-05	4.312054868
SH3GL2	-0.645549479	4.912288765	-5.071824771	2.92E-06	5.34E-05	4.307958585
CFAP69	0.428065738	5.621077303	5.071335644	2.92E-06	5.35E-05	4.306144479
NMNAT1	-0.526711727	7.028590635	-5.070800998	2.93E-06	5.35E-05	4.304161638
PPIP5K1	-0.413365458	6.933613616	-5.070740298	2.93E-06	5.35E-05	4.303936527
UQCRFS1	-0.478092062	7.981636764	-5.070562965	2.93E-06	5.35E-05	4.30327888
PARP15	-0.653667502	5.800131477	-5.070465466	2.93E-06	5.35E-05	4.302917304
DHX9	0.413243295	8.540490623	5.06727806	2.97E-06	5.41E-05	4.291098568
SLC5A6	0.813266229	8.489951827	5.066531075	2.98E-06	5.42E-05	4.28832929
NFE2L3	1.521473372	9.712479962	5.065926161	2.98E-06	5.43E-05	4.286086844
ETHE1	-1.325903227	9.909875249	-5.064856871	3.00E-06	5.45E-05	4.28212324
CDC7	0.625554385	6.225945225	5.064302594	3.00E-06	5.46E-05	4.280068819
SYNJ2BP	-0.521363116	7.579460065	-5.064024091	3.01E-06	5.46E-05	4.279036591
TMEM238L	-0.960292777	6.524030704	-5.06359139	3.01E-06	5.47E-05	4.277432906
SNHG16	0.570904379	7.44804813	5.062800406	3.02E-06	5.48E-05	4.274501507
FRMD1	-1.250185799	7.455186051	-5.061466482	3.04E-06	5.51E-05	4.269558448
IFRD2	0.686443476	8.206453363	5.060815917	3.04E-06	5.51E-05	4.267147902
DCAF11	-0.478932607	8.927109481	-5.060670247	3.05E-06	5.51E-05	4.266608168
MZB1	-1.26927522	9.280750499	-5.059645841	3.06E-06	5.53E-05	4.262812766
DSCC1	1.094728762	6.74043748	5.059163782	3.06E-06	5.54E-05	4.261026873
TCF21	-1.046090995	7.118660111	-5.058558793	3.07E-06	5.55E-05	4.25878567
SPRED3	0.563350539	5.204316773	5.057301288	3.09E-06	5.57E-05	4.254127601
HDAC2	0.573742897	8.368956898	5.057257821	3.09E-06	5.57E-05	4.253966598
AKAP11	0.594378649	8.019039074	5.057174617	3.09E-06	5.57E-05	4.253658415
CCL23	-0.77622488	5.38054119	-5.054777355	3.12E-06	5.61E-05	4.244780038
LEMD1	0.786613591	4.784641452	5.053820211	3.13E-06	5.63E-05	4.241235758
LINC01132	0.502023967	4.983388217	5.053547641	3.13E-06	5.63E-05	4.240226499
PCSK9	1.319575545	7.028854214	5.049579033	3.18E-06	5.72E-05	4.225534564
USPL1	0.441558101	7.00745168	5.046889954	3.21E-06	5.77E-05	4.215582563
C2CD2L	-0.60954511	7.811050295	-5.046536422	3.22E-06	5.78E-05	4.214274363
MSH2	0.470302358	7.247339528	5.044536217	3.24E-06	5.82E-05	4.20687367
EPHB4	0.788676186	8.489910895	5.044025675	3.25E-06	5.83E-05	4.204984902
ZFP91	-0.487024955	7.922804519	-5.043694415	3.25E-06	5.83E-05	4.20375944
NEUROD1	-1.093900905	5.492686599	-5.04368549	3.25E-06	5.83E-05	4.203726425
GCSAML	-0.640773582	5.193006688	-5.043074408	3.26E-06	5.84E-05	4.201465893
LRRC43	0.529222805	4.907092794	5.040543411	3.29E-06	5.88E-05	4.192104529
MEP1A	-1.559065057	8.826023372	-5.040415215	3.29E-06	5.88E-05	4.191630431
TIMELESS	0.6936759	7.329419568	5.040376282	3.29E-06	5.88E-05	4.19148645
SLC29A1	0.987787751	7.656579618	5.038563835	3.32E-06	5.92E-05	4.184784238
FBXO45	0.552183	7.282470452	5.03779504	3.33E-06	5.94E-05	4.181941666
CFAP20	0.414423888	7.053565752	5.035888798	3.35E-06	5.97E-05	4.174894337
POU3F3	-0.656430006	5.005658985	-5.035612271	3.36E-06	5.97E-05	4.17387213
PLEKHH2	-0.824040569	6.260853635	-5.035611815	3.36E-06	5.97E-05	4.173870444
TGDS	0.522758107	6.69248745	5.035085477	3.36E-06	5.98E-05	4.171924858
NEDD4	0.633042603	6.689621009	5.034147424	3.37E-06	6.00E-05	4.168457619
MED9	-0.494901217	6.963595438	-5.033924879	3.38E-06	6.00E-05	4.167635091
RSL1D1	0.543804272	8.277118453	5.033669687	3.38E-06	6.00E-05	4.166691923
CSF1	-0.670918995	7.491337473	-5.033102615	3.39E-06	6.01E-05	4.164596149
DSN1	0.617401442	6.704594956	5.031999924	3.40E-06	6.03E-05	4.160521162
POP1	0.698212943	6.458827892	5.03134872	3.41E-06	6.04E-05	4.158114842
CENPH	0.632829527	6.054887862	5.03123604	3.41E-06	6.04E-05	4.157698481
TTC27	0.374005902	6.866668144	5.029902624	3.43E-06	6.07E-05	4.152771764
FOXQ1	2.269426302	7.452294415	5.029305476	3.44E-06	6.08E-05	4.15056562
LEXM	-0.8110415	5.400291216	-5.028362469	3.45E-06	6.10E-05	4.147081955
PSMD13	0.387593609	8.076069473	5.027612626	3.46E-06	6.11E-05	4.144312099
LOC105375166	-0.863562574	5.745753906	-5.027214911	3.47E-06	6.12E-05	4.142843054
CDC42EP2	0.361005055	5.145662039	5.027113458	3.47E-06	6.12E-05	4.142468325
ACAT1	-1.0117574	9.474096753	-5.026888447	3.47E-06	6.12E-05	4.14163723
LMBR1	0.547327855	7.904166752	5.026216427	3.48E-06	6.13E-05	4.139155182
MED4	0.43760203	7.524595286	5.026161496	3.48E-06	6.13E-05	4.138952306
CCNYL1	-0.942923516	9.849485189	-5.024791888	3.50E-06	6.15E-05	4.133894282
CLIC5	-1.197132701	8.531130454	-5.024711161	3.50E-06	6.15E-05	4.133596178
SGCG	-0.719654923	4.929401688	-5.024364604	3.50E-06	6.16E-05	4.132316437
ATP1A2	-1.541438912	6.346396271	-5.023965661	3.51E-06	6.16E-05	4.130843307
HGH1	0.589481473	7.046102681	5.023620244	3.51E-06	6.17E-05	4.129567867
TRMT6	0.608257434	7.021176703	5.023192329	3.52E-06	6.17E-05	4.127987866
CTXND1	-0.588582687	5.085702099	-5.022768535	3.53E-06	6.17E-05	4.126423142
SMAD7	-0.749056662	8.080575003	-5.022751727	3.53E-06	6.17E-05	4.126361086
DCSTAMP	0.394242357	4.634256945	5.02180026	3.54E-06	6.19E-05	4.122848334
NRG1	-0.954259799	6.508359081	-5.021276666	3.55E-06	6.20E-05	4.120915396
PSME3	0.423595573	8.138715002	5.018477595	3.59E-06	6.26E-05	4.110583747
SH3BGRL2	-0.655088394	8.637440981	-5.017082953	3.60E-06	6.29E-05	4.105437001
GCNT4	-1.06744909	5.846653962	-5.016292392	3.62E-06	6.30E-05	4.102519838
MAML3	-0.554277384	9.647998566	-5.016191435	3.62E-06	6.30E-05	4.102147323
CALM1	-0.488285075	9.279332954	-5.016145778	3.62E-06	6.30E-05	4.101978859
ABHD5	-0.597490788	7.299912541	-5.015573152	3.63E-06	6.31E-05	4.099866041
NWD2	-0.915902066	5.856200018	-5.014519541	3.64E-06	6.34E-05	4.095978828
SPECC1	-0.758584014	7.777164857	-5.013968224	3.65E-06	6.34E-05	4.093944942
ANKRD40CL	-0.988206712	7.257007249	-5.013934016	3.65E-06	6.34E-05	4.093818747
CDK4	0.702551165	9.004626834	5.013857312	3.65E-06	6.34E-05	4.093535784
CYP39A1	0.567155378	6.229322721	5.013651918	3.65E-06	6.34E-05	4.092778094
SGIP1	0.675604595	5.649927611	5.012472521	3.67E-06	6.37E-05	4.088427621
BTLA	-0.77276711	5.492953628	-5.012126859	3.67E-06	6.37E-05	4.087152659
CEBPB	0.837681645	7.80009483	5.011665541	3.68E-06	6.37E-05	4.085451171
SFXN1	-0.617824979	7.549778834	-5.011488249	3.68E-06	6.37E-05	4.084797282
GAPLINC	0.567198011	4.905640916	5.011485402	3.68E-06	6.37E-05	4.084786779
CD276	0.5879328	7.640644594	5.010632624	3.70E-06	6.39E-05	4.081641711
MAP4K4	0.620722722	8.183417016	5.010285684	3.70E-06	6.39E-05	4.080362258
ZNF200	0.453996492	6.389261478	5.010194376	3.70E-06	6.39E-05	4.080025537
MYO3A	-0.607178524	4.932015627	-5.009623548	3.71E-06	6.40E-05	4.077920536
KCNK10	-0.794529803	5.919516762	-5.009443276	3.71E-06	6.40E-05	4.077255786
SCN7A	-1.456715498	6.15643476	-5.009225312	3.72E-06	6.40E-05	4.076452058
NONO	0.473486465	8.976555167	5.00814723	3.73E-06	6.43E-05	4.072476955
CLCA1	-2.497005656	9.615745472	-5.007503338	3.74E-06	6.43E-05	4.070102989
PA2G4	0.526763867	8.251292763	5.007347541	3.74E-06	6.43E-05	4.069528604
LNCOG	0.277492653	4.509438751	5.007310342	3.74E-06	6.43E-05	4.069391461
EPHA10	-1.270102406	7.786990208	-5.006404072	3.76E-06	6.45E-05	4.066050443
TOMM5	0.496768972	6.840337569	5.005898973	3.76E-06	6.46E-05	4.064188487
ALG3	0.522405254	7.419849029	5.005730584	3.77E-06	6.46E-05	4.063567773
DGKA	-0.773742053	8.419509852	-5.005670368	3.77E-06	6.46E-05	4.063345807
TPH1	-1.559797314	6.269572165	-5.004860962	3.78E-06	6.47E-05	4.060362333
C3orf85	-0.838302447	6.030832303	-5.003804308	3.79E-06	6.50E-05	4.056467848
FAM151A	-0.885366966	9.563321606	-5.001526145	3.83E-06	6.55E-05	4.048072604
EN2	0.540613101	4.724167104	5.000597876	3.84E-06	6.57E-05	4.044652366
PCDH9	-0.705980765	5.354621244	-4.999954999	3.85E-06	6.58E-05	4.042283841
RRP15	0.590759342	6.869472602	4.99946489	3.86E-06	6.59E-05	4.040478252
PHYH	-0.578445051	7.559437154	-4.999152839	3.86E-06	6.59E-05	4.039328682
FAM99A	-0.205237072	4.492097412	-4.999053885	3.86E-06	6.59E-05	4.03896415
TSLP	-0.575538509	5.253306872	-4.996960694	3.90E-06	6.64E-05	4.031253962
RAD1	0.628643249	8.410437539	4.996094163	3.91E-06	6.66E-05	4.028062579
RPS7	0.44005232	8.938074218	4.994967565	3.93E-06	6.68E-05	4.023913777
ANKS6	0.595287015	7.364996655	4.994296246	3.94E-06	6.70E-05	4.021441797
EAPP	-0.528006004	7.579551827	-4.993578073	3.95E-06	6.71E-05	4.018797459
CLPB	0.561415636	6.840833522	4.993231612	3.95E-06	6.71E-05	4.017521843
PMM1	-0.476373677	7.383212165	-4.992107664	3.97E-06	6.74E-05	4.013383933
ZC3HAV1L	0.824445597	6.401779695	4.991805996	3.97E-06	6.74E-05	4.012273392
ELANE	-0.46589072	4.857103465	-4.991740751	3.97E-06	6.74E-05	4.012033208
SDHB	-0.455542226	7.768408045	-4.991415484	3.98E-06	6.74E-05	4.010835835
PPARD	-0.568359738	8.017284892	-4.991262432	3.98E-06	6.74E-05	4.010272431
COLEC12	-0.863941594	6.684087265	-4.990973199	3.99E-06	6.75E-05	4.009207753
MT2A	-1.176391338	8.095512421	-4.990716391	3.99E-06	6.75E-05	4.008262459
AHCY	0.770243988	8.468220441	4.990530601	3.99E-06	6.75E-05	4.00757859
KICS2	0.516795296	6.675588732	4.990423297	4.00E-06	6.75E-05	4.007183622
ARHGAP35	-0.55158766	8.574590729	-4.990149135	4.00E-06	6.75E-05	4.006174503
THUMPD2	0.444594373	6.317760312	4.989957495	4.00E-06	6.75E-05	4.005469138
PAX5	-1.189566085	5.902515116	-4.988874121	4.02E-06	6.78E-05	4.001481845
RCBTB1	0.576999311	7.038681473	4.986412975	4.06E-06	6.84E-05	3.992425283
S100A9	1.024182091	6.380684619	4.985684735	4.07E-06	6.85E-05	3.989745903
SNAP29	-0.426607617	7.717278004	-4.984523534	4.09E-06	6.87E-05	3.985473936
CD8A	-0.979813503	6.857810742	-4.984522425	4.09E-06	6.87E-05	3.985469856
HSD11B2	-1.456952534	9.483167703	-4.984046971	4.09E-06	6.88E-05	3.983720834
SCG3	-0.993050835	5.811907714	-4.983761736	4.10E-06	6.88E-05	3.9826716
SLCO4A1-AS1	1.488274567	8.146677566	4.983341482	4.11E-06	6.89E-05	3.981125747
PLA2G2D	-0.905706646	5.567238251	-4.98325252	4.11E-06	6.89E-05	3.980798523
MBD1	-0.461663297	7.891140757	-4.982998872	4.11E-06	6.89E-05	3.979865549
INSC	-0.680315008	5.642564578	-4.982824694	4.11E-06	6.89E-05	3.979224897
SYCP2L	0.279943228	4.586361093	4.982511021	4.12E-06	6.90E-05	3.978071186
MORF4L2	0.492649454	8.590550139	4.980886849	4.14E-06	6.93E-05	3.972097939
SCML1	0.662581307	6.747235245	4.98065836	4.15E-06	6.94E-05	3.971257697
CPM	-1.427856621	9.123898973	-4.979716588	4.16E-06	6.96E-05	3.96779463
MATN3	0.769906402	5.246533944	4.979063945	4.17E-06	6.97E-05	3.965394925
DCHS2	-0.927158611	5.478021114	-4.978586962	4.18E-06	6.98E-05	3.963641199
ORC5	0.443063858	6.726067374	4.977750138	4.19E-06	7.00E-05	3.960564643
HTR1D	1.18808207	5.213901078	4.977201071	4.20E-06	7.01E-05	3.95854615
ARMH3	-0.32847952	7.380148722	-4.976226181	4.22E-06	7.03E-05	3.954962496
LINC01016	-0.513032144	4.899216733	-4.975943777	4.22E-06	7.03E-05	3.953924458
GNA11	-1.036513974	9.697260101	-4.975577065	4.23E-06	7.04E-05	3.952576562
ICAM3	-0.504601781	9.078779432	-4.975103105	4.24E-06	7.05E-05	3.950834537
TIFAB	-0.561905953	5.376496542	-4.973046685	4.27E-06	7.10E-05	3.943277156
ETFDH	-0.873321303	8.98810765	-4.970214017	4.32E-06	7.17E-05	3.932869504
GDPD5	1.064985281	6.606297139	4.969976004	4.32E-06	7.17E-05	3.931995136
TMEM120A	-0.509179971	8.249692806	-4.969510268	4.33E-06	7.18E-05	3.930284266
PRDM16	-0.685195002	5.810101692	-4.969274124	4.33E-06	7.18E-05	3.929416823
GHITM	-0.572569678	9.193706579	-4.968157265	4.35E-06	7.21E-05	3.925314471
RABEPK	0.511309286	7.407308231	4.967781496	4.36E-06	7.22E-05	3.923934329
MGLL	-0.893221306	9.15460183	-4.966435641	4.38E-06	7.24E-05	3.918991613
FLT1	0.701069439	7.498062291	4.966408261	4.38E-06	7.24E-05	3.918891065
NEMP1	0.544001755	6.904741572	4.966067598	4.39E-06	7.25E-05	3.91764007
SERPINE1	1.539051373	6.665393897	4.965727821	4.39E-06	7.25E-05	3.916392369
SLC7A11	1.078470839	6.135723969	4.96423421	4.42E-06	7.29E-05	3.910908147
PTPRR	-1.302718159	7.021440684	-4.963931168	4.42E-06	7.30E-05	3.909795539
ZMYND19	0.638081907	7.253084671	4.962428671	4.45E-06	7.33E-05	3.904279652
ZNF281	0.397484494	6.82602865	4.962031677	4.46E-06	7.34E-05	3.902822363
UBD	1.090028999	6.255827137	4.96161997	4.46E-06	7.35E-05	3.901311125
SRSF5	-0.586988135	9.080024585	-4.960115318	4.49E-06	7.39E-05	3.895788566
DNAJC10	0.706214559	8.412293306	4.958532229	4.52E-06	7.43E-05	3.88997899
KIF5C	-1.194025934	6.178430089	-4.957717561	4.53E-06	7.44E-05	3.886989691
AUNIP	0.685313281	6.176948901	4.957611626	4.53E-06	7.44E-05	3.886600998
ASPA	-1.30324074	5.884945844	-4.95703268	4.54E-06	7.45E-05	3.884476813
PALD1	0.891809208	6.852457908	4.956902123	4.54E-06	7.45E-05	3.883997807
POLD2	0.640228615	7.890023078	4.95453863	4.59E-06	7.52E-05	3.875327368
BRCA1	0.735788646	6.878660985	4.953332894	4.61E-06	7.55E-05	3.870904914
LINC02616	-0.441826918	4.712842777	-4.952958033	4.61E-06	7.55E-05	3.869530084
ALOX15B	-0.562520278	5.227765278	-4.952459678	4.62E-06	7.56E-05	3.867702415
DDX31	0.626673679	7.623981193	4.9514663	4.64E-06	7.59E-05	3.864059555
PRKAR2B	-0.86306899	6.755909254	-4.949571089	4.67E-06	7.64E-05	3.857110531
DCAF13	0.786900183	9.284640228	4.949128106	4.68E-06	7.64E-05	3.855486463
CIPC	-0.814396664	8.298210808	-4.949091335	4.68E-06	7.64E-05	3.855351658
ANXA3	0.80544646	7.431982351	4.948080657	4.70E-06	7.67E-05	3.851646582
SMS	0.38724788	7.742336713	4.946725988	4.73E-06	7.70E-05	3.846681031
CASP5	-1.257099133	6.887345089	-4.946710531	4.73E-06	7.70E-05	3.846624379
FAM180B	-0.681995949	5.031948561	-4.946369084	4.73E-06	7.70E-05	3.845372905
TNNI3	0.576487113	4.731393124	4.946323427	4.73E-06	7.70E-05	3.84520557
DDX55	0.390088193	7.52968737	4.946218785	4.73E-06	7.70E-05	3.844822046
BRCA2	1.052176853	6.589198085	4.943530616	4.78E-06	7.77E-05	3.83497098
KCNG3	-0.689537297	4.994467022	-4.941867724	4.81E-06	7.82E-05	3.828878447
SLAMF9	0.422829187	4.640415506	4.940604238	4.84E-06	7.85E-05	3.824249928
CKAP2L	0.929498005	6.378236555	4.939397043	4.86E-06	7.88E-05	3.819828154
CNTN2	-0.989962281	6.256620585	-4.938618302	4.87E-06	7.90E-05	3.816976024
SLC35B2	0.616717891	9.228195631	4.937906333	4.89E-06	7.92E-05	3.814368636
MCM3	0.695473064	8.187008606	4.937679774	4.89E-06	7.92E-05	3.813538965
DDX52	0.511667497	7.438064234	4.935484958	4.93E-06	7.98E-05	3.805502387
KIF3A	0.550822577	6.401986218	4.935260422	4.94E-06	7.99E-05	3.80468032
IGSF3	-0.659587999	7.876494947	-4.932348471	4.99E-06	8.07E-05	3.794020787
NOLC1	0.718238127	8.332099375	4.931333855	5.01E-06	8.10E-05	3.790307389
PHLDA1	1.249934332	9.008527992	4.93101403	5.02E-06	8.10E-05	3.789136936
ABCD2	-0.612584869	5.346043144	-4.930482434	5.03E-06	8.11E-05	3.787191553
CHCHD10	-0.730413971	7.23102368	-4.930459993	5.03E-06	8.11E-05	3.78710943
RUNDC3B	-1.196700964	7.418609698	-4.930122258	5.04E-06	8.11E-05	3.785873542
NCAPG2	0.744244017	7.076661955	4.926656966	5.10E-06	8.22E-05	3.773195216
SAMD9	-0.997367102	7.514843467	-4.926490144	5.11E-06	8.22E-05	3.77258498
ANKRD13A	-0.62356366	9.268632734	-4.926298777	5.11E-06	8.22E-05	3.771884974
C18orf25	-0.445418381	7.162472541	-4.924587361	5.14E-06	8.27E-05	3.765625308
CNIH3	0.606747344	5.536815919	4.924436848	5.15E-06	8.27E-05	3.765074842
SMPD1	-0.788718984	7.63926862	-4.923708902	5.16E-06	8.28E-05	3.762412674
JPT2	0.516339937	8.254505747	4.923472274	5.17E-06	8.28E-05	3.761547344
RHPN1-AS1	0.471736137	4.982055674	4.923095917	5.17E-06	8.28E-05	3.760171077
DUSP9	0.483548784	4.688874043	4.922981423	5.18E-06	8.28E-05	3.759752406
SKIL	0.60715791	7.613984633	4.922877426	5.18E-06	8.28E-05	3.759372121
LRRC66	-0.837952749	6.806707985	-4.922859157	5.18E-06	8.28E-05	3.759305318
NNMT	0.955498094	6.800027038	4.922791314	5.18E-06	8.28E-05	3.759057237
LOC100128059	0.381920729	4.58982723	4.922226984	5.19E-06	8.29E-05	3.75699375
NR3C1	-0.883881911	7.789015783	-4.922176652	5.19E-06	8.29E-05	3.756809714
CACNG5	-0.375504421	4.706971391	-4.919547166	5.24E-06	8.37E-05	3.747196489
KLF7	0.753945519	6.993826652	4.919455669	5.25E-06	8.37E-05	3.746862027
PAFAH1B1	-0.471609373	8.454755589	-4.918682801	5.26E-06	8.39E-05	3.744036974
CPTP	-0.704842904	7.927184161	-4.917739457	5.28E-06	8.42E-05	3.740589078
PPP1R16B	-0.789463417	6.870993805	-4.916837389	5.30E-06	8.44E-05	3.737292348
RBKS	-0.699536313	6.843260973	-4.916423719	5.31E-06	8.45E-05	3.735780635
C10orf99	-1.382957289	8.174409302	-4.916198649	5.31E-06	8.45E-05	3.734958167
ITPKA	-1.172350321	7.542396159	-4.915645951	5.32E-06	8.46E-05	3.732938531
TOMM34	0.946401832	8.081312003	4.914183173	5.35E-06	8.51E-05	3.727593872
HCG20	0.729782317	6.263124341	4.913129253	5.37E-06	8.53E-05	3.723743569
CBX4	0.548157048	7.332407792	4.912782268	5.38E-06	8.54E-05	3.72247601
AIG1	0.485290965	7.398061759	4.911835834	5.40E-06	8.57E-05	3.719018854
TMEM267	0.393941603	6.471089482	4.910734539	5.42E-06	8.59E-05	3.714996425
NEDD4L	-0.799475887	8.277462453	-4.910694093	5.43E-06	8.59E-05	3.714848708
CD226	-0.659652571	5.766385068	-4.910545559	5.43E-06	8.59E-05	3.714306228
FCRL3	-0.963212092	5.586307978	-4.909794541	5.44E-06	8.61E-05	3.711563478
LOC101929532	1.186928987	5.524322387	4.909483658	5.45E-06	8.62E-05	3.71042818
SULT2B1	1.160135758	6.08880809	4.909027603	5.46E-06	8.63E-05	3.708762797
AGFG2	-0.68783824	8.025666726	-4.908753889	5.47E-06	8.63E-05	3.707763307
CYP3A4	-1.184058645	5.951679729	-4.90601958	5.52E-06	8.72E-05	3.69778026
UTP11	0.457506761	6.943664006	4.905671733	5.53E-06	8.72E-05	3.696510454
SMIM6	-1.016536341	7.183170648	-4.903713163	5.57E-06	8.78E-05	3.689361582
NDUFS2	-0.440189093	8.336079162	-4.903366698	5.58E-06	8.79E-05	3.688097115
CCR2	-0.797043872	6.266842181	-4.902840835	5.59E-06	8.80E-05	3.686177996
ZNF695	0.597832289	5.14220722	4.90215138	5.61E-06	8.82E-05	3.683662005
LOC100129503	-0.491042491	5.348032772	-4.901705747	5.61E-06	8.83E-05	3.682035873
C1QTNF12	-0.998698226	6.351031543	-4.900680471	5.64E-06	8.86E-05	3.678294876
NEK6	0.453725329	9.196663457	4.900257011	5.65E-06	8.87E-05	3.676749881
REXO2	0.502769573	7.45983815	4.899945555	5.65E-06	8.87E-05	3.675613575
DSG1	0.607245824	4.998730757	4.899695687	5.66E-06	8.87E-05	3.674701989
COG6	0.453204431	7.330971582	4.89964833	5.66E-06	8.87E-05	3.674529221
CD7	-0.862594027	6.38454597	-4.899368319	5.67E-06	8.88E-05	3.673507698
NEURL1	-1.436567501	8.328952188	-4.899166634	5.67E-06	8.88E-05	3.672771942
RBM47	-0.89222947	9.265206344	-4.89860579	5.68E-06	8.89E-05	3.670726022
PPP2CB	-0.448046212	7.944393152	-4.897954524	5.70E-06	8.91E-05	3.668350399
TMEM165	0.515394529	8.437357768	4.89713987	5.71E-06	8.93E-05	3.665379002
FTSJ1	0.553435653	7.180521783	4.897085607	5.71E-06	8.93E-05	3.66518109
OVGP1	0.560466443	5.742697124	4.895646433	5.75E-06	8.97E-05	3.659932422
GAREM1	-0.600246645	7.307923426	-4.895073824	5.76E-06	8.99E-05	3.657844325
RTL10	0.552377909	7.075202663	4.894856781	5.76E-06	8.99E-05	3.657052883
RPN2	0.55021729	9.007877436	4.894118337	5.78E-06	9.01E-05	3.654360284
CDK5RAP1	0.513015865	7.067751391	4.893881681	5.79E-06	9.01E-05	3.653497405
AKR1E2	0.532976159	5.453065474	4.893206951	5.80E-06	9.03E-05	3.651037364
MIER1	-0.895701478	9.379443664	-4.892813767	5.81E-06	9.03E-05	3.649603906
SLC47A1	-0.575220353	5.588954573	-4.892783565	5.81E-06	9.03E-05	3.649493798
PCDHGA1	0.556146571	5.071225635	4.892658159	5.81E-06	9.03E-05	3.649036609
PRIMA1	-1.29986336	6.00271363	-4.89224637	5.82E-06	9.04E-05	3.647535405
TRIM27	0.47543884	8.045191689	4.89122841	5.84E-06	9.07E-05	3.643824635
MIA2	-0.593400852	7.865221122	-4.887939063	5.92E-06	9.18E-05	3.631836572
BCL2L11	-0.638626719	7.740340392	-4.88755485	5.93E-06	9.19E-05	3.630436562
ATP5F1B	-0.512010813	9.834295212	-4.886459812	5.95E-06	9.22E-05	3.62644672
IQGAP2	-0.974111617	8.345999107	-4.886139322	5.96E-06	9.23E-05	3.62527908
ATG9B	1.192932258	7.241069526	4.885846871	5.97E-06	9.23E-05	3.624213624
UBE2J1	-0.529670082	8.324067987	-4.885727913	5.97E-06	9.23E-05	3.623780246
ZNF724	0.250195508	4.766140345	4.885410339	5.98E-06	9.24E-05	3.622623312
HTR3C	-0.555603179	4.715278642	-4.885052448	5.98E-06	9.25E-05	3.62131955
CLMN	-0.747894818	8.301493444	-4.884841104	5.99E-06	9.25E-05	3.620549663
ABHD6	-0.430198237	6.781678179	-4.884251768	6.00E-06	9.26E-05	3.618402914
STRA6	1.561609152	5.658794932	4.883799174	6.01E-06	9.27E-05	3.616754355
HJURP	0.893016186	6.721201732	4.882404115	6.04E-06	9.32E-05	3.611673375
TST	-1.079747945	8.883708208	-4.882045578	6.05E-06	9.33E-05	3.610367656
HES5	-0.623770974	5.510454549	-4.879767643	6.11E-06	9.40E-05	3.602072976
NCL	0.620083003	9.878352939	4.8792296	6.12E-06	9.42E-05	3.60011407
SLC6A20	1.544200471	6.046504339	4.878938749	6.12E-06	9.42E-05	3.599055185
GRAMD4	-0.635946366	8.383486478	-4.878140917	6.14E-06	9.44E-05	3.596150725
ABCD4	-0.401136549	7.572733628	-4.878039985	6.15E-06	9.44E-05	3.595783303
NOP2	0.481557739	6.472949826	4.877129871	6.17E-06	9.47E-05	3.592470406
PINK1	-1.015566886	10.46159146	-4.876786965	6.18E-06	9.47E-05	3.591222277
CES2	-0.950836486	9.746629448	-4.8766904	6.18E-06	9.47E-05	3.590870802
MOBP	-0.621315108	5.056678024	-4.876568651	6.18E-06	9.47E-05	3.590427668
TMEM231	0.498751621	6.290640179	4.875214744	6.21E-06	9.52E-05	3.585500175
CYB5R2	0.603551171	7.781987132	4.874832205	6.22E-06	9.52E-05	3.584108061
RBAK	0.45784427	6.928715028	4.874115383	6.24E-06	9.55E-05	3.58149959
ENY2	0.38224844	7.722232552	4.873026015	6.26E-06	9.58E-05	3.577535809
CCT3	0.638695525	8.599738717	4.867980935	6.39E-06	9.76E-05	3.559184488
PIERCE1	0.564107589	5.632116573	4.867887033	6.39E-06	9.76E-05	3.55884301
YTHDF1	0.581430494	7.94991911	4.867437687	6.40E-06	9.77E-05	3.557209002
RAB37	-0.968825516	6.842839301	-4.866235456	6.43E-06	9.81E-05	3.55283756
CENPQ	0.439676257	5.996769523	4.865477265	6.45E-06	9.83E-05	3.550080971
PUS1	0.622478993	7.519148626	4.865474152	6.45E-06	9.83E-05	3.550069651
LY6G6F-LY6G6D	1.082312887	5.067857522	4.865276378	6.45E-06	9.83E-05	3.54935063
DOCK6	0.542075141	8.671359985	4.863945873	6.48E-06	9.87E-05	3.544513867
URGCP	-0.396142187	8.12182659	-4.863556383	6.49E-06	9.88E-05	3.543098088
MRPS23	0.482678767	7.246916525	4.86313221	6.51E-06	9.88E-05	3.541556296
CCDC86	0.742826875	7.33915916	4.863020841	6.51E-06	9.88E-05	3.541151504
DNAJC28	-0.55710149	5.519217803	-4.862990385	6.51E-06	9.88E-05	3.541040807
ZNF746	0.403862154	7.16982321	4.862177799	6.53E-06	9.91E-05	3.538087436
PDCD11	0.577659011	8.099331699	4.861527246	6.54E-06	9.93E-05	3.53572316
CNN2	0.772318475	8.129792155	4.861092687	6.56E-06	9.94E-05	3.534143948
SOSTDC1	-1.133048073	6.608940496	-4.859871978	6.59E-06	9.98E-05	3.529708199
GPRC5C	-0.62084001	8.121273718	-4.859712987	6.59E-06	9.98E-05	3.529130509
P3H1	0.597708401	7.041693963	4.858712524	6.62E-06	0.000100109	3.525495549
NUP160	0.532442554	7.673493565	4.8585544	6.62E-06	0.000100109	3.524921078
GHR	-0.963954594	6.159250096	-4.858452232	6.62E-06	0.000100109	3.524549897
TCP11L2	-0.570355591	6.417188505	-4.858086144	6.63E-06	0.000100192	3.52321993
TTC22	-1.236179534	7.815698244	-4.857708229	6.64E-06	0.000100279	3.521847046
GCSH	0.461066421	5.685412831	4.853341767	6.75E-06	0.000101843	3.505988486
LTV1	0.468956513	6.969863734	4.853340523	6.75E-06	0.000101843	3.505983971
LUCAT1	0.78073371	4.918133182	4.852798153	6.77E-06	0.000101996	3.504014634
LTK	-1.485245509	7.663834972	-4.852614623	6.77E-06	0.000102009	3.503348262
HBA2	-0.785744134	5.274483019	-4.85181742	6.79E-06	0.000102229	3.500453885
ADAMTSL1	-1.036055774	6.875061506	-4.851654099	6.80E-06	0.000102229	3.499860951
RNF185	-0.428094138	7.478284556	-4.851598876	6.80E-06	0.000102229	3.499660467
RECK	-0.62078708	6.478849703	-4.851240707	6.81E-06	0.00010231	3.498360179
FOXP4-AS1	0.635494625	5.340343454	4.851072761	6.81E-06	0.000102318	3.497750491
RACGAP1	0.719475194	7.327667713	4.850827554	6.82E-06	0.000102355	3.49686034
SIGLEC1	-0.909538942	6.847577323	-4.850613668	6.82E-06	0.00010238	3.496083912
ZBTB9	0.46234353	6.647780382	4.849638442	6.85E-06	0.000102703	3.492543954
LGALS4	-1.351292751	10.30455458	-4.849347546	6.86E-06	0.000102758	3.491488103
SENP1	0.417786781	6.944598646	4.848768061	6.87E-06	0.000102927	3.489384869
FGFRL1	0.879211308	7.755078553	4.847954291	6.89E-06	0.000103187	3.486431515
MTARC2	-0.652142275	7.2072795	-4.845127517	6.97E-06	0.000104227	3.476174441
CEP55	0.886863064	6.711348701	4.845019467	6.97E-06	0.000104227	3.475782436
REG1A	2.187046662	6.239146874	4.843875471	7.00E-06	0.000104623	3.471632291
YWHAG	0.435239267	9.014758532	4.843194965	7.02E-06	0.000104834	3.469163812
ANKRD12	-0.622289153	8.039734425	-4.842644829	7.03E-06	0.000104968	3.467168365
RP1	0.588873365	4.674960171	4.842562844	7.03E-06	0.000104968	3.466870999
MT1JP	-0.41838512	4.711727007	-4.842222981	7.04E-06	0.000105024	3.465638318
RRM2	1.022325273	7.64123443	4.842127512	7.05E-06	0.000105024	3.465292061
DELE1	-0.411466362	7.91449212	-4.841834341	7.05E-06	0.000105046	3.464228777
TMEM61	-0.923157787	5.714605493	-4.84167676	7.06E-06	0.000105046	3.46365727
DPY19L3	0.491357954	7.04511247	4.841628158	7.06E-06	0.000105046	3.463481005
WT1	1.219378104	4.95736395	4.838415827	7.15E-06	0.000106276	3.451832767
SPATA12	0.777556295	6.615533585	4.837553541	7.17E-06	0.000106565	3.448706692
SLC4A11	1.110796801	6.005132612	4.835632555	7.22E-06	0.000107286	3.441743477
VIT	-0.92204977	6.267136277	-4.834716555	7.25E-06	0.000107599	3.438423636
LRRC1	-0.646605722	7.919552324	-4.834334651	7.26E-06	0.000107665	3.437039601
GRWD1	0.477360554	7.505586456	4.834166478	7.26E-06	0.000107665	3.436430152
MTFR2	0.736256823	5.809670384	4.834089998	7.26E-06	0.000107665	3.436152999
PDE10A	0.767084537	5.6147303	4.833818242	7.27E-06	0.000107665	3.435168204
LINC00473	0.767084537	5.6147303	4.833818242	7.27E-06	0.000107665	3.435168204
ZFP30	0.439701123	6.480247738	4.833522231	7.28E-06	0.000107726	3.434095544
TCEAL5	-0.585639633	4.942788663	-4.832976352	7.30E-06	0.000107889	3.432117523
DNA2	0.627575002	6.002341174	4.832695496	7.30E-06	0.000107944	3.431099867
CDC5L	0.41677583	7.765005351	4.832455567	7.31E-06	0.000107982	3.430230534
IL10RB	-0.510272631	6.448049375	-4.832082434	7.32E-06	0.000108075	3.428878601
SET	0.621057753	10.11121715	4.831659624	7.33E-06	0.000108188	3.427346746
UBE2V1	0.452917472	6.503834591	4.831351926	7.34E-06	0.000108255	3.426231988
AATF	0.470257311	7.776588211	4.830667573	7.36E-06	0.000108476	3.423752773
KLK13	-0.543414666	4.870412203	-4.829915905	7.38E-06	0.000108683	3.4210299
SLC16A9	-1.074299564	7.104805467	-4.829871067	7.38E-06	0.000108683	3.420867484
LIMK1	0.518432953	7.617666917	4.829119865	7.40E-06	0.000108933	3.418146524
IL11RA	-0.704464107	6.664109992	-4.828835102	7.41E-06	0.00010899	3.417115128
YAF2	0.371347802	6.497828064	4.828222381	7.43E-06	0.000109184	3.414895988
PLEKHS1	1.015834124	6.52270482	4.827592327	7.45E-06	0.000109325	3.412614218
ZFAND4	-0.515222084	6.314560857	-4.827463501	7.45E-06	0.000109325	3.41214769
SLC22A4	-0.823609354	7.800273747	-4.827443972	7.45E-06	0.000109325	3.412076966
CMTM5	-0.678020045	4.956113334	-4.826088745	7.49E-06	0.000109822	3.407169536
ARID3B	-0.413705914	6.703994677	-4.825957033	7.49E-06	0.000109822	3.406692631
LOC101927179	0.422622929	5.693038386	4.824772602	7.53E-06	0.000110256	3.402404301
ELAVL1	0.459818276	7.829359108	4.824409974	7.54E-06	0.000110346	3.401091482
TOM1L2	-0.594944378	7.924415394	-4.824120461	7.55E-06	0.000110379	3.400043396
NPM1	0.659552983	9.187632605	4.824041567	7.55E-06	0.000110379	3.39975779
UBQLN1	0.38411399	8.522490234	4.822486843	7.59E-06	0.000110952	3.394130015
DOCK5	-0.703671727	8.409622606	-4.822259479	7.60E-06	0.000110952	3.393307082
SMIM2-AS1	-0.71552402	6.267341987	-4.822194596	7.60E-06	0.000110952	3.393072246
TMEM201	0.490695062	6.663127238	4.822095265	7.60E-06	0.000110952	3.392712729
GINS1	1.076842324	6.883809252	4.821342971	7.63E-06	0.000111207	3.389990025
HEXIM1	-0.704805069	11.04042019	-4.820977143	7.64E-06	0.000111301	3.388666095
ANO7	-1.367750516	7.61132421	-4.82035609	7.65E-06	0.000111502	3.386418624
OSR1	-0.970889966	5.648685702	-4.820180776	7.66E-06	0.000111515	3.385784222
PDGFRB	0.792162543	7.931611622	4.818639011	7.70E-06	0.000112107	3.380205604
BHLHA15	-0.782582937	5.754847867	-4.818049031	7.72E-06	0.000112296	3.378071098
STBD1	-0.710170535	7.547533799	-4.817443696	7.74E-06	0.000112493	3.375881179
CKAP5	0.594716456	8.286170053	4.816788508	7.76E-06	0.000112711	3.373511059
SMC2	0.618735457	7.385599071	4.815617865	7.79E-06	0.00011315	3.369276706
THRB	-1.299611106	7.291864634	-4.814590735	7.82E-06	0.000113529	3.365561886
HELZ2	0.652227265	8.130610104	4.812583539	7.88E-06	0.000114271	3.358303614
CPNE2	-0.507277897	8.476528688	-4.81258315	7.88E-06	0.000114271	3.358302205
C4orf46	0.485042688	6.819957975	4.811554288	7.91E-06	0.000114655	3.354582306
LINC01978	0.847246775	5.212433709	4.810213026	7.95E-06	0.000115177	3.349733513
LINC01668	-0.275290346	4.564139472	-4.810032858	7.96E-06	0.000115192	3.349082238
ITGAL	-0.932965218	7.480287591	-4.808827923	8.00E-06	0.000115656	3.344726946
CHCHD6	0.512266274	6.340853577	4.807969485	8.02E-06	0.000115938	3.341624418
DHRS1	-0.602181715	8.77361134	-4.807780479	8.03E-06	0.000115938	3.340941358
ROPN1	-0.573270976	4.869410913	-4.807753614	8.03E-06	0.000115938	3.340844272
RANGAP1	0.600161555	8.278214919	4.80723755	8.04E-06	0.000116102	3.338979315
JOSD1	-0.533884521	8.837230459	-4.80584451	8.09E-06	0.000116652	3.333945637
BAIAP3	-0.630831295	7.87310592	-4.805225796	8.11E-06	0.000116862	3.331710183
LIPG	0.902461821	7.527787812	4.804443282	8.13E-06	0.000117146	3.328883119
WDR74	0.549923075	8.835331012	4.804056639	8.14E-06	0.00011724	3.327486342
GPA33	-1.434244232	9.367621807	-4.80394268	8.14E-06	0.00011724	3.327074665
MAL	-0.880490624	5.365546546	-4.803679157	8.15E-06	0.000117294	3.326122716
REG1B	1.438739955	5.204004258	4.802052711	8.20E-06	0.000117954	3.320247913
ZPR1	0.460085836	7.453049555	4.801291525	8.23E-06	0.000118221	3.317498818
MUL1	-0.492976526	7.428008102	-4.80116862	8.23E-06	0.000118221	3.317054956
RGS13	-0.980589487	5.69759034	-4.800304726	8.26E-06	0.000118545	3.313935232
USH1G	-0.351234376	4.651475011	-4.799686213	8.28E-06	0.000118758	3.31170181
BICD1	0.932624744	6.974941775	4.799432305	8.29E-06	0.000118808	3.310785004
ITIH4	-0.37346924	4.767512718	-4.797988019	8.33E-06	0.000119395	3.305570464
SYTL2	-0.922952468	8.539444249	-4.797078341	8.36E-06	0.000119683	3.302286514
C1orf198	0.593462529	7.641009238	4.797064779	8.36E-06	0.000119683	3.302237557
UNC79	-0.481130775	4.972210282	-4.796603098	8.37E-06	0.000119828	3.300571006
NCAM1	-0.999909419	6.752564186	-4.795725964	8.40E-06	0.000120161	3.297404998
LIMS1	0.568494846	7.633969327	4.794035842	8.46E-06	0.000120867	3.29130535
SEMA6A	-1.150499584	10.26785798	-4.792818609	8.50E-06	0.00012136	3.286913034
ZNF74	0.515631008	6.690802018	4.792020256	8.52E-06	0.000121619	3.284032531
ZDHHC9	0.704830537	8.070600321	4.791969624	8.52E-06	0.000121619	3.283849854
CTSG	-1.012737314	6.183390008	-4.791584065	8.54E-06	0.000121731	3.282458832
HNRNPC	0.47086536	9.291839014	4.791167037	8.55E-06	0.000121857	3.280954336
FCN3	0.570964651	5.019625085	4.789890186	8.59E-06	0.000122381	3.27634831
OTUD7B	-0.476983438	7.820560701	-4.788533963	8.63E-06	0.000122945	3.271456646
LRRC58	0.507817668	7.447480465	4.787599961	8.66E-06	0.000123313	3.268088269
AGTPBP1	0.49543613	6.752606024	4.787062568	8.68E-06	0.000123498	3.266150372
CXCL10	1.010496069	6.137675741	4.784514908	8.77E-06	0.000124627	3.256964744
MCIDAS	0.734452076	4.941505437	4.783258692	8.81E-06	0.000125114	3.252436355
EBNA1BP2	0.409496471	7.794134874	4.783197415	8.81E-06	0.000125114	3.25221548
POU4F1	0.488436164	4.809286788	4.782154476	8.84E-06	0.000125541	3.248456395
IQGAP3	1.039229861	7.252615585	4.78187424	8.85E-06	0.000125607	3.247446406
TIPIN	0.603410742	6.223049377	4.7814577	8.87E-06	0.000125738	3.245945221
MGST3	-0.502051512	8.263844127	-4.781175584	8.88E-06	0.000125773	3.244928533
DHX57	0.379665016	6.94769683	4.781100764	8.88E-06	0.000125773	3.244658904
ALOX12	-0.461083979	7.56329204	-4.780874134	8.89E-06	0.000125813	3.243842204
HNRNPR	0.426934001	8.483510773	4.780069067	8.91E-06	0.000126129	3.240941164
TMEM132D	-0.554166413	5.059175911	-4.778676834	8.96E-06	0.000126727	3.235924881
TAF2	0.507859699	7.407912741	4.777011045	9.02E-06	0.000127459	3.229923938
ZFYVE1	-0.48241202	7.544474732	-4.77637599	9.04E-06	0.000127697	3.227636459
SPRED2	-0.388725787	7.852247131	-4.776111606	9.05E-06	0.000127756	3.226684189
CAPN5	-0.853595407	9.089713278	-4.774987354	9.09E-06	0.000128232	3.22263511
HAUS2	0.467197478	6.837301729	4.774532056	9.10E-06	0.000128367	3.220995456
BCHE	-1.045123889	5.733953697	-4.774427244	9.11E-06	0.000128367	3.220618012
GOLGA2P5	-0.582693759	6.825660742	-4.774036495	9.12E-06	0.000128488	3.219210896
POLR1G	0.682378584	9.327565166	4.77351265	9.14E-06	0.000128674	3.217324588
COL22A1	0.763845189	5.181702045	4.772100925	9.19E-06	0.000129293	3.212241643
BIRC2	-0.418704057	7.832391882	-4.771688906	9.20E-06	0.000129425	3.210758306
VPS26C	-0.415371261	8.49353062	-4.771469362	9.21E-06	0.000129464	3.209967937
C5orf46	0.472572568	4.604075215	4.770785381	9.23E-06	0.00012973	3.207505694
CCT7	0.528413557	8.917910569	4.770037571	9.26E-06	0.000129943	3.204813878
TRIB3	1.473064349	7.428810955	4.769961713	9.26E-06	0.000129943	3.204540834
CLCN2	-0.765922731	8.514486327	-4.769928423	9.26E-06	0.000129943	3.204421009
LGALS3	-0.745638277	9.81455058	-4.769653377	9.27E-06	0.00013001	3.20343102
OSBPL11	-0.378479852	7.291866826	-4.769315133	9.28E-06	0.000130107	3.2022136
PRR7	1.309034095	6.930024751	4.76837145	9.32E-06	0.000130502	3.198817297
EPB41L4B	-0.909950717	8.466401941	-4.768112112	9.33E-06	0.000130516	3.197884002
LINC01235	0.688309146	5.008576689	4.768062477	9.33E-06	0.000130516	3.197705379
RNF10	-0.373769369	9.312777214	-4.767258882	9.36E-06	0.000130844	3.194813616
SSTR3	-0.572329695	5.192847194	-4.766084562	9.40E-06	0.000131356	3.19058824
EIF2S2	0.80180703	9.384510302	4.765443363	9.42E-06	0.000131604	3.188281336
DPYD	-0.673107679	6.856456395	-4.763545847	9.49E-06	0.000132442	3.181455388
SUCO	0.420175103	7.587429099	4.76348313	9.49E-06	0.000132442	3.181229799
MS4A1	-1.127685076	6.13614774	-4.763250884	9.50E-06	0.000132488	3.180394441
NXPE2	-1.020342923	6.434823166	-4.762596313	9.52E-06	0.000132746	3.178040144
DUSP4	1.003266148	6.602298701	4.762388139	9.53E-06	0.00013278	3.177291442
MIER3	-1.276910809	9.109776072	-4.761721015	9.55E-06	0.000133045	3.17489222
B3GALT4	-0.74449505	7.4670355	-4.761159985	9.57E-06	0.000133257	3.172874689
PRELID2	-0.672470965	7.032531112	-4.760342509	9.60E-06	0.000133522	3.169935164
SOX5	-0.544367326	5.507219455	-4.760321685	9.61E-06	0.000133522	3.169860285
CHPF	0.889443061	8.327203048	4.760215301	9.61E-06	0.000133522	3.169477762
ESR2	-0.947832483	7.449936597	-4.759063934	9.65E-06	0.000134033	3.165338111
KRT7	0.920669262	5.498411711	4.757418113	9.71E-06	0.000134698	3.159421577
STPG4	0.863793779	5.013212631	4.757351183	9.71E-06	0.000134698	3.159180993
PYHIN1	-0.515044886	5.377055541	-4.757334816	9.71E-06	0.000134698	3.159122163
ODF2	0.639101695	7.675134356	4.754819295	9.81E-06	0.00013583	3.150081275
SDAD1	0.454949954	7.521910612	4.754740141	9.81E-06	0.00013583	3.149796831
DPH6	0.483085993	6.245289658	4.754698305	9.81E-06	0.00013583	3.149646494
TMEM105	0.727932179	5.190997198	4.75399128	9.84E-06	0.000136121	3.14710589
ARID3A	0.969689706	7.239170113	4.752946864	9.88E-06	0.000136587	3.143353274
CDK1	0.896277338	6.902722083	4.752460763	9.89E-06	0.000136741	3.141606845
NXT1	0.704557094	6.7044133	4.752370342	9.90E-06	0.000136741	3.141281996
ANKRD20A1	-0.415457832	4.73061281	-4.751373762	9.93E-06	0.00013714	3.137701875
ACSL6	1.217786826	5.660655821	4.751321888	9.94E-06	0.00013714	3.137515535
ALDH4A1	0.680624656	6.794955761	4.750961568	9.95E-06	0.000137254	3.13622122
SRM	0.613267244	7.095973457	4.750403572	9.97E-06	0.000137452	3.13421693
PGM1	-0.653834719	8.719813376	-4.750302818	9.97E-06	0.000137452	3.133855041
ACADVL	-0.580708909	11.19943708	-4.749924577	9.99E-06	0.000137577	3.132496504
MYC	1.024745222	8.636038415	4.749649499	1.00E-05	0.000137648	3.131508534
IKZF3	-0.884755892	6.957163305	-4.748083456	1.01E-05	0.000138391	3.125884505
TLX1	0.867707489	5.018222534	4.74709186	1.01E-05	0.000138837	3.122323941
MIR9-3HG	-0.48818154	5.112927095	-4.745847401	1.01E-05	0.000139417	3.117855957
PHYKPL	-1.021211613	10.13046331	-4.745593912	1.02E-05	0.000139449	3.116945929
YAE1	0.664879229	6.814525019	4.74550977	1.02E-05	0.000139449	3.116643864
GRAP2	-0.692073607	6.264949851	-4.744555918	1.02E-05	0.000139879	3.113219784
PSMG1	0.596898544	7.156451087	4.744384109	1.02E-05	0.000139897	3.112603072
ZBTB48	-0.551972056	8.040240158	-4.74378661	1.02E-05	0.000140071	3.110458423
COX5A	-0.495851876	8.234273828	-4.743777811	1.02E-05	0.000140071	3.110426842
TRAT1	-0.580452366	5.302981107	-4.741788523	1.03E-05	0.000141052	3.103287561
VPS13D	-0.54801415	8.313449681	-4.74062019	1.03E-05	0.0001416	3.099095293
KLRB1	-1.035424062	6.65530806	-4.739916055	1.04E-05	0.000141903	3.096568944
FCGR2B	-0.637199027	5.92883781	-4.739294529	1.04E-05	0.000142162	3.094339142
LPGAT1	0.658667632	7.959202039	4.739120123	1.04E-05	0.000142182	3.093713467
LGALSL	-0.430837279	7.162431804	-4.735743991	1.05E-05	0.000143926	3.081604057
SLFN12L	-0.578342097	5.031862355	-4.734547831	1.06E-05	0.000144487	3.077314774
CD22	-1.019308889	6.266486021	-4.734359769	1.06E-05	0.000144487	3.076640459
ACOT11	-0.824748233	8.10663802	-4.734299799	1.06E-05	0.000144487	3.076425434
MFAP5	-1.043089129	6.691651781	-4.733369466	1.06E-05	0.000144919	3.073089855
ZSWIM6	-0.51385767	7.365657715	-4.73296845	1.06E-05	0.000145063	3.071652173
GINS4	0.753297084	6.566695417	4.732618906	1.07E-05	0.000145147	3.070399072
WDR46	0.57059316	8.842564552	4.732505423	1.07E-05	0.000145147	3.06999225
CDK12	0.493666075	8.266925369	4.732404971	1.07E-05	0.000145147	3.069632149
POLR2K	0.414548344	7.420825751	4.731272072	1.07E-05	0.000145692	3.065571184
CDCA4	0.630199789	6.793636138	4.730827308	1.07E-05	0.000145861	3.063977031
MFSD12	0.718658988	9.862460307	4.729980832	1.08E-05	0.000146251	3.060943249
TUBGCP3	0.473762777	7.341934055	4.729676568	1.08E-05	0.000146298	3.059852829
PDP1	0.618917173	7.259209657	4.729622059	1.08E-05	0.000146298	3.059657483
PARVG	-0.66516738	6.682471803	-4.72894531	1.08E-05	0.000146596	3.057232302
CDIPTOSP	0.324962465	4.590042941	4.727799056	1.09E-05	0.000147154	3.053125025
PAEP	0.341577385	4.563715725	4.726988593	1.09E-05	0.000147528	3.050221272
OTX1	0.857739184	4.889620375	4.725724068	1.09E-05	0.000148155	3.045691206
CFB	0.890506914	7.905492649	4.725359956	1.10E-05	0.000148222	3.044386921
CCDC43	0.412008558	7.081380418	4.725331025	1.10E-05	0.000148222	3.044283286
CCNE1	0.570004079	6.079469599	4.724338673	1.10E-05	0.0001487	3.040728854
GPR84	0.675262995	5.147992529	4.723478146	1.10E-05	0.000149106	3.037646911
NBPF10	-0.439487808	5.789942702	-4.723039627	1.11E-05	0.000149268	3.036076481
ZDHHC20	0.530224987	8.303675794	4.722918121	1.11E-05	0.000149268	3.035641357
FABP2	-1.746251906	7.453867665	-4.7226333	1.11E-05	0.000149352	3.034621408
FRMD4B	-0.535574097	7.26270767	-4.721368931	1.11E-05	0.000149987	3.030094068
CTSK	0.593495742	7.568436166	4.720464114	1.12E-05	0.000150421	3.026854567
TMEM54	-0.832415193	8.895524197	-4.719987536	1.12E-05	0.000150614	3.025148415
ECHDC2	-0.636146457	7.915963371	-4.718921475	1.12E-05	0.00015111	3.021332227
DNAH2	0.744031557	5.868245984	4.718840967	1.12E-05	0.00015111	3.021044052
S100A2	0.938878426	5.294769985	4.718212712	1.13E-05	0.000151391	3.018795312
PDRG1	0.563142373	6.940683998	4.717686159	1.13E-05	0.000151592	3.016910718
SNTB1	1.282402473	8.75188529	4.717587866	1.13E-05	0.000151592	3.016558927
FAM83G	-0.645161667	7.912176673	-4.717128835	1.13E-05	0.000151777	3.014916111
STAM	0.440897637	6.977022425	4.715347202	1.14E-05	0.000152692	3.00854065
COL4A2	1.120189252	9.651880081	4.715130844	1.14E-05	0.000152692	3.00776651
DLEC1	-0.584935448	9.520377321	-4.715123457	1.14E-05	0.000152692	3.007740079
CFI	0.72515995	5.667296457	4.714677691	1.14E-05	0.000152871	3.006145169
AP3M2	0.491127656	6.836290315	4.714062759	1.14E-05	0.000153081	3.003945127
ACAD10	-0.494089703	7.98863846	-4.714042213	1.14E-05	0.000153081	3.00387162
PAQR8	-0.942696996	9.011483044	-4.713569135	1.15E-05	0.000153276	3.002179195
DENND1B	-0.577374917	7.192129607	-4.712938419	1.15E-05	0.000153561	2.999922961
LAX1	-0.724142522	6.057194071	-4.712363564	1.15E-05	0.000153816	2.997866695
OGFOD1	0.711943608	8.59751191	4.711614691	1.15E-05	0.000154171	2.995188154
COLGALT1	0.541166892	8.346944436	4.71129174	1.16E-05	0.00015422	2.994033107
DIRAS2	-0.559530923	4.974336559	-4.711201727	1.16E-05	0.00015422	2.993711179
IFT52	0.412616209	7.035392485	4.711127068	1.16E-05	0.00015422	2.993444165
BARD1	0.495875506	6.64427206	4.710457242	1.16E-05	0.00015453	2.991048677
GPRIN2	-0.97641288	6.854575283	-4.710106744	1.16E-05	0.000154656	2.989795265
BEST2	-1.677755322	6.930931813	-4.709686692	1.16E-05	0.000154822	2.98829319
STRAP	0.54658795	8.305553495	4.709487477	1.16E-05	0.00015486	2.987580834
NTMT1	0.585406571	8.787004545	4.70653396	1.18E-05	0.000156507	2.977021465
SRI	-0.872399177	9.224656348	-4.706189359	1.18E-05	0.000156631	2.975789681
SPAG7	-0.430498649	7.537486484	-4.705229563	1.18E-05	0.000157118	2.972359106
SMIM13	0.479383651	6.595080662	4.704883192	1.18E-05	0.000157243	2.971121174
EIF3B	0.715138536	8.799633982	4.704353233	1.19E-05	0.000157477	2.969227184
PTDSS1	0.497687252	7.981753453	4.703059649	1.19E-05	0.000158164	2.964604593
TBCA	0.410453165	7.490659393	4.702800727	1.19E-05	0.000158238	2.963679417
HAGLR	-1.372509441	7.614227976	-4.701991693	1.20E-05	0.000158639	2.960788775
CHAD	-1.350019987	8.166455125	-4.70173892	1.20E-05	0.00015871	2.959885679
EIF3H	0.483455112	9.040714445	4.701429465	1.20E-05	0.000158815	2.958780112
CELSR3	1.098769777	7.881396988	4.701083279	1.20E-05	0.000158941	2.957543361
[truncated: 24,472 more rows]
