# Supplementary material for: Elucidating immunological characteristics of the adenoma-carcinoma sequence in colorectal cancer patients in South Korea using a bioinformatics approach
Source: Sci Rep. 2024 May 2;14:10105. doi: 10.1038/s41598-024-56078-2 (PMC11066069; doi:10.1038/s41598-024-56078-2)
Supplement: Supplementary file 4 — Supplementary Information 4. [file 41598_2024_56078_MOESM4_ESM.xlsx]

## Sheet: Up (GO)
Term	Overlap	P-value	Adjusted P-value	Old P-value	Old Adjusted P-value	Odds Ratio	Combined Score	Genes
extracellular structure organization (GO:0043062)	6/216	7.0154006336888E-8	1.0346672518219298E-5	0	0	37.6552380952381	620.2786553823802	MMP7;MMP1;COL11A1;MMP3;ADAM12;COL10A1
external encapsulating structure organization (GO:0045229)	6/217	7.210224751372333E-8	1.0346672518219298E-5	0	0	37.47488151658768	616.2811952896467	MMP7;MMP1;COL11A1;MMP3;ADAM12;COL10A1
extracellular matrix organization (GO:0030198)	6/300	4.864013335729296E-7	4.65323942451436E-5	0	0	26.782312925170068	389.313907871713	MMP7;MMP1;COL11A1;MMP3;ADAM12;COL10A1
cellular response to nitric oxide (GO:0071732)	2/9	3.763275427209216E-5	0.001793710474321026	0	0	300.3308270676692	3059.661074421551	MMP3;DPEP1
cellular response to reactive nitrogen species (GO:1902170)	2/9	3.763275427209216E-5	0.001793710474321026	0	0	300.3308270676692	3059.661074421551	MMP3;DPEP1
extracellular matrix disassembly (GO:0022617)	3/66	4.3749035959049415E-5	0.001793710474321026	0	0	52.68783068783069	528.8299157939964	MMP7;MMP1;MMP3
cellular component disassembly (GO:0022411)	3/66	4.3749035959049415E-5	0.001793710474321026	0	0	52.68783068783069	528.8299157939964	MMP7;MMP1;MMP3
cellular response to UV-A (GO:0071492)	2/11	5.74219267049387E-5	0.002060011620539676	0	0	233.5672514619883	2280.8039070745754	MMP1;MMP3
response to nitric oxide (GO:0071731)	2/13	8.133190135805304E-5	0.002593583965529025	0	0	191.08133971291866	1799.4076693173633	MMP3;DPEP1
response to UV-A (GO:0070141)	2/14	9.482727286527288E-5	0.0027215427312333317	0	0	175.14912280701753	1622.4857549732908	MMP1;MMP3
calcium-independent cell-cell adhesion via plasma membrane cell-adhesion molecules (GO:0016338)	2/20	1.9724142352188197E-4	0.005146208050070921	0	0	116.73099415204679	995.8416923242859	CLDN2;CLDN1
cellular response to inorganic substance (GO:0071241)	2/21	2.1786587255327437E-4	0.005210625451899146	0	0	110.58171745152355	932.3842311521834	MMP3;DPEP1
endodermal cell differentiation (GO:0035987)	2/32	5.110113745987442E-4	0.011281558808449199	0	0	69.99649122807017	530.5117161973927	COL11A1;INHBA
endoderm formation (GO:0001706)	2/36	6.474272021420127E-4	0.01327225764391126	0	0	61.749226006191954	453.3939512870567	COL11A1;INHBA
cell-cell adhesion via plasma-membrane adhesion molecules (GO:0098742)	3/170	7.169747195884004E-4	0.01371811630145806	0	0	19.772455089820358	143.1618674411175	CDH3;CLDN2;CLDN1
regulation of cell migration (GO:0030334)	4/408	7.755802218790829E-4	0.01391197022995605	0	0	11.400698893418754	81.65065554698687	CEMIP;MMP7;DPEP1;CLDN1
bicellular tight junction assembly (GO:0070830)	2/53	0.0014009808945472965	0.02360525029084769	0	0	41.13106295149639	270.25504855298357	CLDN2;CLDN1
positive regulation of cell motility (GO:2000147)	3/221	0.0015281999531106482	0.02360525029084769	0	0	15.107798165137615	97.9538982235659	CEMIP;MMP7;CLDN1
tight junction assembly (GO:0120192)	2/56	0.001562716918209429	0.02360525029084769	0	0	38.840155945419106	250.95903989245977	CLDN2;CLDN1
apical junction assembly (GO:0043297)	2/60	0.0017915755394904717	0.025709108991688268	0	0	36.15426497277677	228.66342831855346	CLDN2;CLDN1
positive regulation of cell migration (GO:0030335)	3/269	0.00267463912769468	0.03655340141182729	0	0	12.351503759398497	73.16957722555163	CEMIP;MMP7;CLDN1
cellular response to UV (GO:0034644)	2/77	0.0029300337735560333	0.03822362240957189	0	0	27.935438596491228	162.9401872513252	MMP1;MMP3
proteolysis (GO:0006508)	3/287	0.003211372318744547	0.03964302519419964	0	0	11.558098591549296	66.35570189609263	MMP7;MMP1;MMP3
cell-cell junction organization (GO:0045216)	2/82	0.003315096183487078	0.03964302519419964	0	0	26.182894736842105	149.48517985528704	CDH3;CLDN1
sensory perception of mechanical stimulus (GO:0050954)	2/88	0.003806749461681861	0.040444361645787345	0	0	24.348837209302324	135.64687570922558	CEMIP;COL11A1
collagen fibril organization (GO:0030199)	2/89	0.0038918038142011406	0.040444361645787345	0	0	24.06775559588627	133.54914840298886	COL11A1;COL10A1
sensory perception of sound (GO:0007605)	2/91	0.00406456409814138	0.040444361645787345	0	0	23.52454169130692	129.51315922888548	CEMIP;COL11A1
positive regulation of cellular component biogenesis (GO:0044089)	2/92	0.004152266493258959	0.040444361645787345	0	0	23.261988304093567	127.5710921775447	MMP1;MMP3
cellular response to oxygen-containing compound (GO:1901701)	3/323	0.004473276153401646	0.040444361645787345	0	0	10.2390625	55.38958286625547	CXCL8;MMP3;DPEP1
positive regulation of vasculature development (GO:1904018)	2/102	0.00507735361368677	0.040444361645787345	0	0	20.925263157894737	110.54743487347888	CXCL8;ADAM12
negative regulation of B cell differentiation (GO:0045578)	1/5	0.005239439972471158	0.040444361645787345	0	0	249.6875	1311.2440590040192	INHBA
positive regulation of protein kinase C activity (GO:1900020)	1/5	0.005239439972471158	0.040444361645787345	0	0	249.6875	1311.2440590040192	CEMIP
negative regulation of gonadotropin secretion (GO:0032277)	1/5	0.005239439972471158	0.040444361645787345	0	0	249.6875	1311.2440590040192	INHBA
negative regulation of hydrogen peroxide metabolic process (GO:0010727)	1/5	0.005239439972471158	0.040444361645787345	0	0	249.6875	1311.2440590040192	MMP3
hemoglobin metabolic process (GO:0020027)	1/5	0.005239439972471158	0.040444361645787345	0	0	249.6875	1311.2440590040192	INHBA
negative regulation of macrophage differentiation (GO:0045650)	1/5	0.005239439972471158	0.040444361645787345	0	0	249.6875	1311.2440590040192	INHBA
regulation of protein kinase C activity (GO:1900019)	1/5	0.005239439972471158	0.040444361645787345	0	0	249.6875	1311.2440590040192	CEMIP
positive regulation of cellular metabolic process (GO:0031325)	2/105	0.005371761068252887	0.040444361645787345	0	0	20.312723556463975	106.16647034820306	CXCL8;INHBA
regulation of hydrogen peroxide metabolic process (GO:0010310)	1/6	0.006284191332539439	0.040444361645787345	0	0	199.74	1012.6254955871668	MMP3
positive regulation of cellular component organization (GO:0051130)	2/114	0.006301044116962985	0.040444361645787345	0	0	18.671992481203006	94.61173140892026	MMP1;MMP3
regulation of protein-containing complex assembly (GO:0043254)	2/116	0.0065168458004752974	0.040444361645787345	0	0	18.342566943674978	92.3248306681389	MMP1;MMP3
positive regulation of angiogenesis (GO:0045766)	2/116	0.0065168458004752974	0.040444361645787345	0	0	18.342566943674978	92.3248306681389	CXCL8;ADAM12
positive regulation of protein-containing complex assembly (GO:0031334)	2/118	0.0067359975618724605	0.040444361645787345	0	0	18.024500907441016	90.1277201788312	MMP1;MMP3
positive regulation of macromolecule metabolic process (GO:0010604)	3/384	0.0072245615605470714	0.040444361645787345	0	0	8.573053368328958	42.267456946662286	CXCL8;CDH3;INHBA
positive regulation of epithelial cell proliferation (GO:0050679)	2/123	0.007298444209485297	0.040444361645787345	0	0	17.2753371030883	84.99628373368533	CDH3;CLDN1
positive regulation of oxidative stress-induced cell death (GO:1903209)	1/7	0.0073278982772855125	0.040444361645787345	0	0	166.44166666666666	818.2383072102982	MMP3
excitatory chemical synaptic transmission (GO:0098976)	1/7	0.0073278982772855125	0.040444361645787345	0	0	166.44166666666666	818.2383072102982	GRIN2D
regulation of transforming growth factor beta2 production (GO:0032909)	1/7	0.0073278982772855125	0.040444361645787345	0	0	166.44166666666666	818.2383072102982	CDH3
glutathione catabolic process (GO:0006751)	1/7	0.0073278982772855125	0.040444361645787345	0	0	166.44166666666666	818.2383072102982	DPEP1
negative regulation of lymphocyte differentiation (GO:0045620)	1/7	0.0073278982772855125	0.040444361645787345	0	0	166.44166666666666	818.2383072102982	INHBA
hyaluronan biosynthetic process (GO:0030213)	1/7	0.0073278982772855125	0.040444361645787345	0	0	166.44166666666666	818.2383072102982	CEMIP
regulation of entry of bacterium into host cell (GO:2000535)	1/7	0.0073278982772855125	0.040444361645787345	0	0	166.44166666666666	818.2383072102982	CXCL8
forebrain neuron differentiation (GO:0021879)	1/8	0.008370561681605555	0.0421465123266806	0	0	142.65714285714284	682.3340060288631	INHBA
positive regulation of secondary metabolite biosynthetic process (GO:1900378)	1/8	0.008370561681605555	0.0421465123266806	0	0	142.65714285714284	682.3340060288631	CDH3
positive regulation of epithelial cell proliferation involved in wound healing (GO:0060054)	1/8	0.008370561681605555	0.0421465123266806	0	0	142.65714285714284	682.3340060288631	CLDN1
positive regulation of insulin-like growth factor receptor signaling pathway (GO:0043568)	1/8	0.008370561681605555	0.0421465123266806	0	0	142.65714285714284	682.3340060288631	CDH3
positive regulation of melanin biosynthetic process (GO:0048023)	1/8	0.008370561681605555	0.0421465123266806	0	0	142.65714285714284	682.3340060288631	CDH3
regulation of cell adhesion molecule production (GO:0060353)	1/9	0.009412182450531985	0.04578468412377423	0	0	124.81875	582.3731356633181	CXCL8
detection of mechanical stimulus involved in sensory perception of sound (GO:0050910)	1/9	0.009412182450531985	0.04578468412377423	0	0	124.81875	582.3731356633181	COL11A1
regulation of hair cycle (GO:0042634)	1/10	0.010452761511867668	0.048386170224290655	0	0	110.94444444444444	506.0053047065427	CDH3
negative regulation of transforming growth factor beta production (GO:0071635)	1/10	0.010452761511867668	0.048386170224290655	0	0	110.94444444444444	506.0053047065427	CDH3
granulocyte activation (GO:0036230)	1/10	0.010452761511867668	0.048386170224290655	0	0	110.94444444444444	506.0053047065427	CXCL8
regulation of melanin biosynthetic process (GO:0048021)	1/11	0.011492299803033998	0.04997409156773875	0	0	99.845	445.91556292503236	CDH3
positive regulation of keratinocyte proliferation (GO:0010838)	1/11	0.011492299803033998	0.04997409156773875	0	0	99.845	445.91556292503236	CDH3
PERK-mediated unfolded protein response (GO:0036499)	1/11	0.011492299803033998	0.04997409156773875	0	0	99.845	445.91556292503236	CXCL8
induction of positive chemotaxis (GO:0050930)	1/11	0.011492299803033998	0.04997409156773875	0	0	99.845	445.91556292503236	CXCL8
regulation of oxidative stress-induced cell death (GO:1903201)	1/12	0.012530798277531565	0.052887339788993515	0	0	90.76363636363637	397.50531795625653	MMP3
homocysteine metabolic process (GO:0050667)	1/12	0.012530798277531565	0.052887339788993515	0	0	90.76363636363637	397.50531795625653	DPEP1
positive regulation of gene expression (GO:0010628)	3/482	0.013396973893526993	0.054740225261671445	0	0	6.784968684759916	29.261713748855048	CXCL8;CDH3;INHBA
cellular response to cytokine stimulus (GO:0071345)	3/482	0.013396973893526993	0.054740225261671445	0	0	6.784968684759916	29.261713748855048	CXCL8;MMP1;MMP3
cellular component maintenance (GO:0043954)	1/13	0.013568257886165577	0.054740225261671445	0	0	83.19583333333334	357.74392971285124	CLDN1
ovarian follicle development (GO:0001541)	1/14	0.014604679593987663	0.054740225261671445	0	0	76.79230769230769	324.5560291468294	INHBA
cell junction maintenance (GO:0034331)	1/14	0.014604679593987663	0.054740225261671445	0	0	76.79230769230769	324.5560291468294	CLDN1
positive regulation of cellular biosynthetic process (GO:0031328)	2/180	0.01511850780549296	0.054740225261671445	0	0	11.709639266706091	49.08488277896939	CXCL8;CDH3
aflatoxin metabolic process (GO:0046222)	1/15	0.015640064360477556	0.054740225261671445	0	0	71.30357142857143	296.4745049823623	DPEP1
regulation of macrophage differentiation (GO:0045649)	1/15	0.015640064360477556	0.054740225261671445	0	0	71.30357142857143	296.4745049823623	INHBA
detection of mechanical stimulus involved in sensory perception (GO:0050974)	1/15	0.015640064360477556	0.054740225261671445	0	0	71.30357142857143	296.4745049823623	COL11A1
organic heteropentacyclic compound metabolic process (GO:1901376)	1/15	0.015640064360477556	0.054740225261671445	0	0	71.30357142857143	296.4745049823623	DPEP1
positive regulation of keratinocyte differentiation (GO:0045618)	1/15	0.015640064360477556	0.054740225261671445	0	0	71.30357142857143	296.4745049823623	ETV4
mycotoxin metabolic process (GO:0043385)	1/15	0.015640064360477556	0.054740225261671445	0	0	71.30357142857143	296.4745049823623	DPEP1
myoblast fusion (GO:0007520)	1/15	0.015640064360477556	0.054740225261671445	0	0	71.30357142857143	296.4745049823623	ADAM12
integrated stress response signaling (GO:0140467)	1/15	0.015640064360477556	0.054740225261671445	0	0	71.30357142857143	296.4745049823623	CXCL8
neutrophil activation (GO:0042119)	1/16	0.016674413158675527	0.057657308151082845	0	0	66.54666666666667	272.4340597931688	CXCL8
positive regulation of positive chemotaxis (GO:0050927)	1/17	0.01770772695128657	0.059107809660733035	0	0	62.384375	251.6432336564321	CXCL8
cellular modified amino acid catabolic process (GO:0042219)	1/17	0.01770772695128657	0.059107809660733035	0	0	62.384375	251.6432336564321	DPEP1
regulation of single stranded viral RNA replication via double stranded DNA intermediate (GO:0045091)	1/18	0.01874000670829494	0.059107809660733035	0	0	58.71176470588235	233.50224496360525	CXCL8
regulation of B cell differentiation (GO:0045577)	1/18	0.01874000670829494	0.059107809660733035	0	0	58.71176470588235	233.50224496360525	INHBA
hyaluronan catabolic process (GO:0030214)	1/18	0.01874000670829494	0.059107809660733035	0	0	58.71176470588235	233.50224496360525	CEMIP
regulation of angiogenesis (GO:0045765)	2/203	0.018965078589948142	0.059107809660733035	0	0	10.357685257920922	41.06983743124681	CXCL8;ADAM12
positive regulation of neutrophil chemotaxis (GO:0090023)	1/19	0.019771253405680735	0.059107809660733035	0	0	55.44722222222222	217.54863156976407	CXCL8
activin receptor signaling pathway (GO:0032924)	1/19	0.019771253405680735	0.059107809660733035	0	0	55.44722222222222	217.54863156976407	INHBA
establishment of skin barrier (GO:0061436)	1/19	0.019771253405680735	0.059107809660733035	0	0	55.44722222222222	217.54863156976407	CLDN1
excitatory postsynaptic potential (GO:0060079)	1/19	0.019771253405680735	0.059107809660733035	0	0	55.44722222222222	217.54863156976407	GRIN2D
regulation of insulin-like growth factor receptor signaling pathway (GO:0043567)	1/19	0.019771253405680735	0.059107809660733035	0	0	55.44722222222222	217.54863156976407	CDH3
regulation of water loss via skin (GO:0033561)	1/19	0.019771253405680735	0.059107809660733035	0	0	55.44722222222222	217.54863156976407	CLDN1
regulation of neuroinflammatory response (GO:0150077)	1/19	0.019771253405680735	0.059107809660733035	0	0	55.44722222222222	217.54863156976407	MMP3
positive regulation of epidermal cell differentiation (GO:0045606)	1/20	0.020801468010995312	0.060303245648036914	0	0	52.526315789473685	203.4203291515269	ETV4
modulation by symbiont of entry into host (GO:0052372)	1/20	0.020801468010995312	0.060303245648036914	0	0	52.526315789473685	203.4203291515269	CXCL8
embryonic digestive tract development (GO:0048566)	1/20	0.020801468010995312	0.060303245648036914	0	0	52.526315789473685	203.4203291515269	CXCL8
long-term synaptic potentiation (GO:0060291)	1/21	0.021830651495044692	0.06074515728950468	0	0	49.8975	190.8300081149324	GRIN2D
calcium ion transport into cytosol (GO:0060402)	1/21	0.021830651495044692	0.06074515728950468	0	0	49.8975	190.8300081149324	GRIN2D
myotube differentiation (GO:0014902)	1/21	0.021830651495044692	0.06074515728950468	0	0	49.8975	190.8300081149324	ADAM12
negative regulation of B cell activation (GO:0050869)	1/22	0.022858804833681204	0.06074515728950468	0	0	47.51904761904762	179.54686782262274	INHBA
positive regulation of neutrophil migration (GO:1902624)	1/22	0.022858804833681204	0.06074515728950468	0	0	47.51904761904762	179.54686782262274	CXCL8
female gonad development (GO:0008585)	1/22	0.022858804833681204	0.06074515728950468	0	0	47.51904761904762	179.54686782262274	INHBA
membrane protein intracellular domain proteolysis (GO:0031293)	1/22	0.022858804833681204	0.06074515728950468	0	0	47.51904761904762	179.54686782262274	MMP7
positive regulation of granulocyte chemotaxis (GO:0071624)	1/22	0.022858804833681204	0.06074515728950468	0	0	47.51904761904762	179.54686782262274	CXCL8
negative regulation of phosphate metabolic process (GO:0045936)	1/22	0.022858804833681204	0.06074515728950468	0	0	47.51904761904762	179.54686782262274	INHBA
negative regulation of G protein-coupled receptor signaling pathway (GO:0045744)	1/23	0.02388592899272268	0.06120769304385187	0	0	45.356818181818184	169.38348350725923	CXCL8
membrane protein ectodomain proteolysis (GO:0006509)	1/23	0.02388592899272268	0.06120769304385187	0	0	45.356818181818184	169.38348350725923	MMP7
hyaluronan metabolic process (GO:0030212)	1/23	0.02388592899272268	0.06120769304385187	0	0	45.356818181818184	169.38348350725923	CEMIP
negative regulation of reactive oxygen species metabolic process (GO:2000378)	1/23	0.02388592899272268	0.06120769304385187	0	0	45.356818181818184	169.38348350725923	MMP3
leukotriene metabolic process (GO:0006691)	1/24	0.0249120249496479	0.06163578586680127	0	0	43.38260869565217	160.18614661402282	DPEP1
sulfur amino acid metabolic process (GO:0000096)	1/24	0.0249120249496479	0.06163578586680127	0	0	43.38260869565217	160.18614661402282	DPEP1
positive regulation of protein targeting to membrane (GO:0090314)	1/24	0.0249120249496479	0.06163578586680127	0	0	43.38260869565217	160.18614661402282	CEMIP
regulation of keratinocyte proliferation (GO:0010837)	1/24	0.0249120249496479	0.06163578586680127	0	0	43.38260869565217	160.18614661402282	CDH3
positive regulation of peptidyl-threonine phosphorylation (GO:0010800)	1/25	0.025937093673008556	0.06198270537924626	0	0	41.572916666666664	151.8276651730302	CEMIP
chemical synaptic transmission, postsynaptic (GO:0099565)	1/25	0.025937093673008556	0.06198270537924626	0	0	41.572916666666664	151.8276651730302	GRIN2D
peptide catabolic process (GO:0043171)	1/25	0.025937093673008556	0.06198270537924626	0	0	41.572916666666664	151.8276651730302	DPEP1
regulation of neutrophil chemotaxis (GO:0090022)	1/25	0.025937093673008556	0.06198270537924626	0	0	41.572916666666664	151.8276651730302	CXCL8
cytokine-mediated signaling pathway (GO:0019221)	3/621	0.026132081361981873	0.06198270537924626	0	0	5.221413160733549	19.02991827688047	CXCL8;MMP1;MMP3
cellular response to drug (GO:0035690)	1/26	0.026961136138080617	0.06342496780023883	0	0	39.908	144.2019250738276	DPEP1
positive regulation of calcium ion transmembrane transport (GO:1904427)	1/27	0.027984153316513986	0.06476977420838317	0	0	38.371153846153845	137.21973105106596	CEMIP
positive regulation of erythrocyte differentiation (GO:0045648)	1/27	0.027984153316513986	0.06476977420838317	0	0	38.371153846153845	137.21973105106596	INHBA
regulation of extrinsic apoptotic signaling pathway in absence of ligand (GO:2001239)	1/28	0.029006146168748567	0.06554932244433731	0	0	36.94814814814815	130.8055903894323	INHBA
positive regulation of response to wounding (GO:1903036)	1/28	0.029006146168748567	0.06554932244433731	0	0	36.94814814814815	130.8055903894323	CLDN1
positive regulation of monooxygenase activity (GO:0032770)	1/28	0.029006146168748567	0.06554932244433731	0	0	36.94814814814815	130.8055903894323	CDH3
regulation of protein targeting to membrane (GO:0090313)	1/29	0.030027115673516156	0.0657845969335812	0	0	35.62678571428572	124.89519987020886	CEMIP
positive regulation of extrinsic apoptotic signaling pathway (GO:2001238)	1/29	0.030027115673516156	0.0657845969335812	0	0	35.62678571428572	124.89519987020886	INHBA
negative regulation of interferon-gamma production (GO:0032689)	1/29	0.030027115673516156	0.0657845969335812	0	0	35.62678571428572	124.89519987020886	INHBA
negative regulation of myeloid leukocyte differentiation (GO:0002762)	1/29	0.030027115673516156	0.0657845969335812	0	0	35.62678571428572	124.89519987020886	INHBA
maintenance of blood-brain barrier (GO:0035633)	1/30	0.031047062800707417	0.06750384108941689	0	0	34.39655172413793	119.43346355828847	CLDN1
hematopoietic progenitor cell differentiation (GO:0002244)	1/32	0.033083893789381195	0.07085878744442091	0	0	32.174193548387095	109.67245370483883	INHBA
regulation of cellular biosynthetic process (GO:0031326)	1/32	0.033083893789381195	0.07085878744442091	0	0	32.174193548387095	109.67245370483883	CXCL8
positive regulation of calcium ion transport into cytosol (GO:0010524)	1/34	0.035116646880288954	0.07356553032586081	0	0	30.221212121212123	101.21325681429822	CEMIP
regulation of keratinocyte differentiation (GO:0045616)	1/34	0.035116646880288954	0.07356553032586081	0	0	30.221212121212123	101.21325681429822	ETV4
positive regulation of release of sequestered calcium ion into cytosol (GO:0051281)	1/34	0.035116646880288954	0.07356553032586081	0	0	30.221212121212123	101.21325681429822	CEMIP
positive regulation of reproductive process (GO:2000243)	1/35	0.03613149663654638	0.07460244269560296	0	0	29.330882352941178	97.3958437550943	INHBA
regulation of postsynaptic membrane potential (GO:0060078)	1/35	0.03613149663654638	0.07460244269560296	0	0	29.330882352941178	97.3958437550943	GRIN2D
retina homeostasis (GO:0001895)	1/36	0.03714532981270047	0.07614792611603595	0	0	28.49142857142857	93.81991597487813	CDH3
regulation of cell cycle (GO:0051726)	2/296	0.038098870154542025	0.07658313494852961	0	0	7.047977085571071	23.029763080961107	CXCL8;INHBA
positive regulation of myeloid cell differentiation (GO:0045639)	1/37	0.03815814737853566	0.07658313494852961	0	0	27.698611111111113	90.46410657809346	INHBA
regulation of erythrocyte differentiation (GO:0045646)	1/37	0.03815814737853566	0.07658313494852961	0	0	27.698611111111113	90.46410657809346	INHBA
membrane protein proteolysis (GO:0033619)	1/39	0.04018073954422461	0.07828925901405365	0	0	26.23815789473684	84.33908236365446	MMP7
odontogenesis (GO:0042476)	1/39	0.04018073954422461	0.07828925901405365	0	0	26.23815789473684	84.33908236365446	INHBA
response to peptide (GO:1901652)	1/39	0.04018073954422461	0.07828925901405365	0	0	26.23815789473684	84.33908236365446	MMP3
regulation of peptidyl-threonine phosphorylation (GO:0010799)	1/39	0.04018073954422461	0.07828925901405365	0	0	26.23815789473684	84.33908236365446	CEMIP
sulfur compound catabolic process (GO:0044273)	1/40	0.041190516066627526	0.07828925901405365	0	0	25.564102564102566	81.53791281942478	DPEP1
detection of chemical stimulus involved in sensory perception of bitter taste (GO:0001580)	1/40	0.041190516066627526	0.07828925901405365	0	0	25.564102564102566	81.53791281942478	CST1
digestive tract development (GO:0048565)	1/40	0.041190516066627526	0.07828925901405365	0	0	25.564102564102566	81.53791281942478	CXCL8
positive regulation of wound healing (GO:0090303)	1/40	0.041190516066627526	0.07828925901405365	0	0	25.564102564102566	81.53791281942478	CLDN1
sensory perception of bitter taste (GO:0050913)	1/41	0.04219928082733081	0.07967890524634172	0	0	24.92375	78.89244440466216	CST1
calcium ion transmembrane import into cytosol (GO:0097553)	1/42	0.04320703480196092	0.081048490118711	0	0	24.314634146341465	76.39054934861029	GRIN2D
male gonad development (GO:0008584)	1/43	0.04421377893724838	0.08134201637814284	0	0	23.73452380952381	74.02130556201558	INHBA
glutathione metabolic process (GO:0006749)	1/43	0.04421377893724838	0.08134201637814284	0	0	23.73452380952381	74.02130556201558	DPEP1
development of primary male sexual characteristics (GO:0046546)	1/43	0.04421377893724838	0.08134201637814284	0	0	23.73452380952381	74.02130556201558	INHBA
positive regulation of biosynthetic process (GO:0009891)	1/44	0.04521951420013217	0.08162264512854046	0	0	23.18139534883721	71.77485186614989	CXCL8
response to amyloid-beta (GO:1904645)	1/44	0.04521951420013217	0.08162264512854046	0	0	23.18139534883721	71.77485186614989	MMP3
detection of chemical stimulus involved in sensory perception of taste (GO:0050912)	1/44	0.04521951420013217	0.08162264512854046	0	0	23.18139534883721	71.77485186614989	CST1
erythrocyte differentiation (GO:0030218)	1/46	0.047227961937659255	0.08418897562800128	0	0	22.148888888888887	67.61544465949056	INHBA
alpha-amino acid metabolic process (GO:1901605)	1/46	0.047227961937659255	0.08418897562800128	0	0	22.148888888888887	67.61544465949056	DPEP1
positive regulation of pathway-restricted SMAD protein phosphorylation (GO:0010862)	1/47	0.048230676330360274	0.08492149758781227	0	0	21.666304347826088	65.68703534573399	INHBA
regulation of wound healing (GO:0061041)	1/47	0.048230676330360274	0.08492149758781227	0	0	21.666304347826088	65.68703534573399	CLDN1
positive regulation of multicellular organismal process (GO:0051240)	2/345	0.050221150475236606	0.08632872514279755	0	0	6.026085622218813	18.02594451866047	INHBA;ETV4
adherens junction organization (GO:0034332)	1/49	0.0502330909367498	0.08632872514279755	0	0	20.761458333333334	62.09920952085082	CDH3
receptor internalization (GO:0031623)	1/49	0.0502330909367498	0.08632872514279755	0	0	20.761458333333334	62.09920952085082	CXCL8
regulation of cellular protein metabolic process (GO:0032268)	1/49	0.0502330909367498	0.08632872514279755	0	0	20.761458333333334	62.09920952085082	INHBA
supramolecular fiber organization (GO:0097435)	2/351	0.05179158914505471	0.08847729812280179	0	0	5.920675614537777	17.52832306196399	COL11A1;COL10A1
gonad development (GO:0008406)	1/51	0.0522314930213008	0.08870081950954632	0	0	19.929	58.83179608335473	INHBA
regulation of release of sequestered calcium ion into cytosol (GO:0051279)	1/52	0.05322919174316746	0.08933788321806468	0	0	19.537254901960786	57.30566631783699	CEMIP
myeloid cell differentiation (GO:0030099)	1/52	0.05322919174316746	0.08933788321806468	0	0	19.537254901960786	57.30566631783699	INHBA
negative regulation of cysteine-type endopeptidase activity (GO:2000117)	1/53	0.05422589020123468	0.09048157260322298	0	0	19.160576923076924	55.84535629343883	DPEP1
negative regulation of cysteine-type endopeptidase activity involved in apoptotic process (GO:0043154)	1/55	0.056216290109268874	0.09326055064370038	0	0	18.449074074074073	53.10655827493159	DPEP1
positive regulation of protein phosphorylation (GO:0001934)	2/371	0.057153972668788196	0.09329129615650805	0	0	5.594066466980459	16.01025390825154	CEMIP;INHBA
chemokine-mediated signaling pathway (GO:0070098)	1/56	0.05720999346183072	0.09329129615650805	0	0	18.112727272727273	51.82099606513529	CXCL8
glycosaminoglycan catabolic process (GO:0006027)	1/56	0.05720999346183072	0.09329129615650805	0	0	18.112727272727273	51.82099606513529	CEMIP
icosanoid metabolic process (GO:0006690)	1/57	0.05820270034529137	0.09437387005140466	0	0	17.788392857142856	50.58705012596907	DPEP1
receptor metabolic process (GO:0043112)	1/58	0.059194411708517525	0.09463404466094608	0	0	17.475438596491227	49.401809098663186	CXCL8
regulation of pathway-restricted SMAD protein phosphorylation (GO:0060393)	1/58	0.059194411708517525	0.09463404466094608	0	0	17.475438596491227	49.401809098663186	INHBA
negative regulation of cell population proliferation (GO:0008285)	2/379	0.05935236250512297	0.09463404466094608	0	0	5.473125785285495	15.45754857844738	CXCL8;INHBA
cellular response to chemokine (GO:1990869)	1/60	0.06117485166375804	0.09700100788673235	0	0	16.88135593220339	47.16683081464229	CXCL8
cell cycle G1/S phase transition (GO:0044843)	1/63	0.06413806885922127	0.10114080089338738	0	0	16.06209677419355	44.118037371464524	INHBA
antimicrobial humoral immune response mediated by antimicrobial peptide (GO:0061844)	1/64	0.06512382696991614	0.10213408929161712	0	0	15.806349206349207	43.17448633216941	CXCL8
positive regulation of cell death (GO:0010942)	1/66	0.06709237742938731	0.10408385039045491	0	0	15.318461538461538	41.38565533533388	MMP3
embryonic organ development (GO:0048568)	1/66	0.06709237742938731	0.10408385039045491	0	0	15.318461538461538	41.38565533533388	CXCL8
regulation of viral genome replication (GO:0045069)	1/67	0.06807517166528138	0.10504072187062234	0	0	15.085606060606061	40.537176483196006	CXCL8
canonical Wnt signaling pathway (GO:0060070)	1/68	0.0690569798213239	0.10598584603593561	0	0	14.859701492537313	39.71735668720526	CDH3
cellular response to calcium ion (GO:0071277)	1/69	0.07003780282860121	0.10691941176493909	0	0	14.640441176470588	38.92483584794597	DPEP1
neutrophil chemotaxis (GO:0030593)	1/70	0.07101764164383469	0.10727401658831871	0	0	14.427536231884059	38.15833677729338	CXCL8
wound healing (GO:0042060)	1/70	0.07101764164383469	0.10727401658831871	0	0	14.427536231884059	38.15833677729338	CLDN1
negative regulation of neuron apoptotic process (GO:0043524)	1/71	0.07199649719355061	0.10818321829606821	0	0	14.220714285714285	37.41665905997103	FOXQ1
extrinsic apoptotic signaling pathway (GO:0097191)	1/72	0.07297437040523923	0.10828577684570648	0	0	14.019718309859154	36.69867343192122	INHBA
cell junction organization (GO:0034330)	1/72	0.07297437040523923	0.10828577684570648	0	0	14.019718309859154	36.69867343192122	CLDN1
positive regulation of synaptic transmission (GO:0050806)	1/73	0.07395126223609223	0.10828577684570648	0	0	13.824305555555556	36.00331664229168	GRIN2D
granulocyte chemotaxis (GO:0071621)	1/73	0.07395126223609223	0.10828577684570648	0	0	13.824305555555556	36.00331664229168	CXCL8
response to molecule of bacterial origin (GO:0002237)	1/73	0.07395126223609223	0.10828577684570648	0	0	13.824305555555556	36.00331664229168	CXCL8
neutrophil migration (GO:1990266)	1/77	0.0778490343477394	0.11341458303452391	0	0	13.094078947368422	33.42897122939319	CXCL8
skin development (GO:0043588)	1/80	0.08076210457504769	0.11647600006552103	0	0	12.594936708860759	31.691977077519994	CLDN1
negative regulation of cell cycle (GO:0045786)	1/80	0.08076210457504769	0.11647600006552103	0	0	12.594936708860759	31.691977077519994	INHBA
regulation of G protein-coupled receptor signaling pathway (GO:0008277)	1/82	0.0826992801866571	0.11867346706785295	0	0	12.282716049382715	30.61521487108159	CXCL8
peptide metabolic process (GO:0006518)	1/83	0.08366640942468323	0.11946397763623924	0	0	12.132317073170732	30.099280206798262	DPEP1
G1/S transition of mitotic cell cycle (GO:0000082)	1/85	0.08559775537083866	0.12118676350990261	0	0	11.842261904761905	29.109419206363214	INHBA
regulation of interferon-gamma production (GO:0032649)	1/86	0.08656197393564473	0.12118676350990261	0	0	11.702352941176471	28.634424919991112	INHBA
response to interleukin-1 (GO:0070555)	1/86	0.08656197393564473	0.12118676350990261	0	0	11.702352941176471	28.634424919991112	CXCL8
negative regulation of phosphorylation (GO:0042326)	1/86	0.08656197393564473	0.12118676350990261	0	0	11.702352941176471	28.634424919991112	INHBA
calcium ion transmembrane transport (GO:0070588)	1/87	0.08752522412551879	0.12194048215545579	0	0	11.565697674418605	28.17205314298374	GRIN2D
positive regulation of neuron projection development (GO:0010976)	1/88	0.08848750688474293	0.12268557717836337	0	0	11.432183908045976	27.72183304604507	ALKAL1
regulation of cysteine-type endopeptidase activity involved in apoptotic process (GO:0043281)	1/89	0.0894488230927171	0.1228316374526785	0	0	11.301704545454545	27.283316400604786	DPEP1
second-messenger-mediated signaling (GO:0019932)	1/89	0.0894488230927171	0.1228316374526785	0	0	11.301704545454545	27.283316400604786	CXCL8
protein complex oligomerization (GO:0051259)	1/90	0.0904091737202407	0.12355920408432895	0	0	11.174157303370787	26.856076236742414	CLDN1
negative regulation of apoptotic process (GO:0043066)	2/485	0.09105586376608182	0.12369234255133052	0	0	4.2488830772583634	10.181522349487635	FOXQ1;DPEP1
positive regulation of transport (GO:0051050)	1/91	0.09136855965464136	0.12369234255133052	0	0	11.049444444444445	26.43970563474231	CDH3
cellular response to fibroblast growth factor stimulus (GO:0044344)	1/92	0.09232698183377033	0.12382169993594433	0	0	10.927472527472528	26.033816561078613	CXCL8
positive regulation of transmembrane receptor protein serine/threonine kinase signaling pathway (GO:0090100)	1/92	0.09232698183377033	0.12382169993594433	0	0	10.927472527472528	26.033816561078613	INHBA
visual perception (GO:0007601)	1/93	0.09328444116912196	0.1245238819327349	0	0	10.808152173913044	25.638038808208535	COL11A1
hemopoiesis (GO:0030097)	1/94	0.09424093857799493	0.1252182841290951	0	0	10.691397849462366	25.252018992111125	INHBA
sensory perception of light stimulus (GO:0050953)	1/95	0.0951964749969455	0.1259050153185408	0	0	10.577127659574469	24.875419618227436	COL11A1
glycosaminoglycan biosynthetic process (GO:0006024)	1/97	0.0971046684691041	0.12783963234235263	0	0	10.355729166666666	24.149206518519108	CEMIP
regulation of neuron apoptotic process (GO:0043523)	1/98	0.09805732735418307	0.12792024068477517	0	0	10.248453608247422	23.798989697417564	FOXQ1
negative regulation of neuron death (GO:1901215)	1/98	0.09805732735418307	0.12792024068477517	0	0	10.248453608247422	23.798989697417564	FOXQ1
positive regulation of protein localization to membrane (GO:1905477)	1/101	0.10090956364469886	0.13050607326597724	0	0	9.9395	22.79654712752873	CEMIP
regulation of gene expression (GO:0010468)	3/1079	0.10110417453885369	0.13050607326597724	0	0	2.927973977695167	6.709756476944915	CXCL8;CDH3;INHBA
positive regulation of cellular protein metabolic process (GO:0032270)	1/102	0.10185839864661637	0.13050607326597724	0	0	9.840594059405941	22.477606252769743	INHBA
calcium-mediated signaling (GO:0019722)	1/102	0.10185839864661637	0.13050607326597724	0	0	9.840594059405941	22.477606252769743	CXCL8
positive regulation of protein serine/threonine kinase activity (GO:0071902)	1/106	0.10564421088252372	0.1347550601034858	0	0	9.463809523809523	21.271599601670488	CEMIP
response to calcium ion (GO:0051592)	1/107	0.10658828653704866	0.13535769131032285	0	0	9.374056603773585	20.986465963830224	DPEP1
response to endoplasmic reticulum stress (GO:0034976)	1/110	0.10941482223005114	0.1377283069299328	0	0	9.114678899082568	20.16721975855724	CXCL8
response to tumor necrosis factor (GO:0034612)	1/110	0.10941482223005114	0.1377283069299328	0	0	9.114678899082568	20.16721975855724	CXCL8
negative regulation of cell motility (GO:2000146)	1/114	0.11317029068694376	0.1417690527059731	0	0	8.790265486725664	19.152771900161774	DPEP1
cellular response to molecule of bacterial origin (GO:0071219)	1/115	0.11410679851944176	0.1417690527059731	0	0	8.712719298245615	18.912006596930848	CXCL8
positive regulation of protein metabolic process (GO:0051247)	1/115	0.11410679851944176	0.1417690527059731	0	0	8.712719298245615	18.912006596930848	INHBA
positive regulation of cell projection organization (GO:0031346)	1/117	0.11597698929005042	0.14347153416484684	0	0	8.561637931034483	18.444880051152825	ALKAL1
negative regulation of cellular process (GO:0048523)	2/566	0.11799126749805963	0.14533688314138676	0	0	3.6235535647629713	7.744058156623837	CXCL8;INHBA
cellular response to lipopolysaccharide (GO:0071222)	1/120	0.11877522680649007	0.14567730809172072	0	0	8.344537815126051	17.778224919386975	CXCL8
regulation of phosphorylation (GO:0042325)	1/125	0.12342021940436218	0.15057983648504236	0	0	8.006048387096774	16.749936822620242	INHBA
negative regulation of cell growth (GO:0030308)	1/126	0.12434641549461686	0.15057983648504236	0	0	7.9416	16.555725938880098	INHBA
negative regulation of growth (GO:0045926)	1/126	0.12434641549461686	0.15057983648504236	0	0	7.9416	16.555725938880098	INHBA
positive regulation of canonical Wnt signaling pathway (GO:0090263)	1/130	0.12804188810651945	0.1544034533049205	0	0	7.6937984496124034	15.813816543658696	CDH3
cellular response to metal ion (GO:0071248)	1/131	0.1289634327739896	0.1548640385193934	0	0	7.634230769230769	15.636632865318903	DPEP1
transmembrane receptor protein serine/threonine kinase signaling pathway (GO:0007178)	1/133	0.1308037401396383	0.15577042912894687	0	0	7.51780303030303	15.291641727999936	INHBA
regulation of cell adhesion (GO:0030155)	1/133	0.1308037401396383	0.15577042912894687	0	0	7.51780303030303	15.291641727999936	CXCL8
negative regulation of inflammatory response to antigenic stimulus (GO:0002862)	1/136	0.13355725960381015	0.1583922872160889	0	0	7.3496296296296295	14.796457980345414	DPEP1
regulation of inflammatory response to antigenic stimulus (GO:0002861)	1/137	0.13447325185759362	0.15882231803756944	0	0	7.295220588235294	14.637057422023762	DPEP1
receptor-mediated endocytosis (GO:0006898)	1/143	0.13994986787451233	0.16461316426223377	0	0	6.984859154929578	13.735523016928296	CXCL8
negative regulation of cell migration (GO:0030336)	1/144	0.14085942250239014	0.16500675207422846	0	0	6.9356643356643355	13.593852781664756	DPEP1
positive regulation of intracellular protein transport (GO:0090316)	1/148	0.14448848826224206	0.16856990297261576	0	0	6.745578231292517	13.049695067396527	CEMIP
brain development (GO:0007420)	1/150	0.14629754177092022	0.16998945136944982	0	0	6.654362416107382	12.790435001206431	GRIN2D
positive regulation of Wnt signaling pathway (GO:0030177)	1/153	0.14900429247911615	0.17243641911897714	0	0	6.52203947368421	12.41652938447938	CDH3
cellular response to interleukin-1 (GO:0071347)	1/155	0.15080425005911374	0.1738185532809865	0	0	6.436688311688312	12.17675084276717	CXCL8
cellular response to growth factor stimulus (GO:0071363)	1/158	0.15349738949805034	0.17481647137277953	0	0	6.312738853503185	11.83052535242725	CXCL8
skeletal system development (GO:0001501)	1/158	0.15349738949805034	0.17481647137277953	0	0	6.312738853503185	11.83052535242725	COL10A1
organonitrogen compound biosynthetic process (GO:1901566)	1/158	0.15349738949805034	0.17481647137277953	0	0	6.312738853503185	11.83052535242725	INHBA
response to lipopolysaccharide (GO:0032496)	1/159	0.15439329360317686	0.1751417994628923	0	0	6.27246835443038	11.718552034514769	CXCL8
regulation of neuron projection development (GO:0010975)	1/165	0.15974978371940524	0.1805046768798004	0	0	6.041158536585366	11.080370025020107	ALKAL1
positive regulation of ERK1 and ERK2 cascade (GO:0070374)	1/172	0.16595818053632244	0.18678430515264527	0	0	5.791812865497076	10.402208538913335	ALKAL1
neuron differentiation (GO:0030182)	1/174	0.16772396826289726	0.18803429254473247	0	0	5.724277456647399	10.220329310135922	INHBA
negative regulation of immune response (GO:0050777)	1/178	0.17124486821024534	0.1912345415421806	0	0	5.5937853107344635	9.871133487750082	DPEP1
negative regulation of cytokine production (GO:0001818)	1/182	0.17475157962504162	0.19439419904025948	0	0	5.469060773480663	9.540174149145807	INHBA
cellular response to tumor necrosis factor (GO:0071356)	1/194	0.18518712492425193	0.20441809558946272	0	0	5.125906735751295	8.64427006377441	CXCL8
negative regulation of macromolecule metabolic process (GO:0010605)	1/194	0.18518712492425193	0.20441809558946272	0	0	5.125906735751295	8.64427006377441	CXCL8
regulation of cell population proliferation (GO:0042127)	2/764	0.19049674067662892	0.20947342748732758	0	0	2.654648432103882	4.401726172898856	CXCL8;INHBA
regulation of inflammatory response (GO:0050727)	1/206	0.19549691733887764	0.21415120334449575	0	0	4.822926829268293	7.872032620599177	MMP3
mitotic cell cycle phase transition (GO:0044772)	1/209	0.1980548856908261	0.2161283353356163	0	0	4.7526442307692305	7.695534227424825	INHBA
negative regulation of inflammatory response (GO:0050728)	1/212	0.2006051069480037	0.2180820670230192	0	0	4.68436018957346	7.525035586950905	DPEP1
regulation of cell growth (GO:0001558)	1/217	0.2048383204702549	0.2218437659432572	0	0	4.5747685185185185	7.253452362466595	INHBA
cellular response to lipid (GO:0071396)	1/219	0.20652562073238845	0.2228302750007349	0	0	4.5323394495412845	7.148998623114292	CXCL8
inflammatory response (GO:0006954)	1/230	0.2157449896009083	0.23190566297925347	0	0	4.312227074235808	6.613482293900808	CXCL8
regulation of ERK1 and ERK2 cascade (GO:0070372)	1/238	0.22238581017510087	0.2381519683591565	0	0	4.164978902953586	6.261385722275826	ALKAL1
positive regulation of signal transduction (GO:0009967)	1/252	0.23387857555286984	0.24947025049200153	0	0	3.9298804780876493	5.709932440610211	CDH3
regulation of canonical Wnt signaling pathway (GO:0060828)	1/253	0.23469326701338125	0.24947025049200153	0	0	3.9140873015873017	5.673375073889621	CDH3
negative regulation of signal transduction (GO:0009968)	1/267	0.24601266925985663	0.25852527074221554	0	0	3.7054511278195488	5.19642181063137	CXCL8
protein-containing complex assembly (GO:0065003)	1/267	0.24601266925985663	0.25852527074221554	0	0	3.7054511278195488	5.19642181063137	CLDN1
positive regulation of transcription by RNA polymerase II (GO:0045944)	2/908	0.24661353135814304	0.25852527074221554	0	0	2.2159869873358895	3.102232907987064	INHBA;ETV4
central nervous system development (GO:0007417)	1/268	0.24681506684100016	0.25852527074221554	0	0	3.691385767790262	5.164676668499777	GRIN2D
positive regulation of MAPK cascade (GO:0043410)	1/274	0.251612400436304	0.26259185063716095	0	0	3.609157509157509	4.98015181927627	ALKAL1
chemical synaptic transmission (GO:0007268)	1/306	0.276710621633365	0.2877389435100571	0	0	3.225245901639344	4.143741124936133	GRIN2D
cellular macromolecule biosynthetic process (GO:0034645)	1/314	0.2828587553638559	0.29307026277771353	0	0	3.1415335463258787	3.967152449213931	INHBA
negative regulation of gene expression (GO:0010629)	1/322	0.28895709683814597	0.2983118229947766	0	0	3.061993769470405	3.8013950096081177	CXCL8
negative regulation of programmed cell death (GO:0043069)	1/381	0.3324312004197743	0.3419632778511657	0	0	2.5788157894736843	2.8401074817965792	DPEP1
positive regulation of transcription, DNA-templated (GO:0045893)	2/1183	0.3551807555864613	0.36406027447612277	0	0	1.6754757342127546	1.7343325971277646	INHBA;ETV4
cellular protein metabolic process (GO:0044267)	1/417	0.357701367300977	0.36533911891594445	0	0	2.3513221153846153	2.417292713800371	MMP1
nervous system development (GO:0007399)	1/447	0.378061310574527	0.38476452530102573	0	0	2.189798206278027	2.130014304778083	INHBA
regulation of transcription by RNA polymerase II (GO:0006357)	3/2206	0.41307397945320284	0.4189124809295732	0	0	1.3448328037524588	1.1890051104717019	FOXQ1;INHBA;ETV4
positive regulation of nucleic acid-templated transcription (GO:1903508)	1/511	0.4194607844375853	0.42389170821685557	0	0	1.9087254901960784	1.6582725314124724	INHBA
regulation of transcription, DNA-templated (GO:0006355)	3/2244	0.42430861608960124	0.42728622041303704	0	0	1.3192027368734196	1.1309448818335266	FOXQ1;INHBA;ETV4
positive regulation of cellular process (GO:0048522)	1/625	0.48678495083145756	0.4884869961140851	0	0	1.5508814102564104	1.116530447063028	CDH3
regulation of apoptotic process (GO:0042981)	1/742	0.5481130596727678	0.5481130596727678	0	0	1.298110661268556	0.7805198003653061	DPEP1

## Sheet: Up (KEGG)
Term	Overlap	P-value	Adjusted P-value	Old P-value	Old Adjusted P-value	Odds Ratio	Combined Score	Genes
Rheumatoid arthritis	3/93	1.2182370287924545E-4	0.003835527213760929	0	0	36.83148148148148	331.95977126033154	CXCL8;MMP1;MMP3
IL-17 signaling pathway	3/94	1.2575499061511243E-4	0.003835527213760929	0	0	36.42490842490842	327.13847921682	CXCL8;MMP1;MMP3
Cell adhesion molecules	3/148	4.788902695951504E-4	0.009737435481768057	0	0	22.797701149425286	174.26651827099587	CDH3;CLDN2;CLDN1
Bladder cancer	2/41	8.400231444373617E-4	0.011165689780158326	0	0	53.819163292847506	381.1516799062917	CXCL8;MMP1
Transcriptional misregulation in cancer	3/192	0.0010197712569014483	0.011165689780158326	0	0	17.451499118165785	120.2090137030008	CXCL8;MMP3;ETV4
Pathogenic Escherichia coli infection	3/197	0.0010982645685401634	0.011165689780158326	0	0	16.99742268041237	115.82084625185641	CXCL8;CLDN2;CLDN1
Lipid and atherosclerosis	3/215	0.001412245108849805	0.012306707377119728	0	0	15.540094339622641	101.98302785306943	CXCL8;MMP1;MMP3
Coronavirus disease	3/232	0.0017560129029074642	0.013389598384669415	0	0	14.374090247452694	91.19942602547717	CXCL8;MMP1;MMP3
Protein digestion and absorption	2/103	0.005174630113734193	0.035072492993087304	0	0	20.71704012506514	109.05423855638092	COL11A1;COL10A1
Leukocyte transendothelial migration	2/114	0.006301044116962985	0.03843636911347421	0	0	18.671992481203006	94.61173140892026	CLDN2;CLDN1
Hepatitis C	2/157	0.011659779773754937	0.0646587787453683	0	0	13.462818336162988	59.93121653912701	CLDN2;CLDN1
Tight junction	2/169	0.013414773338120573	0.06819176446877957	0	0	12.487866372518122	53.840170736844165	CLDN2;CLDN1
Cytokine-cytokine receptor interaction	2/295	0.03786511300245678	0.17767476101152796	0	0	7.072390874797916	23.1530634677503	CXCL8;INHBA
Nicotine addiction	1/40	0.041190516066627526	0.1794729628617342	0	0	25.564102564102566	81.53791281942478	GRIN2D
Cocaine addiction	1/49	0.0502330909367498	0.1903647610475969	0	0	20.761458333333334	62.09920952085082	GRIN2D
Malaria	1/50	0.0512327930672156	0.1903647610475969	0	0	20.336734693877553	60.42807445408675	CXCL8
Legionellosis	1/57	0.05820270034529137	0.1903647610475969	0	0	17.788392857142856	50.58705012596907	CXCL8
Long-term potentiation	1/67	0.06807517166528138	0.1903647610475969	0	0	15.085606060606061	40.537176483196006	GRIN2D
Amphetamine addiction	1/69	0.07003780282860121	0.1903647610475969	0	0	14.640441176470588	38.92483584794597	GRIN2D
Epithelial cell signaling in Helicobacter pylori infection	1/70	0.07101764164383469	0.1903647610475969	0	0	14.427536231884059	38.15833677729338	CXCL8
RIG-I-like receptor signaling pathway	1/70	0.07101764164383469	0.1903647610475969	0	0	14.427536231884059	38.15833677729338	CXCL8
PPAR signaling pathway	1/74	0.0749271736072752	0.1903647610475969	0	0	13.634246575342466	35.329586768183	MMP1
Pertussis	1/76	0.07687605873194113	0.1903647610475969	0	0	13.269333333333334	34.043281187726755	CXCL8
Salivary secretion	1/93	0.09328444116912196	0.1903647610475969	0	0	10.808152173913044	25.638038808208535	CST1
TGF-beta signaling pathway	1/94	0.09424093857799493	0.1903647610475969	0	0	10.691397849462366	25.252018992111125	INHBA
Circadian entrainment	1/97	0.0971046684691041	0.1903647610475969	0	0	10.355729166666666	24.149206518519108	GRIN2D
Prostate cancer	1/97	0.0971046684691041	0.1903647610475969	0	0	10.355729166666666	24.149206518519108	MMP3
AGE-RAGE signaling pathway in diabetic complications	1/100	0.0999597740324998	0.1903647610475969	0	0	10.04040404040404	23.122924333288797	CXCL8
Viral protein interaction with cytokine and cytokine receptor	1/100	0.0999597740324998	0.1903647610475969	0	0	10.04040404040404	23.122924333288797	CXCL8
Amoebiasis	1/102	0.10185839864661637	0.1903647610475969	0	0	9.840594059405941	22.477606252769743	CXCL8
Chagas disease	1/102	0.10185839864661637	0.1903647610475969	0	0	9.840594059405941	22.477606252769743	CXCL8
Toll-like receptor signaling pathway	1/104	0.1037532085119379	0.1903647610475969	0	0	9.648543689320388	21.86109325946267	CXCL8
NF-kappa B signaling pathway	1/104	0.1037532085119379	0.1903647610475969	0	0	9.648543689320388	21.86109325946267	CXCL8
Pathways in cancer	2/531	0.10610494878062778	0.1903647610475969	0	0	3.87026166550592	8.682260911618831	CXCL8;MMP1
TNF signaling pathway	1/112	0.11129444571169249	0.1917607703306547	0	0	8.94954954954955	19.64941553688831	MMP3
Glutamatergic synapse	1/114	0.11317029068694376	0.1917607703306547	0	0	8.790265486725664	19.152771900161774	GRIN2D
Relaxin signaling pathway	1/129	0.12711941492662474	0.20957525163578672	0	0	7.754296875	15.994232640747382	MMP1
Yersinia infection	1/137	0.13447325185759362	0.2134235485086313	0	0	7.295220588235294	14.637057422023762	CXCL8
Signaling pathways regulating pluripotency of stem cells	1/143	0.13994986787451233	0.2134235485086313	0	0	6.984859154929578	13.735523016928296	INHBA
Spinocerebellar ataxia	1/143	0.13994986787451233	0.2134235485086313	0	0	6.984859154929578	13.735523016928296	GRIN2D
Phospholipase D signaling pathway	1/148	0.14448848826224206	0.2149706776584577	0	0	6.745578231292517	13.049695067396527	CXCL8
Non-alcoholic fatty liver disease	1/155	0.15080425005911374	0.21520639500467034	0	0	6.436688311688312	12.17675084276717	CXCL8
Cellular senescence	1/156	0.15170286860984958	0.21520639500467034	0	0	6.394838709677419	12.059588167745032	CXCL8
Hepatitis B	1/162	0.157075590859077	0.21775560995989404	0	0	6.1546583850931675	11.392445734037713	CXCL8
Wnt signaling pathway	1/166	0.16063938439664313	0.21775560995989404	0	0	6.004242424242424	10.979317316507991	MMP7
Influenza A	1/172	0.16595818053632244	0.22007497853729713	0	0	5.791812865497076	10.402208538913335	CXCL8
NOD-like receptor signaling pathway	1/181	0.1738762289603492	0.2248732294035695	0	0	5.499722222222222	9.621277636168736	CXCL8
Alcoholism	1/186	0.1782441568346252	0.2248732294035695	0	0	5.34972972972973	9.226149246738355	GRIN2D
Chemokine signaling pathway	1/192	0.18345663933308162	0.2248732294035695	0	0	5.180104712041885	8.784302103596882	CXCL8
Kaposi sarcoma-associated herpesvirus infection	1/193	0.18432231918325367	0.2248732294035695	0	0	5.152864583333334	8.713851202760859	CXCL8
cAMP signaling pathway	1/216	0.20399338945946824	0.24227043970530185	0	0	4.596279069767442	7.306556332689232	GRIN2D
Human T-cell leukemia virus 1 infection	1/219	0.20652562073238845	0.24227043970530185	0	0	4.5323394495412845	7.148998623114292	MMP7
Human cytomegalovirus infection	1/225	0.2115670863464824	0.24350174088934767	0	0	4.409598214285714	6.849045878245344	CXCL8
Calcium signaling pathway	1/240	0.22403762793421914	0.25209289442466953	0	0	4.129707112970712	6.1777992594697375	GRIN2D
Shigellosis	1/246	0.2289730544900439	0.25209289442466953	0	0	4.02734693877551	5.936917309063627	CXCL8
Salmonella infection	1/249	0.23142954242264746	0.25209289442466953	0	0	3.978024193548387	5.821758067743424	CXCL8
Prion disease	1/273	0.2508148709301862	0.2684159145042343	0	0	3.622610294117647	5.0102155860053825	GRIN2D
Neuroactive ligand-receptor interaction	1/341	0.3032433341936125	0.3189283342381097	0	0	2.8880882352941177	3.446123814151151	GRIN2D
Amyotrophic lateral sclerosis	1/364	0.32017156344926584	0.3291960773094982	0	0	2.7019283746556475	3.0772216085127644	GRIN2D
Alzheimer disease	1/369	0.32379942030442443	0.3291960773094982	0	0	2.664538043478261	3.004615773190296	GRIN2D
Pathways of neurodegeneration	1/475	0.3965081753471034	0.3965081753471034	0	0	2.057489451476793	1.903298351284997	GRIN2D

## Sheet: Down (GO)
Term	Overlap	P-value	Adjusted P-value	Old P-value	Old Adjusted P-value	Odds Ratio	Combined Score	Genes
bicarbonate transport (GO:0015701)	5/35	2.5019574091199287E-7	1.473652913971638E-4	0	0	44.799549549549546	680.9989500209712	CA1;CA2;CA4;CA7;SLC4A4
organic anion transport (GO:0015711)	6/99	2.6205389414849194E-6	7.717487182673087E-4	0	0	17.52364118426867	225.21612436032453	CA1;CA2;CA4;CA7;SLC4A4;ABCG2
regulation of intracellular pH (GO:0051453)	4/37	1.3484652138169682E-5	0.0026474867031273143	0	0	32.14222222222222	360.4415428164023	CA2;CA7;SLC4A4;SLC26A3
oligosaccharide biosynthetic process (GO:0009312)	3/23	9.922703281865637E-5	0.01110070506624526	0	0	39.27828947368421	362.071203046792	B3GALT1;B3GALT5;B4GALNT2
inorganic cation transmembrane transport (GO:0098662)	7/274	1.0486061761592387E-4	0.01110070506624526	0	0	7.156575114440283	65.57482854264137	SLC6A19;SCARA5;SCNN1B;SLC30A10;OTOP2;SLC4A4;TRPM6
carbohydrate biosynthetic process (GO:0016051)	3/24	1.1308018743203999E-4	0.01110070506624526	0	0	37.40601503759399	339.9239210821424	B3GALT1;B3GALT5;B4GALNT2
regulation of cellular pH (GO:0030641)	3/31	2.461854495432418E-4	0.02071474711156706	0	0	28.044642857142858	233.0348689842017	CA2;CA7;SLC4A4
cellular response to angiotensin (GO:1904385)	2/8	4.247527000389308E-4	0.02914032683883162	0	0	86.21212121212122	669.351205717539	CA2;SLC30A10
sodium ion transport (GO:0006814)	4/90	4.4526815203647636E-4	0.02914032683883162	0	0	12.300775193798449	94.92303862351851	SLC6A19;SCNN1B;SLC4A4;SLC17A4
cellular transition metal ion homeostasis (GO:0046916)	4/96	5.686228582336353E-4	0.033491886349961114	0	0	11.495072463768116	85.89455132922436	SCARA5;MT1M;SLC30A10;ABCG2
anion transport (GO:0006820)	3/43	6.532602581931894E-4	0.034979117461435325	0	0	19.61940789473684	143.87961350157394	SLC26A3;SLC17A4;ABCG2
oligosaccharide metabolic process (GO:0009311)	3/49	9.588075808522103E-4	0.04169235628256685	0	0	17.055205949656752	118.53061395138674	B3GALT1;B3GALT5;B4GALNT2
ethanol oxidation (GO:0006069)	2/12	9.909897927944584E-4	0.04169235628256685	0	0	51.71688311688312	357.7156641793262	ADH1C;ADH1B
poly-N-acetyllactosamine biosynthetic process (GO:0030311)	2/12	9.909897927944584E-4	0.04169235628256685	0	0	51.71688311688312	357.7156641793262	B3GALT1;B3GALT5
poly-N-acetyllactosamine metabolic process (GO:0030309)	2/13	0.0011681732417668706	0.04587026929337912	0	0	47.01298701298701	317.4464542514637	B3GALT1;B3GALT5
heme catabolic process (GO:0042167)	2/16	0.0017834370707108008	0.0617908490969801	0	0	36.93320964749536	233.7581446473358	FABP1;ABCG2
porphyrin-containing compound catabolic process (GO:0006787)	2/16	0.0017834370707108008	0.0617908490969801	0	0	36.93320964749536	233.7581446473358	FABP1;ABCG2
negative regulation of insulin secretion (GO:0046676)	2/17	0.002016062515791275	0.0659700456556145	0	0	34.46926406926407	213.93724181871363	CHGA;SFRP1
negative regulation of peptide hormone secretion (GO:0090278)	2/18	0.0022622747962299803	0.07013051868312939	0	0	32.313311688311686	196.83280353584135	CHGA;SFRP1
ethanol metabolic process (GO:0006067)	2/19	0.0025219657050296676	0.0742718900131237	0	0	30.411000763941942	181.94040030507122	ADH1C;ADH1B
positive regulation of heart contraction (GO:0045823)	2/20	0.0027950276574232437	0.0748305131919223	0	0	28.72005772005772	168.87144870732206	CHGA;EDN3
xenobiotic transport (GO:0042908)	2/20	0.0027950276574232437	0.0748305131919223	0	0	28.72005772005772	168.87144870732206	ABCA8;ABCG2
retinol metabolic process (GO:0042572)	2/21	0.0030813536913980332	0.07890944887971485	0	0	27.207108680792892	157.32201163756238	ADH1C;ADH1B
cellular polysaccharide biosynthetic process (GO:0033692)	2/25	0.004357180911336294	0.10693248153237822	0	0	22.47092038396386	122.1503504835296	B3GALT1;B3GALT5
retinoic acid metabolic process (GO:0042573)	2/26	0.00470824440130989	0.10927152960654492	0	0	21.533549783549784	115.38623835696052	ADH1C;ADH1B
sodium ion transmembrane transport (GO:0035725)	3/87	0.0049545299112147955	0.10927152960654492	0	0	9.321898496240602	49.47553802120039	SLC6A19;SCNN1B;SLC4A4
cation transport (GO:0006812)	4/174	0.0050090514420657265	0.10927152960654492	0	0	6.196392156862745	32.819245058721265	SCNN1B;SLC4A4;TRPM6;SLC17A4
cellular zinc ion homeostasis (GO:0006882)	2/28	0.005448174153750183	0.11460623487710206	0	0	19.875124875124875	103.59858644739136	MT1M;SLC30A10
retinoid metabolic process (GO:0001523)	3/92	0.005787931380304514	0.11755488217239168	0	0	8.795978710821998	45.31670926425605	AKR1B10;ADH1C;ADH1B
zinc ion homeostasis (GO:0055069)	2/30	0.0062378258777614345	0.12242077965913153	0	0	18.45361781076067	93.69129801882784	MT1M;SLC30A10
cellular response to cAMP (GO:0071320)	2/31	0.006651044056183717	0.12242077965913153	0	0	17.81639050604568	89.31323485812854	AQP8;SLC26A3
steroid hormone biosynthetic process (GO:0120178)	2/31	0.006651044056183717	0.12242077965913153	0	0	17.81639050604568	89.31323485812854	HSD3B2;HSD17B2
organic acid transport (GO:0015849)	3/100	0.007286866254448595	0.13005952193546128	0	0	8.067281606077048	39.704592204651284	SLC6A19;ABCB11;ABCG2
primary alcohol metabolic process (GO:0034308)	2/33	0.007513763349529695	0.13016490037861736	0	0	16.665270213657312	81.51015037091423	ADH1C;ADH1B
cellular response to organonitrogen compound (GO:0071417)	3/103	0.00790272972325227	0.13276448332879184	0	0	7.824078947368421	37.87282222542942	SFRP1;AQP8;SLC26A3
regulation of insulin secretion (GO:0050796)	3/104	0.008114637351165545	0.13276448332879184	0	0	7.746221990620115	37.2909770386311	CHGA;SFRP1;GCG
cellular divalent inorganic cation homeostasis (GO:0072503)	3/111	0.009691845061376502	0.15310275896517866	0	0	7.241593567251462	33.57543467522478	EDN3;MT1M;SLC30A10
response to cAMP (GO:0051591)	2/38	0.009877597352592173	0.15310275896517866	0	0	14.347041847041847	66.24726457934604	AQP8;SLC26A3
negative regulation of protein secretion (GO:0050709)	2/39	0.010385075258319628	0.15684126479872465	0	0	13.95858195858196	63.7542258830065	CHGA;SFRP1
ion transport (GO:0006811)	3/116	0.010920321508781186	0.16080173421680297	0	0	6.919422449930135	31.255929810296546	SLC26A2;SLC26A3;SLC17A4
protein glycosylation (GO:0006486)	3/130	0.014821590511242148	0.17307967104214622	0	0	6.152300041442188	25.91145962532828	B3GALT1;GCNT3;B3GALT5
aminoglycan biosynthetic process (GO:0006023)	2/49	0.016068341738612064	0.17307967104214622	0	0	10.983144515059408	45.37031884369399	B3GALT1;B3GALT5
organic substance transport (GO:0071702)	3/136	0.016704994633697384	0.17307967104214622	0	0	5.872971903442817	24.032480138428966	ZG16;ABCA8;ABCG2
positive regulation of fat cell differentiation (GO:0045600)	2/51	0.01733294237283156	0.17307967104214622	0	0	10.53379273787437	42.71607174923344	SFRP1;VSTM2A
nitrogen compound transport (GO:0071705)	3/143	0.019064494808374542	0.17307967104214622	0	0	5.57734962406015	22.085900624182532	SLC6A19;ZG16;ABCG2
monocarboxylic acid metabolic process (GO:0032787)	3/143	0.019064494808374542	0.17307967104214622	0	0	5.57734962406015	22.085900624182532	ADH1C;ADH1B;ABCB11
negative regulation of B cell differentiation (GO:0045578)	1/5	0.019596384739634504	0.17307967104214622	0	0	63.83653846153846	251.0314538182023	SFRP1
positive regulation of cardiac muscle contraction (GO:0060452)	1/5	0.019596384739634504	0.17307967104214622	0	0	63.83653846153846	251.0314538182023	CHGA
regulation of systemic arterial blood pressure by endothelin (GO:0003100)	1/5	0.019596384739634504	0.17307967104214622	0	0	63.83653846153846	251.0314538182023	EDN3
carbon dioxide transport (GO:0015670)	1/5	0.019596384739634504	0.17307967104214622	0	0	63.83653846153846	251.0314538182023	CA2
histone citrullination (GO:0036414)	1/5	0.019596384739634504	0.17307967104214622	0	0	63.83653846153846	251.0314538182023	PADI2
cellular response to heparin (GO:0071504)	1/5	0.019596384739634504	0.17307967104214622	0	0	63.83653846153846	251.0314538182023	SFRP1
sialic acid transport (GO:0015739)	1/5	0.019596384739634504	0.17307967104214622	0	0	63.83653846153846	251.0314538182023	SLC17A4
cellular response to vitamin (GO:0071295)	1/5	0.019596384739634504	0.17307967104214622	0	0	63.83653846153846	251.0314538182023	SFRP1
cellular response to vitamin D (GO:0071305)	1/5	0.019596384739634504	0.17307967104214622	0	0	63.83653846153846	251.0314538182023	SFRP1
tonic smooth muscle contraction (GO:0014820)	1/5	0.019596384739634504	0.17307967104214622	0	0	63.83653846153846	251.0314538182023	EDN3
regulation of neutrophil degranulation (GO:0043313)	1/5	0.019596384739634504	0.17307967104214622	0	0	63.83653846153846	251.0314538182023	CD177
dorsal/ventral axis specification (GO:0009950)	1/5	0.019596384739634504	0.17307967104214622	0	0	63.83653846153846	251.0314538182023	SFRP1
protein citrullination (GO:0018101)	1/5	0.019596384739634504	0.17307967104214622	0	0	63.83653846153846	251.0314538182023	PADI2
drug transport (GO:0015893)	1/5	0.019596384739634504	0.17307967104214622	0	0	63.83653846153846	251.0314538182023	ABCB11
monocarboxylic acid transport (GO:0015718)	2/57	0.02136967794266685	0.17307967104214622	0	0	9.381818181818181	36.08043012062946	ABCB11;ABCG2
cellular response to organic cyclic compound (GO:0071407)	3/150	0.02159953872542304	0.17307967104214622	0	0	5.3098818474758325	20.36383930349365	SFRP1;AQP8;SLC26A3
cellular iron ion homeostasis (GO:0006879)	2/58	0.022076976308450007	0.17307967104214622	0	0	9.213821892393321	35.134330004069284	SCARA5;ABCG2
3'-phosphoadenosine 5'-phosphosulfate biosynthetic process (GO:0050428)	1/6	0.023469931862476083	0.17307967104214622	0	0	51.06666666666667	191.60392946538713	SLC26A2
positive regulation of anion transport (GO:1903793)	1/6	0.023469931862476083	0.17307967104214622	0	0	51.06666666666667	191.60392946538713	ABCB11
regulation of relaxation of cardiac muscle (GO:1901897)	1/6	0.023469931862476083	0.17307967104214622	0	0	51.06666666666667	191.60392946538713	CHGA
purine ribonucleoside bisphosphate biosynthetic process (GO:0034036)	1/6	0.023469931862476083	0.17307967104214622	0	0	51.06666666666667	191.60392946538713	SLC26A2
negative regulation of chemokine-mediated signaling pathway (GO:0070100)	1/6	0.023469931862476083	0.17307967104214622	0	0	51.06666666666667	191.60392946538713	PADI2
galactolipid biosynthetic process (GO:0019375)	1/6	0.023469931862476083	0.17307967104214622	0	0	51.06666666666667	191.60392946538713	B3GALT1
galactosylceramide biosynthetic process (GO:0006682)	1/6	0.023469931862476083	0.17307967104214622	0	0	51.06666666666667	191.60392946538713	B3GALT1
positive regulation of extrinsic apoptotic signaling pathway via death domain receptors (GO:1902043)	1/6	0.023469931862476083	0.17307967104214622	0	0	51.06666666666667	191.60392946538713	SFRP1
response to angiotensin (GO:1990776)	1/6	0.023469931862476083	0.17307967104214622	0	0	51.06666666666667	191.60392946538713	SLC30A10
response to heparin (GO:0071503)	1/6	0.023469931862476083	0.17307967104214622	0	0	51.06666666666667	191.60392946538713	SFRP1
intracellular pH elevation (GO:0051454)	1/6	0.023469931862476083	0.17307967104214622	0	0	51.06666666666667	191.60392946538713	SLC26A3
neutrophil extravasation (GO:0072672)	1/6	0.023469931862476083	0.17307967104214622	0	0	51.06666666666667	191.60392946538713	CD177
mineralocorticoid biosynthetic process (GO:0006705)	1/6	0.023469931862476083	0.17307967104214622	0	0	51.06666666666667	191.60392946538713	HSD3B2
xenobiotic transport across blood-brain barrier (GO:1990962)	1/6	0.023469931862476083	0.17307967104214622	0	0	51.06666666666667	191.60392946538713	ABCG2
iron ion homeostasis (GO:0055072)	2/61	0.02425631092262124	0.17307967104214622	0	0	8.744001760950914	32.519628526621595	SCARA5;ABCG2
cellular response to growth factor stimulus (GO:0071363)	3/158	0.024712232927713216	0.17307967104214622	0	0	5.033786078098472	18.62730841433518	SFRP1;STMN2;VSTM2A
diterpenoid metabolic process (GO:0016101)	2/64	0.026520034632070515	0.17307967104214622	0	0	8.319648093841643	30.199114632471428	AKR1B10;ADH1B
steroid biosynthetic process (GO:0006694)	2/65	0.027292973640561793	0.17307967104214622	0	0	8.187177901463615	29.483059090686723	HSD3B2;ABCB11
chemical homeostasis (GO:0048878)	2/65	0.027292973640561793	0.17307967104214622	0	0	8.187177901463615	29.483059090686723	ABCB11;SLC4A4
negative regulation of catecholamine secretion (GO:0033604)	1/7	0.027328369111917827	0.17307967104214622	0	0	42.5534188034188	153.1850716850233	CHGA
angiotensin-activated signaling pathway (GO:0038166)	1/7	0.027328369111917827	0.17307967104214622	0	0	42.5534188034188	153.1850716850233	CA2
regulation of bile acid metabolic process (GO:1904251)	1/7	0.027328369111917827	0.17307967104214622	0	0	42.5534188034188	153.1850716850233	ABCB11
regulation of bone remodeling (GO:0046850)	1/7	0.027328369111917827	0.17307967104214622	0	0	42.5534188034188	153.1850716850233	SFRP1
positive regulation of fibroblast apoptotic process (GO:2000271)	1/7	0.027328369111917827	0.17307967104214622	0	0	42.5534188034188	153.1850716850233	SFRP1
glycosylceramide biosynthetic process (GO:0046476)	1/7	0.027328369111917827	0.17307967104214622	0	0	42.5534188034188	153.1850716850233	B3GALT1
negative regulation of lymphocyte differentiation (GO:0045620)	1/7	0.027328369111917827	0.17307967104214622	0	0	42.5534188034188	153.1850716850233	SFRP1
regulation of chromatin assembly or disassembly (GO:0001672)	1/7	0.027328369111917827	0.17307967104214622	0	0	42.5534188034188	153.1850716850233	PADI2
cellular response to prostaglandin E stimulus (GO:0071380)	1/7	0.027328369111917827	0.17307967104214622	0	0	42.5534188034188	153.1850716850233	SFRP1
positive regulation of respiratory burst (GO:0060267)	1/7	0.027328369111917827	0.17307967104214622	0	0	42.5534188034188	153.1850716850233	JCHAIN
positive regulation of striated muscle contraction (GO:0045989)	1/7	0.027328369111917827	0.17307967104214622	0	0	42.5534188034188	153.1850716850233	CHGA
cellular response to decreased oxygen levels (GO:0036294)	2/69	0.03047436707326384	0.17619731312576808	0	0	7.696840472959876	26.868664672461065	FABP1;SFRP1
negative regulation of cAMP-dependent protein kinase activity (GO:2000480)	1/8	0.031171754372239124	0.17619731312576808	0	0	36.472527472527474	126.49558455333695	PKIB
galactosylceramide metabolic process (GO:0006681)	1/8	0.031171754372239124	0.17619731312576808	0	0	36.472527472527474	126.49558455333695	B3GALT1
regulation of anion transport (GO:0044070)	1/8	0.031171754372239124	0.17619731312576808	0	0	36.472527472527474	126.49558455333695	CA2
regulation of chemokine-mediated signaling pathway (GO:0070099)	1/8	0.031171754372239124	0.17619731312576808	0	0	36.472527472527474	126.49558455333695	PADI2
negative regulation of osteoblast proliferation (GO:0033689)	1/8	0.031171754372239124	0.17619731312576808	0	0	36.472527472527474	126.49558455333695	SFRP1
sequestering of BMP from receptor via BMP binding (GO:0038098)	1/8	0.031171754372239124	0.17619731312576808	0	0	36.472527472527474	126.49558455333695	GREM2
mast cell activation involved in immune response (GO:0002279)	1/8	0.031171754372239124	0.17619731312576808	0	0	36.472527472527474	126.49558455333695	CHGA
mast cell degranulation (GO:0043303)	1/8	0.031171754372239124	0.17619731312576808	0	0	36.472527472527474	126.49558455333695	CHGA
vascular associated smooth muscle contraction (GO:0014829)	1/8	0.031171754372239124	0.17619731312576808	0	0	36.472527472527474	126.49558455333695	EDN3
cellular response to BMP stimulus (GO:0071773)	2/71	0.03211771632903872	0.17619731312576808	0	0	7.4729907773386035	25.694739086022242	SFRP1;VSTM2A
defense response to bacterium (GO:0042742)	3/176	0.03255470453868348	0.17619731312576808	0	0	4.505932461210831	15.432067937646707	CHGA;JCHAIN;LYPD8
negative regulation of cell adhesion (GO:0007162)	2/73	0.033795317979728026	0.17619731312576808	0	0	7.261752332174868	24.598699541558176	ADAMDEC1;B4GALNT2
defense response to Gram-negative bacterium (GO:0050829)	2/73	0.033795317979728026	0.17619731312576808	0	0	7.261752332174868	24.598699541558176	CHGA;LYPD8
regulation of respiratory burst (GO:0060263)	1/9	0.03500014539170605	0.17619731312576808	0	0	31.911858974358974	106.98141378610859	JCHAIN
estrogen biosynthetic process (GO:0006703)	1/9	0.03500014539170605	0.17619731312576808	0	0	31.911858974358974	106.98141378610859	HSD17B2
androgen biosynthetic process (GO:0006702)	1/9	0.03500014539170605	0.17619731312576808	0	0	31.911858974358974	106.98141378610859	HSD3B2
flavonoid glucuronidation (GO:0052696)	1/9	0.03500014539170605	0.17619731312576808	0	0	31.911858974358974	106.98141378610859	UGT1A10
glomerular filtration (GO:0003094)	1/9	0.03500014539170605	0.17619731312576808	0	0	31.911858974358974	106.98141378610859	JCHAIN
response to vitamin D (GO:0033280)	1/9	0.03500014539170605	0.17619731312576808	0	0	31.911858974358974	106.98141378610859	SFRP1
intestinal epithelial cell differentiation (GO:0060575)	1/9	0.03500014539170605	0.17619731312576808	0	0	31.911858974358974	106.98141378610859	PYY
regulation of fibroblast apoptotic process (GO:2000269)	1/9	0.03500014539170605	0.17619731312576808	0	0	31.911858974358974	106.98141378610859	SFRP1
mast cell mediated immunity (GO:0002448)	1/9	0.03500014539170605	0.17619731312576808	0	0	31.911858974358974	106.98141378610859	CHGA
one-carbon compound transport (GO:0019755)	1/9	0.03500014539170605	0.17619731312576808	0	0	31.911858974358974	106.98141378610859	CA2
neutrophil migration (GO:1990266)	2/77	0.037250776312679576	0.17805376023800737	0	0	6.873073593073593	22.61297910692913	EDN3;CD177
regulation of receptor binding (GO:1900120)	1/10	0.03881359976770236	0.17805376023800737	0	0	28.364672364672366	92.15638325126109	GREM2
amino sugar metabolic process (GO:0006040)	1/10	0.03881359976770236	0.17805376023800737	0	0	28.364672364672366	92.15638325126109	B4GALNT2
renal filtration (GO:0097205)	1/10	0.03881359976770236	0.17805376023800737	0	0	28.364672364672366	92.15638325126109	JCHAIN
granulocyte migration (GO:0097530)	1/10	0.03881359976770236	0.17805376023800737	0	0	28.364672364672366	92.15638325126109	CD177
hematopoietic stem cell differentiation (GO:0060218)	1/10	0.03881359976770236	0.17805376023800737	0	0	28.364672364672366	92.15638325126109	SFRP1
iron ion transmembrane transport (GO:0034755)	1/10	0.03881359976770236	0.17805376023800737	0	0	28.364672364672366	92.15638325126109	SCARA5
cellular response to prostaglandin stimulus (GO:0071379)	1/10	0.03881359976770236	0.17805376023800737	0	0	28.364672364672366	92.15638325126109	SFRP1
primary alcohol catabolic process (GO:0034310)	1/10	0.03881359976770236	0.17805376023800737	0	0	28.364672364672366	92.15638325126109	AKR1B10
negative regulation of bone remodeling (GO:0046851)	1/11	0.04261217490903927	0.17805376023800737	0	0	25.526923076923076	80.55314827174135	SFRP1
glucocorticoid biosynthetic process (GO:0006704)	1/11	0.04261217490903927	0.17805376023800737	0	0	25.526923076923076	80.55314827174135	HSD3B2
glucocorticoid metabolic process (GO:0008211)	1/11	0.04261217490903927	0.17805376023800737	0	0	25.526923076923076	80.55314827174135	HSD3B2
negative regulation of lymphocyte migration (GO:2000402)	1/11	0.04261217490903927	0.17805376023800737	0	0	25.526923076923076	80.55314827174135	PADI2
response to prostaglandin E (GO:0034695)	1/11	0.04261217490903927	0.17805376023800737	0	0	25.526923076923076	80.55314827174135	SFRP1
positive regulation of lipid localization (GO:1905954)	1/11	0.04261217490903927	0.17805376023800737	0	0	25.526923076923076	80.55314827174135	VSTM2A
cell-cell junction maintenance (GO:0045217)	1/11	0.04261217490903927	0.17805376023800737	0	0	25.526923076923076	80.55314827174135	CD177
positive regulation of non-canonical Wnt signaling pathway (GO:2000052)	1/11	0.04261217490903927	0.17805376023800737	0	0	25.526923076923076	80.55314827174135	SFRP1
sphingomyelin metabolic process (GO:0006684)	1/11	0.04261217490903927	0.17805376023800737	0	0	25.526923076923076	80.55314827174135	ABCA8
chromatin-mediated maintenance of transcription (GO:0048096)	1/11	0.04261217490903927	0.17805376023800737	0	0	25.526923076923076	80.55314827174135	PADI2
columnar/cuboidal epithelial cell differentiation (GO:0002065)	1/11	0.04261217490903927	0.17805376023800737	0	0	25.526923076923076	80.55314827174135	PYY
urate metabolic process (GO:0046415)	1/11	0.04261217490903927	0.17805376023800737	0	0	25.526923076923076	80.55314827174135	ABCG2
vasoconstriction (GO:0042310)	1/11	0.04261217490903927	0.17805376023800737	0	0	25.526923076923076	80.55314827174135	EDN3
xenobiotic glucuronidation (GO:0052697)	1/11	0.04261217490903927	0.17805376023800737	0	0	25.526923076923076	80.55314827174135	UGT1A10
glycoprotein biosynthetic process (GO:0009101)	2/83	0.04267541465324838	0.17805376023800737	0	0	6.362033028699695	20.066693830114488	B3GALT1;B3GALT5
negative regulation of apoptotic process (GO:0043066)	5/485	0.042926373435988194	0.17805376023800737	0	0	2.7366272522522523	8.615638404933293	FABP1;TMIGD1;SFRP1;GCG;SLC30A10
vascular transport (GO:0010232)	2/84	0.04360672703449531	0.17961092463858558	0	0	6.284130503642698	19.68531436647501	SLC4A4;ABCG2
transport across blood-brain barrier (GO:0150104)	2/86	0.04549200894918328	0.17978422114380269	0	0	6.133889919604205	18.95506069500997	SLC4A4;ABCG2
gas transport (GO:0015669)	1/12	0.04639592803711037	0.17978422114380269	0	0	23.205128205128204	71.25235746632562	CA2
negative regulation of leukocyte chemotaxis (GO:0002689)	1/12	0.04639592803711037	0.17978422114380269	0	0	23.205128205128204	71.25235746632562	PADI2
negative regulation of microtubule polymerization (GO:0031115)	1/12	0.04639592803711037	0.17978422114380269	0	0	23.205128205128204	71.25235746632562	STMN2
positive regulation of myeloid leukocyte mediated immunity (GO:0002888)	1/12	0.04639592803711037	0.17978422114380269	0	0	23.205128205128204	71.25235746632562	CD177
positive regulation of protein depolymerization (GO:1901881)	1/12	0.04639592803711037	0.17978422114380269	0	0	23.205128205128204	71.25235746632562	STMN2
nucleotide-sugar metabolic process (GO:0009225)	1/12	0.04639592803711037	0.17978422114380269	0	0	23.205128205128204	71.25235746632562	B4GALNT2
phasic smooth muscle contraction (GO:0014821)	1/12	0.04639592803711037	0.17978422114380269	0	0	23.205128205128204	71.25235746632562	EDN3
phospholipid homeostasis (GO:0055091)	1/12	0.04639592803711037	0.17978422114380269	0	0	23.205128205128204	71.25235746632562	ABCB11
positive regulation of calcineurin-mediated signaling (GO:0106058)	1/13	0.05016491617181362	0.1835746041659921	0	0	21.270299145299145	63.650080736899376	CHP2
positive regulation of calcineurin-NFAT signaling cascade (GO:0070886)	1/13	0.05016491617181362	0.1835746041659921	0	0	21.270299145299145	63.650080736899376	CHP2
negative regulation of cellular senescence (GO:2000773)	1/13	0.05016491617181362	0.1835746041659921	0	0	21.270299145299145	63.650080736899376	SLC30A10
relaxation of cardiac muscle (GO:0055119)	1/13	0.05016491617181362	0.1835746041659921	0	0	21.270299145299145	63.650080736899376	CHGA
negative regulation of reactive oxygen species biosynthetic process (GO:1903427)	1/13	0.05016491617181362	0.1835746041659921	0	0	21.270299145299145	63.650080736899376	SLC30A10
sodium ion export across plasma membrane (GO:0036376)	1/13	0.05016491617181362	0.1835746041659921	0	0	21.270299145299145	63.650080736899376	SLC4A4
chromatin organization involved in regulation of transcription (GO:0034401)	1/13	0.05016491617181362	0.1835746041659921	0	0	21.270299145299145	63.650080736899376	PADI2
UDP-N-acetylglucosamine metabolic process (GO:0006047)	1/13	0.05016491617181362	0.1835746041659921	0	0	21.270299145299145	63.650080736899376	B4GALNT2
positive regulation of brown fat cell differentiation (GO:0090336)	1/14	0.05391919613024895	0.1835746041659921	0	0	19.633136094674555	57.334033233451834	VSTM2A
regulation of cAMP-dependent protein kinase activity (GO:2000479)	1/14	0.05391919613024895	0.1835746041659921	0	0	19.633136094674555	57.334033233451834	PKIB
positive regulation of insulin secretion involved in cellular response to glucose stimulus (GO:0035774)	1/14	0.05391919613024895	0.1835746041659921	0	0	19.633136094674555	57.334033233451834	GCG
positive regulation of leukocyte degranulation (GO:0043302)	1/14	0.05391919613024895	0.1835746041659921	0	0	19.633136094674555	57.334033233451834	CD177
cell junction maintenance (GO:0034331)	1/14	0.05391919613024895	0.1835746041659921	0	0	19.633136094674555	57.334033233451834	CD177
secretion (GO:0046903)	1/14	0.05391919613024895	0.1835746041659921	0	0	19.633136094674555	57.334033233451834	ABCB11
sequestering of extracellular ligand from receptor (GO:0035581)	1/14	0.05391919613024895	0.1835746041659921	0	0	19.633136094674555	57.334033233451834	GREM2
regulation of fatty acid beta-oxidation (GO:0031998)	1/14	0.05391919613024895	0.1835746041659921	0	0	19.633136094674555	57.334033233451834	ABCB11
sulfate transport (GO:0008272)	1/14	0.05391919613024895	0.1835746041659921	0	0	19.633136094674555	57.334033233451834	SLC26A2
regulation of integrin-mediated signaling pathway (GO:2001044)	1/14	0.05391919613024895	0.1835746041659921	0	0	19.633136094674555	57.334033233451834	CD177
manganese ion transport (GO:0006828)	1/14	0.05391919613024895	0.1835746041659921	0	0	19.633136094674555	57.334033233451834	SLC30A10
positive regulation of superoxide anion generation (GO:0032930)	1/14	0.05391919613024895	0.1835746041659921	0	0	19.633136094674555	57.334033233451834	CD177
positive regulation of transmembrane transport (GO:0034764)	1/14	0.05391919613024895	0.1835746041659921	0	0	19.633136094674555	57.334033233451834	CA2
negative regulation of neuron death (GO:1901215)	2/98	0.05740816797169807	0.18457091112755442	0	0	5.363906926406926	15.327732470853563	CHGA;SLC30A10
negative regulation of androgen receptor signaling pathway (GO:0060766)	1/15	0.05765882452881156	0.18457091112755442	0	0	18.229853479853478	52.013636218945	SFRP1
protein trimerization (GO:0070206)	1/15	0.05765882452881156	0.18457091112755442	0	0	18.229853479853478	52.013636218945	SCARA5
regulation of superoxide anion generation (GO:0032928)	1/15	0.05765882452881156	0.18457091112755442	0	0	18.229853479853478	52.013636218945	CD177
glucuronate metabolic process (GO:0019585)	1/15	0.05765882452881156	0.18457091112755442	0	0	18.229853479853478	52.013636218945	UGT1A10
cellular response to estrogen stimulus (GO:0071391)	1/15	0.05765882452881156	0.18457091112755442	0	0	18.229853479853478	52.013636218945	SFRP1
positive regulation of secretion (GO:0051047)	1/15	0.05765882452881156	0.18457091112755442	0	0	18.229853479853478	52.013636218945	ABCB11
peptidyl-arginine modification (GO:0018195)	1/15	0.05765882452881156	0.18457091112755442	0	0	18.229853479853478	52.013636218945	PADI2
regulation of non-canonical Wnt signaling pathway (GO:2000050)	1/15	0.05765882452881156	0.18457091112755442	0	0	18.229853479853478	52.013636218945	SFRP1
protein homotrimerization (GO:0070207)	1/15	0.05765882452881156	0.18457091112755442	0	0	18.229853479853478	52.013636218945	SCARA5
protein kinase A signaling (GO:0010737)	1/15	0.05765882452881156	0.18457091112755442	0	0	18.229853479853478	52.013636218945	GCG
regulation of systemic arterial blood pressure by hormone (GO:0001990)	1/16	0.06138385776429799	0.1923143203360187	0	0	17.013675213675214	47.4785046472436	EDN3
regulation of fatty acid oxidation (GO:0046320)	1/16	0.06138385776429799	0.1923143203360187	0	0	17.013675213675214	47.4785046472436	ABCB11
regulation of hormone secretion (GO:0046883)	1/16	0.06138385776429799	0.1923143203360187	0	0	17.013675213675214	47.4785046472436	EDN3
transepithelial transport (GO:0070633)	1/16	0.06138385776429799	0.1923143203360187	0	0	17.013675213675214	47.4785046472436	ABCG2
steroid metabolic process (GO:0008202)	2/104	0.0637299891037906	0.19661832491076034	0	0	5.0468551056786355	13.894496996500198	HSD3B2;ABCB11
negative regulation of programmed cell death (GO:0043069)	4/381	0.06407245296697443	0.19661832491076034	0	0	2.764845269672856	7.597078037956373	FABP1;TMIGD1;SFRP1;GCG
negative regulation of cell aging (GO:0090344)	1/17	0.06509435205025173	0.19661832491076034	0	0	15.94951923076923	43.57277056902082	SLC30A10
positive regulation of heart rate (GO:0010460)	1/17	0.06509435205025173	0.19661832491076034	0	0	15.94951923076923	43.57277056902082	EDN3
regulation of metal ion transport (GO:0010959)	1/17	0.06509435205025173	0.19661832491076034	0	0	15.94951923076923	43.57277056902082	SLC30A10
positive regulation of telomere capping (GO:1904355)	1/17	0.06509435205025173	0.19661832491076034	0	0	15.94951923076923	43.57277056902082	PKIB
regulation of osteoblast proliferation (GO:0033688)	1/17	0.06509435205025173	0.19661832491076034	0	0	15.94951923076923	43.57277056902082	SFRP1
cellular response to peptide hormone stimulus (GO:0071375)	2/106	0.06588759278659985	0.19668700983392146	0	0	4.949300699300699	13.461133424663409	GCG;SLC30A10
negative regulation of biosynthetic process (GO:0009890)	1/18	0.0687903633714564	0.19668700983392146	0	0	15.010558069381599	40.178634862671224	SLC30A10
fluid transport (GO:0042044)	1/18	0.0687903633714564	0.19668700983392146	0	0	15.010558069381599	40.178634862671224	AQP8
negative regulation of fibroblast proliferation (GO:0048147)	1/18	0.0687903633714564	0.19668700983392146	0	0	15.010558069381599	40.178634862671224	SFRP1
regulation of B cell differentiation (GO:0045577)	1/18	0.0687903633714564	0.19668700983392146	0	0	15.010558069381599	40.178634862671224	SFRP1
regulation of brown fat cell differentiation (GO:0090335)	1/18	0.0687903633714564	0.19668700983392146	0	0	15.010558069381599	40.178634862671224	VSTM2A
intermediate filament organization (GO:0045109)	1/18	0.0687903633714564	0.19668700983392146	0	0	15.010558069381599	40.178634862671224	KRT20
intracellular estrogen receptor signaling pathway (GO:0030520)	1/18	0.0687903633714564	0.19668700983392146	0	0	15.010558069381599	40.178634862671224	PADI2
cellular response to zinc ion (GO:0071294)	1/18	0.0687903633714564	0.19668700983392146	0	0	15.010558069381599	40.178634862671224	MT1M
microtubule depolymerization (GO:0007019)	1/18	0.0687903633714564	0.19668700983392146	0	0	15.010558069381599	40.178634862671224	STMN2
water transport (GO:0006833)	1/18	0.0687903633714564	0.19668700983392146	0	0	15.010558069381599	40.178634862671224	AQP8
lipid transport (GO:0006869)	2/109	0.06916941281233478	0.19681538235007337	0	0	4.809807015414492	12.84793978769286	ABCA8;ABCB11
positive regulation of focal adhesion assembly (GO:0051894)	1/19	0.0724719475151733	0.19946718264690222	0	0	14.175925925925926	37.20550751521447	SFRP1
positive regulation of G protein-coupled receptor signaling pathway (GO:0045745)	1/19	0.0724719475151733	0.19946718264690222	0	0	14.175925925925926	37.20550751521447	CHGA
cellular glucuronidation (GO:0052695)	1/19	0.0724719475151733	0.19946718264690222	0	0	14.175925925925926	37.20550751521447	UGT1A10
cellular response to copper ion (GO:0071280)	1/19	0.0724719475151733	0.19946718264690222	0	0	14.175925925925926	37.20550751521447	MT1M
cellular response to glucagon stimulus (GO:0071377)	1/19	0.0724719475151733	0.19946718264690222	0	0	14.175925925925926	37.20550751521447	GCG
positive regulation of oxidoreductase activity (GO:0051353)	1/19	0.0724719475151733	0.19946718264690222	0	0	14.175925925925926	37.20550751521447	EDN3
regulation of leukocyte chemotaxis (GO:0002688)	1/19	0.0724719475151733	0.19946718264690222	0	0	14.175925925925926	37.20550751521447	EDN3
positive regulation of metabolic process (GO:0009893)	2/113	0.07362730616661911	0.2017045736378542	0	0	4.635544635544636	12.092927534192786	PLAC8;JCHAIN
positive regulation of activated T cell proliferation (GO:0042104)	1/20	0.0761391600452789	0.20345247265199917	0	0	13.429149797570851	34.58264664318254	HHLA2
calcium-independent cell-cell adhesion via plasma membrane cell-adhesion molecules (GO:0016338)	1/20	0.0761391600452789	0.20345247265199917	0	0	13.429149797570851	34.58264664318254	CLDN8
positive regulation of hormone secretion (GO:0046887)	1/20	0.0761391600452789	0.20345247265199917	0	0	13.429149797570851	34.58264664318254	EDN3
inositol phosphate-mediated signaling (GO:0048016)	1/20	0.0761391600452789	0.20345247265199917	0	0	13.429149797570851	34.58264664318254	EDN3
androgen metabolic process (GO:0008209)	1/21	0.07979205633720171	0.20345247265199917	0	0	12.757051282051282	32.25405235991582	HSD3B2
positive regulation of glycolytic process (GO:0045821)	1/21	0.07979205633720171	0.20345247265199917	0	0	12.757051282051282	32.25405235991582	SLC4A4
response to glucagon (GO:0033762)	1/21	0.07979205633720171	0.20345247265199917	0	0	12.757051282051282	32.25405235991582	GCG
negative regulation of microtubule depolymerization (GO:0007026)	1/21	0.07979205633720171	0.20345247265199917	0	0	12.757051282051282	32.25405235991582	STMN2
positive regulation of lipid storage (GO:0010884)	1/21	0.07979205633720171	0.20345247265199917	0	0	12.757051282051282	32.25405235991582	VSTM2A
cellular response to estradiol stimulus (GO:0071392)	1/21	0.07979205633720171	0.20345247265199917	0	0	12.757051282051282	32.25405235991582	SFRP1
positive regulation of phosphatase activity (GO:0010922)	1/21	0.07979205633720171	0.20345247265199917	0	0	12.757051282051282	32.25405235991582	CHP2
sterol transport (GO:0015918)	1/21	0.07979205633720171	0.20345247265199917	0	0	12.757051282051282	32.25405235991582	ABCA8
positive regulation of purine nucleotide metabolic process (GO:1900544)	1/21	0.07979205633720171	0.20345247265199917	0	0	12.757051282051282	32.25405235991582	SLC4A4
regulation of lipid catabolic process (GO:0050994)	1/21	0.07979205633720171	0.20345247265199917	0	0	12.757051282051282	32.25405235991582	ABCB11
positive regulation of smoothened signaling pathway (GO:0045880)	1/21	0.07979205633720171	0.20345247265199917	0	0	12.757051282051282	32.25405235991582	SFRP1
zinc ion transport (GO:0006829)	1/21	0.07979205633720171	0.20345247265199917	0	0	12.757051282051282	32.25405235991582	SLC30A10
negative regulation of B cell activation (GO:0050869)	1/22	0.08343069154031897	0.20822320897138927	0	0	12.148962148962148	30.174851502656868	SFRP1
heme biosynthetic process (GO:0006783)	1/22	0.08343069154031897	0.20822320897138927	0	0	12.148962148962148	30.174851502656868	ABCG2
cellular response to nerve growth factor stimulus (GO:1990090)	1/22	0.08343069154031897	0.20822320897138927	0	0	12.148962148962148	30.174851502656868	STMN2
regulation of lipid storage (GO:0010883)	1/22	0.08343069154031897	0.20822320897138927	0	0	12.148962148962148	30.174851502656868	VSTM2A
zinc ion transmembrane transport (GO:0071577)	1/22	0.08343069154031897	0.20822320897138927	0	0	12.148962148962148	30.174851502656868	SLC30A10
regulation of steroid metabolic process (GO:0019218)	1/23	0.08705512061021237	0.21188209107196318	0	0	11.596153846153847	28.30869068849647	ABCB11
positive regulation of cholesterol efflux (GO:0010875)	1/23	0.08705512061021237	0.21188209107196318	0	0	11.596153846153847	28.30869068849647	ABCA8
regulation of telomere capping (GO:1904353)	1/23	0.08705512061021237	0.21188209107196318	0	0	11.596153846153847	28.30869068849647	PKIB
response to copper ion (GO:0046688)	1/23	0.08705512061021237	0.21188209107196318	0	0	11.596153846153847	28.30869068849647	MT1M
negative regulation of reactive oxygen species metabolic process (GO:2000378)	1/23	0.08705512061021237	0.21188209107196318	0	0	11.596153846153847	28.30869068849647	SLC30A10
triglyceride catabolic process (GO:0019433)	1/23	0.08705512061021237	0.21188209107196318	0	0	11.596153846153847	28.30869068849647	FABP1
negative regulation of growth (GO:0045926)	2/126	0.08871897571033058	0.21275665177580932	0	0	4.146837033933808	10.044806552857684	SFRP1;MT1M
positive regulation of carbohydrate metabolic process (GO:0045913)	1/24	0.09066539829495439	0.21275665177580932	0	0	11.091415830546266	26.62582536725388	SLC4A4
positive regulation of cell-substrate junction organization (GO:0150117)	1/24	0.09066539829495439	0.21275665177580932	0	0	11.091415830546266	26.62582536725388	SFRP1
C21-steroid hormone metabolic process (GO:0008207)	1/24	0.09066539829495439	0.21275665177580932	0	0	11.091415830546266	26.62582536725388	HSD3B2
negative regulation of ossification (GO:0030279)	1/24	0.09066539829495439	0.21275665177580932	0	0	11.091415830546266	26.62582536725388	SFRP1
negative regulation of protein depolymerization (GO:1901880)	1/24	0.09066539829495439	0.21275665177580932	0	0	11.091415830546266	26.62582536725388	STMN2
cholesterol efflux (GO:0033344)	1/24	0.09066539829495439	0.21275665177580932	0	0	11.091415830546266	26.62582536725388	ABCA8
dorsal/ventral pattern formation (GO:0009953)	1/24	0.09066539829495439	0.21275665177580932	0	0	11.091415830546266	26.62582536725388	SFRP1
porphyrin-containing compound biosynthetic process (GO:0006779)	1/24	0.09066539829495439	0.21275665177580932	0	0	11.091415830546266	26.62582536725388	ABCG2
3'-phosphoadenosine 5'-phosphosulfate metabolic process (GO:0050427)	1/25	0.09426157910089678	0.21617140806785193	0	0	10.628739316239317	25.101698127695773	SLC26A2
regulation of cholesterol transport (GO:0032374)	1/25	0.09426157910089678	0.21617140806785193	0	0	10.628739316239317	25.101698127695773	ABCA8
sodium ion homeostasis (GO:0055078)	1/25	0.09426157910089678	0.21617140806785193	0	0	10.628739316239317	25.101698127695773	SCNN1B
regulation of microtubule depolymerization (GO:0031114)	1/25	0.09426157910089678	0.21617140806785193	0	0	10.628739316239317	25.101698127695773	STMN2
peptide catabolic process (GO:0043171)	1/25	0.09426157910089678	0.21617140806785193	0	0	10.628739316239317	25.101698127695773	ANPEP
cellular response to hypoxia (GO:0071456)	2/131	0.09474996654171976	0.21617140806785193	0	0	3.9851001711466827	9.39094350043163	FABP1;SFRP1
cellular response to metal ion (GO:0071248)	2/131	0.09474996654171976	0.21617140806785193	0	0	3.9851001711466827	9.39094350043163	MT1M;CHP2
positive regulation of microtubule polymerization or depolymerization (GO:0031112)	1/26	0.09784371739772278	0.21617140806785193	0	0	10.203076923076923	23.715866645497698	STMN2
negative regulation of inflammatory response to antigenic stimulus (GO:0002862)	2/136	0.10089606797427116	0.21617140806785193	0	0	3.835433223492925	8.797196343807068	GPR15;GCG
regulation of vasculature development (GO:1901342)	1/27	0.10141186729159998	0.21617140806785193	0	0	9.810157790927022	22.451185336763995	SFRP1
bile acid biosynthetic process (GO:0006699)	1/27	0.10141186729159998	0.21617140806785193	0	0	9.810157790927022	22.451185336763995	ABCB11
response to glucocorticoid (GO:0051384)	1/27	0.10141186729159998	0.21617140806785193	0	0	9.810157790927022	22.451185336763995	HSD3B2
negative regulation of protein polymerization (GO:0032272)	1/27	0.10141186729159998	0.21617140806785193	0	0	9.810157790927022	22.451185336763995	STMN2
cellular response to cadmium ion (GO:0071276)	1/27	0.10141186729159998	0.21617140806785193	0	0	9.810157790927022	22.451185336763995	MT1M
positive regulation of nuclear division (GO:0051785)	1/27	0.10141186729159998	0.21617140806785193	0	0	9.810157790927022	22.451185336763995	EDN3
microtubule polymerization or depolymerization (GO:0031109)	1/27	0.10141186729159998	0.21617140806785193	0	0	9.810157790927022	22.451185336763995	STMN2
peptide hormone secretion (GO:0030072)	1/27	0.10141186729159998	0.21617140806785193	0	0	9.810157790927022	22.451185336763995	EDN3
monovalent inorganic cation homeostasis (GO:0055067)	1/27	0.10141186729159998	0.21617140806785193	0	0	9.810157790927022	22.451185336763995	SCNN1B
regulation of inflammatory response to antigenic stimulus (GO:0002861)	2/137	0.10213850934536563	0.21617140806785193	0	0	3.806830206830207	8.684999325681588	GPR15;GCG
regulation of reactive oxygen species biosynthetic process (GO:1903426)	1/28	0.10496608269508599	0.21617140806785193	0	0	9.446343779677113	21.293173575909986	SLC30A10
regulation of small molecule metabolic process (GO:0062012)	1/28	0.10496608269508599	0.21617140806785193	0	0	9.446343779677113	21.293173575909986	ABCB11
amide transport (GO:0042886)	1/28	0.10496608269508599	0.21617140806785193	0	0	9.446343779677113	21.293173575909986	ABCG2
positive regulation of cell communication (GO:0010647)	1/28	0.10496608269508599	0.21617140806785193	0	0	9.446343779677113	21.293173575909986	EDN3
regulation of calcineurin-NFAT signaling cascade (GO:0070884)	1/28	0.10496608269508599	0.21617140806785193	0	0	9.446343779677113	21.293173575909986	CHP2
bile acid and bile salt transport (GO:0015721)	1/28	0.10496608269508599	0.21617140806785193	0	0	9.446343779677113	21.293173575909986	ABCB11
GPI anchor metabolic process (GO:0006505)	1/28	0.10496608269508599	0.21617140806785193	0	0	9.446343779677113	21.293173575909986	CWH43
response to ketone (GO:1901654)	1/28	0.10496608269508599	0.21617140806785193	0	0	9.446343779677113	21.293173575909986	HSD3B2
leukocyte cell-cell adhesion (GO:0007159)	1/28	0.10496608269508599	0.21617140806785193	0	0	9.446343779677113	21.293173575909986	CD177
positive regulation of protein import into nucleus (GO:0042307)	1/28	0.10496608269508599	0.21617140806785193	0	0	9.446343779677113	21.293173575909986	CHP2
regulation of insulin secretion involved in cellular response to glucose stimulus (GO:0061178)	1/28	0.10496608269508599	0.21617140806785193	0	0	9.446343779677113	21.293173575909986	GCG
sulfur compound transport (GO:0072348)	1/28	0.10496608269508599	0.21617140806785193	0	0	9.446343779677113	21.293173575909986	ABCG2
regulation of microtubule polymerization or depolymerization (GO:0031110)	1/28	0.10496608269508599	0.21617140806785193	0	0	9.446343779677113	21.293173575909986	STMN2
regulation of phosphatase activity (GO:0010921)	1/28	0.10496608269508599	0.21617140806785193	0	0	9.446343779677113	21.293173575909986	CHP2
protein depolymerization (GO:0051261)	1/28	0.10496608269508599	0.21617140806785193	0	0	9.446343779677113	21.293173575909986	STMN2
protein localization to cell surface (GO:0034394)	1/28	0.10496608269508599	0.21617140806785193	0	0	9.446343779677113	21.293173575909986	CD177
negative regulation of epithelial to mesenchymal transition (GO:0010719)	1/29	0.1085064173227218	0.2188708212434354	0	0	9.108516483516484	20.22952290313978	SFRP1
positive regulation of dephosphorylation (GO:0035306)	1/29	0.1085064173227218	0.2188708212434354	0	0	9.108516483516484	20.22952290313978	CHP2
positive regulation of extrinsic apoptotic signaling pathway (GO:2001238)	1/29	0.1085064173227218	0.2188708212434354	0	0	9.108516483516484	20.22952290313978	SFRP1
response to cadmium ion (GO:0046686)	1/29	0.1085064173227218	0.2188708212434354	0	0	9.108516483516484	20.22952290313978	MT1M
response to zinc ion (GO:0010043)	1/29	0.1085064173227218	0.2188708212434354	0	0	9.108516483516484	20.22952290313978	MT1M
positive regulation of leukocyte migration (GO:0002687)	1/29	0.1085064173227218	0.2188708212434354	0	0	9.108516483516484	20.22952290313978	EDN3
protein N-linked glycosylation via asparagine (GO:0018279)	1/30	0.11203292470437068	0.22143420352642393	0	0	8.793987621573828	19.249708955963715	B4GALNT2
estrogen metabolic process (GO:0008210)	1/30	0.11203292470437068	0.22143420352642393	0	0	8.793987621573828	19.249708955963715	HSD17B2
regulation of catecholamine secretion (GO:0050433)	1/30	0.11203292470437068	0.22143420352642393	0	0	8.793987621573828	19.249708955963715	CHGA
response to alcohol (GO:0097305)	1/30	0.11203292470437068	0.22143420352642393	0	0	8.793987621573828	19.249708955963715	HSD3B2
ion homeostasis (GO:0050801)	1/30	0.11203292470437068	0.22143420352642393	0	0	8.793987621573828	19.249708955963715	SLC4A4
positive regulation of protein import (GO:1904591)	1/30	0.11203292470437068	0.22143420352642393	0	0	8.793987621573828	19.249708955963715	CHP2
regulation of cellular senescence (GO:2000772)	1/31	0.1155456581169776	0.2253522934798007	0	0	8.500427350427351	18.344683169954745	SLC30A10
negative regulation of peptidyl-tyrosine phosphorylation (GO:0050732)	1/31	0.1155456581169776	0.2253522934798007	0	0	8.500427350427351	18.344683169954745	SFRP1
peptidyl-asparagine modification (GO:0018196)	1/31	0.1155456581169776	0.2253522934798007	0	0	8.500427350427351	18.344683169954745	B4GALNT2
vitamin transport (GO:0051180)	1/31	0.1155456581169776	0.2253522934798007	0	0	8.500427350427351	18.344683169954745	ABCG2
positive regulation of hydrolase activity (GO:0051345)	2/149	0.11736727151932978	0.2261848743361439	0	0	3.493948228642106	7.485599557375087	SFRP1;CHP2
regulation of cytokine production (GO:0001817)	2/150	0.11866143100423389	0.2261848743361439	0	0	3.47016497016497	7.396590556838097	BTNL8;HHLA2
negative regulation of intracellular steroid hormone receptor signaling pathway (GO:0033144)	1/32	0.11904467070323363	0.2261848743361439	0	0	8.225806451612904	17.50662582011102	SFRP1
GPI anchor biosynthetic process (GO:0006506)	1/32	0.11904467070323363	0.2261848743361439	0	0	8.225806451612904	17.50662582011102	CWH43
hematopoietic progenitor cell differentiation (GO:0002244)	1/32	0.11904467070323363	0.2261848743361439	0	0	8.225806451612904	17.50662582011102	SFRP1
negative regulation of microtubule polymerization or depolymerization (GO:0031111)	1/32	0.11904467070323363	0.2261848743361439	0	0	8.225806451612904	17.50662582011102	STMN2
metal ion export (GO:0070839)	1/32	0.11904467070323363	0.2261848743361439	0	0	8.225806451612904	17.50662582011102	SLC4A4
positive regulation of telomere maintenance (GO:0032206)	1/32	0.11904467070323363	0.2261848743361439	0	0	8.225806451612904	17.50662582011102	PKIB
positive regulation of ATP metabolic process (GO:1903580)	1/33	0.12253001533957615	0.22851435974278528	0	0	7.968349358974359	16.72874671442756	SLC4A4
positive regulation of cholesterol transport (GO:0032376)	1/33	0.12253001533957615	0.22851435974278528	0	0	7.968349358974359	16.72874671442756	ABCA8
bile acid metabolic process (GO:0008206)	1/33	0.12253001533957615	0.22851435974278528	0	0	7.968349358974359	16.72874671442756	ABCB11
regulation of cholesterol efflux (GO:0010874)	1/33	0.12253001533957615	0.22851435974278528	0	0	7.968349358974359	16.72874671442756	ABCA8
positive regulation of telomere maintenance via telomerase (GO:0032212)	1/33	0.12253001533957615	0.22851435974278528	0	0	7.968349358974359	16.72874671442756	PKIB
neutrophil degranulation (GO:0043312)	4/481	0.12259853595708005	0.22851435974278528	0	0	2.1740321453529	4.562946056614746	PLAC8;ANPEP;PADI2;CD177
neutrophil activation involved in immune response (GO:0002283)	4/485	0.12530657561842537	0.23192196140371005	0	0	2.1555093555093556	4.476975556822	PLAC8;ANPEP;PADI2;CD177
regulation of activated T cell proliferation (GO:0046006)	1/34	0.12600174473546216	0.23192196140371005	0	0	7.726495726495727	16.005123167673478	HHLA2
positive regulation of telomerase activity (GO:0051973)	1/34	0.12600174473546216	0.23192196140371005	0	0	7.726495726495727	16.005123167673478	PKIB
organic cyclic compound biosynthetic process (GO:1901362)	1/34	0.12600174473546216	0.23192196140371005	0	0	7.726495726495727	16.005123167673478	HSD3B2
neutrophil mediated immunity (GO:0002446)	4/488	0.12735443743073893	0.23368150668755525	0	0	2.1418181818181816	4.413818715285409	PLAC8;ANPEP;PADI2;CD177
T cell receptor signaling pathway (GO:0050852)	2/158	0.12914146664496073	0.23390149638989308	0	0	3.290875790875791	6.735918696382554	BTNL8;HHLA2
acylglycerol catabolic process (GO:0046464)	1/35	0.12945991141443997	0.23390149638989308	0	0	7.498868778280543	15.330567424415399	FABP1
blood vessel diameter maintenance (GO:0097746)	1/35	0.12945991141443997	0.23390149638989308	0	0	7.498868778280543	15.330567424415399	EDN3
response to estrogen (GO:0043627)	1/35	0.12945991141443997	0.23390149638989308	0	0	7.498868778280543	15.330567424415399	SFRP1
cellular response to hydrogen peroxide (GO:0070301)	1/35	0.12945991141443997	0.23390149638989308	0	0	7.498868778280543	15.330567424415399	FABP1
regulation of androgen receptor signaling pathway (GO:0060765)	1/36	0.13290456764390765	0.23437362377922638	0	0	7.284249084249084	14.700517496991845	SFRP1
regulation of cardiac muscle contraction (GO:0055117)	1/36	0.13290456764390765	0.23437362377922638	0	0	7.284249084249084	14.700517496991845	CHGA
retina homeostasis (GO:0001895)	1/36	0.13290456764390765	0.23437362377922638	0	0	7.284249084249084	14.700517496991845	JCHAIN
positive regulation of mitotic nuclear division (GO:0045840)	1/36	0.13290456764390765	0.23437362377922638	0	0	7.284249084249084	14.700517496991845	EDN3
transition metal ion transport (GO:0000041)	1/36	0.13290456764390765	0.23437362377922638	0	0	7.284249084249084	14.700517496991845	SLC30A10
positive regulation of telomere maintenance via telomere lengthening (GO:1904358)	1/36	0.13290456764390765	0.23437362377922638	0	0	7.284249084249084	14.700517496991845	PKIB
regulation of ossification (GO:0030278)	1/36	0.13290456764390765	0.23437362377922638	0	0	7.284249084249084	14.700517496991845	SFRP1
regulation of protein import into nucleus (GO:0042306)	1/36	0.13290456764390765	0.23437362377922638	0	0	7.284249084249084	14.700517496991845	CHP2
cellular response to oxygen-containing compound (GO:1901701)	3/323	0.13567677624321892	0.23687836553160285	0	0	2.4178865131578946	4.829679631257299	SFRP1;AQP8;SLC26A3
proton transmembrane transport (GO:1902600)	1/37	0.1363357655606339	0.23687836553160285	0	0	7.081552706552706	14.110946742753484	OTOP2
lysosome localization (GO:0032418)	1/37	0.1363357655606339	0.23687836553160285	0	0	7.081552706552706	14.110946742753484	CHGA
regulation of microtubule cytoskeleton organization (GO:0070507)	1/37	0.1363357655606339	0.23687836553160285	0	0	7.081552706552706	14.110946742753484	STMN2
phospholipid biosynthetic process (GO:0008654)	1/37	0.1363357655606339	0.23687836553160285	0	0	7.081552706552706	14.110946742753484	ABCA8
response to estradiol (GO:0032355)	1/38	0.13975355705828088	0.24068668160037265	0	0	6.88981288981289	13.558288571844692	SFRP1
positive regulation of insulin secretion (GO:0032024)	1/38	0.13975355705828088	0.24068668160037265	0	0	6.88981288981289	13.558288571844692	GCG
positive regulation of signaling (GO:0023056)	1/38	0.13975355705828088	0.24068668160037265	0	0	6.88981288981289	13.558288571844692	EDN3
negative regulation of secretion by cell (GO:1903531)	1/39	0.14315799384309358	0.24511644876041314	0	0	6.708164642375169	13.0393734081917	CHGA
cellular response to ketone (GO:1901655)	1/39	0.14315799384309358	0.24511644876041314	0	0	6.708164642375169	13.0393734081917	SFRP1
cell-cell adhesion via plasma-membrane adhesion molecules (GO:0098742)	2/170	0.14524542250038155	0.24662124586885345	0	0	3.0539579468150895	5.892093902146304	CLDN8;CD177
glycolipid biosynthetic process (GO:0009247)	1/40	0.1465491274263136	0.24662124586885345	0	0	6.535831689677844	12.551375660789914	CWH43
stem cell differentiation (GO:0048863)	1/40	0.1465491274263136	0.24662124586885345	0	0	6.535831689677844	12.551375660789914	SFRP1
regulation of microtubule polymerization (GO:0031113)	1/40	0.1465491274263136	0.24662124586885345	0	0	6.535831689677844	12.551375660789914	STMN2
organic hydroxy compound transport (GO:0015850)	1/40	0.1465491274263136	0.24662124586885345	0	0	6.535831689677844	12.551375660789914	ABCB11
digestive tract development (GO:0048565)	1/40	0.1465491274263136	0.24662124586885345	0	0	6.535831689677844	12.551375660789914	PYY
negative regulation of cell-cell adhesion (GO:0022408)	1/41	0.14992700913364404	0.2508721828969214	0	0	6.372115384615385	12.091768904958322	B4GALNT2
response to growth factor (GO:0070848)	1/41	0.14992700913364404	0.2508721828969214	0	0	6.372115384615385	12.091768904958322	SFRP1
regulation of extrinsic apoptotic signaling pathway via death domain receptors (GO:1902041)	1/42	0.15329169008002239	0.2557756528530685	0	0	6.216385240775485	11.65828783789299	SFRP1
negative regulation of immune response (GO:0050777)	2/178	0.15620459615247093	0.25916532945662096	0	0	2.913961038961039	5.410026895950942	GPR15;GCG
regulation of cell-cell adhesion (GO:0022407)	1/43	0.15664322119958754	0.25916532945662096	0	0	6.068070818070818	11.248895846272621	B4GALNT2
substantia nigra development (GO:0021762)	1/43	0.15664322119958754	0.25916532945662096	0	0	6.068070818070818	11.248895846272621	PADI2
positive regulation of cell-matrix adhesion (GO:0001954)	1/44	0.15998165323682012	0.2603016402112902	0	0	5.926654740608229	10.861757251959817	SFRP1
antibacterial humoral response (GO:0019731)	1/44	0.15998165323682012	0.2603016402112902	0	0	5.926654740608229	10.861757251959817	JCHAIN
cation transmembrane transport (GO:0098655)	1/44	0.15998165323682012	0.2603016402112902	0	0	5.926654740608229	10.861757251959817	TRPM6
intracellular steroid hormone receptor signaling pathway (GO:0030518)	1/44	0.15998165323682012	0.2603016402112902	0	0	5.926654740608229	10.861757251959817	PADI2
positive regulation of stress fiber assembly (GO:0051496)	1/44	0.15998165323682012	0.2603016402112902	0	0	5.926654740608229	10.861757251959817	SFRP1
metal ion homeostasis (GO:0055065)	1/44	0.15998165323682012	0.2603016402112902	0	0	5.926654740608229	10.861757251959817	SCNN1B
positive regulation of chemotaxis (GO:0050921)	1/45	0.16330703670027746	0.26498028819962377	0	0	5.791666666666667	10.49521347137207	EDN3
antigen receptor-mediated signaling pathway (GO:0050851)	2/185	0.165920816814827	0.26668162916997445	0	0	2.801504506422539	5.032187373948561	BTNL8;HHLA2
regulation of telomerase activity (GO:0051972)	1/46	0.16661942196018775	0.26668162916997445	0	0	5.662678062678062	10.147762456924237	PKIB
interleukin-12-mediated signaling pathway (GO:0035722)	1/46	0.16661942196018775	0.26668162916997445	0	0	5.662678062678062	10.147762456924237	CA1
regulation of fibroblast proliferation (GO:0048145)	1/46	0.16661942196018775	0.26668162916997445	0	0	5.662678062678062	10.147762456924237	SFRP1
positive regulation of nucleocytoplasmic transport (GO:0046824)	1/46	0.16661942196018775	0.26668162916997445	0	0	5.662678062678062	10.147762456924237	CHP2
epidermal growth factor receptor signaling pathway (GO:0007173)	1/47	0.16991885916786073	0.269763364015822	0	0	5.539297658862877	9.818040918588862	SLC30A10
regulation of cellular metabolic process (GO:0031323)	1/47	0.16991885916786073	0.269763364015822	0	0	5.539297658862877	9.818040918588862	ABCB11
positive regulation of pathway-restricted SMAD protein phosphorylation (GO:0010862)	1/47	0.16991885916786073	0.269763364015822	0	0	5.539297658862877	9.818040918588862	BMP3
purine ribonucleotide biosynthetic process (GO:0009152)	1/48	0.17320539829617632	0.2720479455905276	0	0	5.421167484997272	9.504808889912947	SLC26A2
cellular response to alcohol (GO:0097306)	1/48	0.17320539829617632	0.2720479455905276	0	0	5.421167484997272	9.504808889912947	SFRP1
cellular response to interleukin-12 (GO:0071349)	1/48	0.17320539829617632	0.2720479455905276	0	0	5.421167484997272	9.504808889912947	CA1
phosphatidic acid biosynthetic process (GO:0006654)	1/48	0.17320539829617632	0.2720479455905276	0	0	5.421167484997272	9.504808889912947	ALPI
negative regulation of cell projection organization (GO:0031345)	1/49	0.1764790891137693	0.2749899034074342	0	0	5.307959401709402	9.20693629318639	STMN2
response to hydrogen peroxide (GO:0042542)	1/49	0.1764790891137693	0.2749899034074342	0	0	5.307959401709402	9.20693629318639	FABP1
positive regulation of reactive oxygen species metabolic process (GO:2000379)	1/49	0.1764790891137693	0.2749899034074342	0	0	5.307959401709402	9.20693629318639	CD177
amino acid transport (GO:0006865)	1/50	0.17973998119355442	0.2771383479659779	0	0	5.199372056514914	8.923391206941128	SLC6A19
iron ion transport (GO:0006826)	1/50	0.17973998119355442	0.2771383479659779	0	0	5.199372056514914	8.923391206941128	SCARA5
organic hydroxy compound biosynthetic process (GO:1901617)	1/50	0.17973998119355442	0.2771383479659779	0	0	5.199372056514914	8.923391206941128	ABCB11
phosphatidic acid metabolic process (GO:0046473)	1/50	0.17973998119355442	0.2771383479659779	0	0	5.199372056514914	8.923391206941128	ALPI
regulation of smoothened signaling pathway (GO:0008589)	1/51	0.18298812395951836	0.2792228109123221	0	0	5.095128205128205	8.65322959068568	SFRP1
blood circulation (GO:0008015)	1/51	0.18298812395951836	0.2792228109123221	0	0	5.095128205128205	8.65322959068568	EDN3
cholesterol transport (GO:0030301)	1/51	0.18298812395951836	0.2792228109123221	0	0	5.095128205128205	8.65322959068568	ABCA8
positive regulation of actin filament bundle assembly (GO:0032233)	1/51	0.18298812395951836	0.2792228109123221	0	0	5.095128205128205	8.65322959068568	SFRP1
negative regulation of BMP signaling pathway (GO:0030514)	1/52	0.18622356658431619	0.2819683308950186	0	0	4.994972347913524	8.395586266259748	GREM2
amide biosynthetic process (GO:0043604)	1/52	0.18622356658431619	0.2819683308950186	0	0	4.994972347913524	8.395586266259748	ABCA8
regulation of telomere maintenance via telomerase (GO:0032210)	1/52	0.18622356658431619	0.2819683308950186	0	0	4.994972347913524	8.395586266259748	PKIB
negative regulation of cysteine-type endopeptidase activity (GO:2000117)	1/53	0.189446358131585	0.2853808310473237	0	0	4.898668639053255	8.149666971085571	FABP1
bicellular tight junction assembly (GO:0070830)	1/53	0.189446358131585	0.2853808310473237	0	0	4.898668639053255	8.149666971085571	CLDN8
positive regulation of leukocyte chemotaxis (GO:0002690)	1/54	0.19265654742302626	0.2887397110233142	0	0	4.805999032414126	7.914741351307627	EDN3
regulation of focal adhesion assembly (GO:0051893)	1/54	0.19265654742302626	0.2887397110233142	0	0	4.805999032414126	7.914741351307627	SFRP1
negative regulation of cysteine-type endopeptidase activity involved in apoptotic process (GO:0043154)	1/55	0.19585418309189603	0.29130836828567364	0	0	4.7167616334283	7.690136757478247	FABP1
negative regulation of cytokine-mediated signaling pathway (GO:0001960)	1/55	0.19585418309189603	0.29130836828567364	0	0	4.7167616334283	7.690136757478247	PADI2
triglyceride metabolic process (GO:0006641)	1/55	0.19585418309189603	0.29130836828567364	0	0	4.7167616334283	7.690136757478247	FABP1
tight junction assembly (GO:0120192)	1/56	0.19903931360733615	0.2953001403393476	0	0	4.630769230769231	7.475232743138356	CLDN8
positive regulation of cell junction assembly (GO:1901890)	1/57	0.20221198725873712	0.2970146147017361	0	0	4.547847985347985	7.269456175951299	SFRP1
positive regulation of gene expression, epigenetic (GO:0045815)	1/57	0.20221198725873712	0.2970146147017361	0	0	4.547847985347985	7.269456175951299	PADI2
carboxylic acid transport (GO:0046942)	1/57	0.20221198725873712	0.2970146147017361	0	0	4.547847985347985	7.269456175951299	SLC17A4
regulation of mitotic nuclear division (GO:0007088)	1/57	0.20221198725873712	0.2970146147017361	0	0	4.547847985347985	7.269456175951299	EDN3
negative regulation of inflammatory response (GO:0050728)	2/212	0.20426501923978999	0.2985411819658469	0	0	2.4379715522572667	3.872320456347789	GPR15;GCG
phosphate-containing compound metabolic process (GO:0006796)	2/212	0.20426501923978999	0.2985411819658469	0	0	2.4379715522572667	3.872320456347789	ALPI;SLC17A4
negative regulation of neuron projection development (GO:0010977)	1/58	0.2053722521261395	0.29867717654887943	0	0	4.4678362573099415	7.072276883224095	STMN2
regulation of pathway-restricted SMAD protein phosphorylation (GO:0060393)	1/58	0.2053722521261395	0.29867717654887943	0	0	4.4678362573099415	7.072276883224095	BMP3
apical junction assembly (GO:0043297)	1/60	0.21165574700408382	0.30630278866192967	0	0	4.315949587136028	6.70178130963921	CLDN8
response to organic cyclic compound (GO:0014070)	1/60	0.21165574700408382	0.30630278866192967	0	0	4.315949587136028	6.70178130963921	SFRP1
positive regulation of DNA biosynthetic process (GO:2000573)	1/61	0.2147790722914977	0.307050664028379	0	0	4.243803418803418	6.5275864945411035	PKIB
regulation of endocytosis (GO:0030100)	1/61	0.2147790722914977	0.307050664028379	0	0	4.243803418803418	6.5275864945411035	CD177
negative regulation of response to stimulus (GO:0048585)	1/61	0.2147790722914977	0.307050664028379	0	0	4.243803418803418	6.5275864945411035	SLC30A10
O-glycan processing (GO:0016266)	1/61	0.2147790722914977	0.307050664028379	0	0	4.243803418803418	6.5275864945411035	GCNT3
protein lipidation (GO:0006497)	1/61	0.2147790722914977	0.307050664028379	0	0	4.243803418803418	6.5275864945411035	CWH43
response to retinoic acid (GO:0032526)	1/62	0.2178901793714196	0.3107441056895064	0	0	4.174022698612863	6.360225971937337	HSD17B2
cellular response to reactive oxygen species (GO:0034614)	1/63	0.22098911540616017	0.31214050113723824	0	0	4.106492969396196	6.199333562158706	FABP1
neuropeptide signaling pathway (GO:0007218)	1/63	0.22098911540616017	0.31214050113723824	0	0	4.106492969396196	6.199333562158706	PYY
organonitrogen compound catabolic process (GO:1901565)	1/63	0.22098911540616017	0.31214050113723824	0	0	4.106492969396196	6.199333562158706	ANPEP
monocarboxylic acid biosynthetic process (GO:0072330)	1/63	0.22098911540616017	0.31214050113723824	0	0	4.106492969396196	6.199333562158706	ABCB11
lipid homeostasis (GO:0055088)	1/64	0.2240759273821032	0.3157433522202363	0	0	4.041107041107041	6.044567984292987	ABCB11
regulation of cell-matrix adhesion (GO:0001952)	1/65	0.2271506621918258	0.31779510696196056	0	0	3.977764423076923	5.895610808878401	SFRP1
regulation of cellular catabolic process (GO:0031329)	1/65	0.2271506621918258	0.31779510696196056	0	0	3.977764423076923	5.895610808878401	ABCB11
inorganic anion transmembrane transport (GO:0098661)	1/65	0.2271506621918258	0.31779510696196056	0	0	3.977764423076923	5.895610808878401	SLC26A2
ERBB signaling pathway (GO:0038127)	1/66	0.23021336642329418	0.31980111514934023	0	0	3.916370808678501	5.752164612240669	SLC30A10
cellular response to nutrient levels (GO:0031669)	1/66	0.23021336642329418	0.31980111514934023	0	0	3.916370808678501	5.752164612240669	SFRP1
positive regulation of T cell proliferation (GO:0042102)	1/66	0.23021336642329418	0.31980111514934023	0	0	3.916370808678501	5.752164612240669	HHLA2
protein N-linked glycosylation (GO:0006487)	1/67	0.23326408659449144	0.32327658118624814	0	0	3.856837606837607	5.613951297744187	B4GALNT2
canonical Wnt signaling pathway (GO:0060070)	1/68	0.23630286895150415	0.3259540745021919	0	0	3.799081515499426	5.480710580789464	SFRP1
positive regulation of protein localization to nucleus (GO:1900182)	1/68	0.23630286895150415	0.3259540745021919	0	0	3.799081515499426	5.480710580789464	CHP2
positive regulation of MAP kinase activity (GO:0043406)	1/69	0.23932975965028952	0.3285902760699779	0	0	3.743024132730015	5.352198606701963	EDN3
cellular response to calcium ion (GO:0071277)	1/69	0.23932975965028952	0.3285902760699779	0	0	3.743024132730015	5.352198606701963	CHP2
positive regulation of cell-substrate adhesion (GO:0010811)	1/70	0.24234480459389304	0.3296560967801455	0	0	3.6885916016350797	5.228186699191511	SFRP1
carbohydrate homeostasis (GO:0033500)	1/70	0.24234480459389304	0.3296560967801455	0	0	3.6885916016350797	5.228186699191511	GCG
neutrophil chemotaxis (GO:0030593)	1/70	0.24234480459389304	0.3296560967801455	0	0	3.6885916016350797	5.228186699191511	EDN3
defense response to Gram-positive bacterium (GO:0050830)	1/70	0.24234480459389304	0.3296560967801455	0	0	3.6885916016350797	5.228186699191511	CHGA
negative regulation of neuron apoptotic process (GO:0043524)	1/71	0.24534804958018502	0.3314449568869931	0	0	3.6357142857142857	5.108460215738833	SLC30A10
regulation of glycolytic process (GO:0006110)	1/71	0.24534804958018502	0.3314449568869931	0	0	3.6357142857142857	5.108460215738833	SLC4A4
cholesterol homeostasis (GO:0042632)	1/71	0.24534804958018502	0.3314449568869931	0	0	3.6357142857142857	5.108460215738833	ABCB11
negative regulation of epithelial cell proliferation (GO:0050680)	1/72	0.24833954017743415	0.33243633901024705	0	0	3.5843264716504155	4.992817507811817	SFRP1
negative regulation of supramolecular fiber organization (GO:1902904)	1/72	0.24833954017743415	0.33243633901024705	0	0	3.5843264716504155	4.992817507811817	STMN2
sterol homeostasis (GO:0055092)	1/72	0.24833954017743415	0.33243633901024705	0	0	3.5843264716504155	4.992817507811817	ABCB11
positive regulation of secretion by cell (GO:1903532)	1/72	0.24833954017743415	0.33243633901024705	0	0	3.5843264716504155	4.992817507811817	EDN3
granulocyte chemotaxis (GO:0071621)	1/73	0.2513193218281669	0.3356623141877331	0	0	3.534366096866097	4.8810689680161286	EDN3
regulation of stress fiber assembly (GO:0051492)	1/74	0.254287439767059	0.33733176131260756	0	0	3.4857744994731297	4.773036161502736	SFRP1
sphingolipid biosynthetic process (GO:0030148)	1/74	0.254287439767059	0.33733176131260756	0	0	3.4857744994731297	4.773036161502736	ABCA8
regulation of peptide hormone secretion (GO:0090276)	1/74	0.254287439767059	0.33733176131260756	0	0	3.4857744994731297	4.773036161502736	GCG
positive regulation of immune response (GO:0050778)	1/75	0.25724393907716264	0.34048692160999733	0	0	3.4384961884961887	4.668551028853188	CD177
positive regulation of growth (GO:0045927)	1/76	0.26018886461620905	0.34207866352443556	0	0	3.3924786324786327	4.56745515718796	SFRP1
regulation of epithelial to mesenchymal transition (GO:0010717)	1/76	0.26018886461620905	0.34207866352443556	0	0	3.3924786324786327	4.56745515718796	SFRP1
cellular response to hormone stimulus (GO:0032870)	1/76	0.26018886461620905	0.34207866352443556	0	0	3.3924786324786327	4.56745515718796	SFRP1
negative regulation of developmental process (GO:0051093)	1/77	0.26312226113773457	0.34516483699359835	0	0	3.347672064777328	4.469599108737082	SFRP1
negative regulation of protein serine/threonine kinase activity (GO:0071901)	1/78	0.2660441732293411	0.3482222622935154	0	0	3.304029304029304	4.374841806346401	PKIB
regulation of ion transport (GO:0043269)	1/79	0.26895464524506063	0.3512511885794694	0	0	3.2615055884286654	4.28304996831495	CA2
positive regulation of cell differentiation (GO:0045597)	2/258	0.2713112884658349	0.35269128170967873	0	0	1.9952313311688312	2.6027562293588207	SFRP1;EDN3
regulation of fat cell differentiation (GO:0045598)	1/80	0.2718537213857286	0.35269128170967873	0	0	3.220058422590068	4.194097586216359	SFRP1
lipid biosynthetic process (GO:0008610)	1/80	0.2718537213857286	0.35269128170967873	0	0	3.220058422590068	4.194097586216359	HSD3B2
cell-cell junction organization (GO:0045216)	1/82	0.27761786216072454	0.35937784793992694	0	0	3.1402342513453623	4.024240676797949	CD177
peptide metabolic process (GO:0006518)	1/83	0.2804830144359095	0.3622905603130498	0	0	3.101782363977486	3.943116358534917	ANPEP
positive regulation of cell population proliferation (GO:0008284)	3/474	0.288295423198797	0.3700601473884584	0	0	1.6300703989272545	2.0274319258868445	SFRP1;EDN3;CHP2
glucose homeostasis (GO:0042593)	1/86	0.28901132054107104	0.3700601473884584	0	0	2.9918552036199095	3.7137582110670744	GCG
response to interleukin-1 (GO:0070555)	1/86	0.28901132054107104	0.3700601473884584	0	0	2.9918552036199095	3.7137582110670744	SFRP1
regulation of neuron death (GO:1901214)	1/86	0.28901132054107104	0.3700601473884584	0	0	2.9918552036199095	3.7137582110670744	CHGA
calcium ion transmembrane transport (GO:0070588)	1/87	0.2918318497446042	0.37286108351317104	0	0	2.956917113893858	3.6416725857195718	TRPM6
positive regulation of neuron projection development (GO:0010976)	1/88	0.29464133085759603	0.3749466304862409	0	0	2.9227821986442675	3.5716295876658504	STMN2
positive regulation of MAPK cascade (GO:0043410)	2/274	0.2947373343211028	0.3749466304862409	0	0	1.8763368983957218	2.292265833505503	EDN3;SLC30A10
regulation of cysteine-type endopeptidase activity involved in apoptotic process (GO:0043281)	1/89	0.2974398065708461	0.37675708832307175	0	0	2.889423076923077	3.503550897109435	FABP1
second-messenger-mediated signaling (GO:0019932)	1/89	0.2974398065708461	0.37675708832307175	0	0	2.889423076923077	3.503550897109435	EDN3
positive regulation of supramolecular fiber organization (GO:1902905)	1/91	0.30300391187272957	0.38156421561417486	0	0	2.824928774928775	3.3729919722990997	STMN2
positive regulation of cellular component biogenesis (GO:0044089)	1/92	0.30576962609489056	0.38156421561417486	0	0	2.79374471682164	3.3103732552188125	CHGA
cellular response to fibroblast growth factor stimulus (GO:0044344)	1/92	0.30576962609489056	0.38156421561417486	0	0	2.79374471682164	3.3103732552188125	SFRP1
regulation of lipid metabolic process (GO:0019216)	1/92	0.30576962609489056	0.38156421561417486	0	0	2.79374471682164	3.3103732552188125	FABP1
positive regulation of transmembrane receptor protein serine/threonine kinase signaling pathway (GO:0090100)	1/92	0.30576962609489056	0.38156421561417486	0	0	2.79374471682164	3.3103732552188125	BMP3
Wnt signaling pathway (GO:0016055)	1/92	0.30576962609489056	0.38156421561417486	0	0	2.79374471682164	3.3103732552188125	SFRP1
regulation of peptidyl-tyrosine phosphorylation (GO:0050730)	1/92	0.30576962609489056	0.38156421561417486	0	0	2.79374471682164	3.3103732552188125	SFRP1
regulation of epithelial cell proliferation (GO:0050678)	1/93	0.3085245041691353	0.38418801893365895	0	0	2.763238573021182	3.2494414770638302	SFRP1
negative regulation of cell death (GO:0060548)	1/94	0.3112685880435018	0.38597304917394226	0	0	2.733388475323959	3.1901352632985813	CHGA
hemopoiesis (GO:0030097)	1/94	0.3112685880435018	0.38597304917394226	0	0	2.733388475323959	3.1901352632985813	SFRP1
regulation of vesicle-mediated transport (GO:0060627)	1/96	0.316724539977527	0.3919133488377382	0	0	2.6755735492577597	3.0761680248455487	CD177
positive regulation of cold-induced thermogenesis (GO:0120162)	1/97	0.3194364910949237	0.3927935141021087	0	0	2.6475694444444446	3.021397779998639	PLAC8
calcium ion homeostasis (GO:0055074)	1/97	0.3194364910949237	0.3927935141021087	0	0	2.6475694444444446	3.021397779998639	EDN3
regulation of MAP kinase activity (GO:0043405)	1/97	0.3194364910949237	0.3927935141021087	0	0	2.6475694444444446	3.021397779998639	EDN3
regulation of neuron apoptotic process (GO:0043523)	1/98	0.3221378140557969	0.39528994266430073	0	0	2.620142743854084	2.9680343741099	SLC30A10
positive regulation of cell cycle process (GO:0090068)	1/101	0.3301784243727234	0.4043141204896758	0	0	2.541153846153846	2.8159087128385996	EDN3
protein O-linked glycosylation (GO:0006493)	1/102	0.3328376443087539	0.40588275879473296	0	0	2.5158669713125157	2.7677064187884053	GCNT3
positive regulation of cell growth (GO:0030307)	1/102	0.3328376443087539	0.40588275879473296	0	0	2.5158669713125157	2.7677064187884053	SFRP1
innate immune response (GO:0045087)	2/302	0.33545947818015037	0.40823477819857146	0	0	1.6987878787878787	1.8555080430522894	CHGA;JCHAIN
regulation of apoptotic process (GO:0042981)	4/742	0.3369192335137258	0.40916583204038043	0	0	1.386305329719964	1.5081782600360691	FABP1;TMIGD1;SFRP1;GCG
cellular metal ion homeostasis (GO:0006875)	1/104	0.3381248522041658	0.4097850575066948	0	0	2.4667662434652726	2.6748134724436103	EDN3
regulation of cell cycle process (GO:0010564)	1/106	0.34337068556731415	0.4135896396710594	0	0	2.4195360195360194	2.5863502031619676	SFRP1
positive regulation of protein serine/threonine kinase activity (GO:0071902)	1/106	0.34337068556731415	0.4135896396710594	0	0	2.4195360195360194	2.5863502031619676	EDN3
chromosome organization (GO:0051276)	1/106	0.34337068556731415	0.4135896396710594	0	0	2.4195360195360194	2.5863502031619676	PADI2
response to calcium ion (GO:0051592)	1/107	0.3459781867350196	0.4158799020141358	0	0	2.396589259796807	2.543690830170386	CHP2
response to tumor necrosis factor (GO:0034612)	1/110	0.35373950479824035	0.4243433163465653	0	0	2.330275229357798	2.4216091992241946	SFRP1
regulation of Wnt signaling pathway (GO:0030111)	1/111	0.3563063470387744	0.4262731910948455	0	0	2.3089743589743588	2.3827793223035494	SFRP1
regulation of cell population proliferation (GO:0042127)	4/764	0.3567957270114751	0.4262731910948455	0	0	1.3446315789473684	1.3857663521803105	TMIGD1;SFRP1;EDN3;CHP2
protein-containing complex subunit organization (GO:0043933)	1/112	0.35886312271495807	0.42787526169860385	0	0	2.288057288057288	2.3448336838079085	JCHAIN
sulfur compound biosynthetic process (GO:0044272)	1/113	0.36140987082557346	0.42958830691671096	0	0	2.2675137362637363	2.3077452992984555	SLC26A2
negative regulation of cell motility (GO:2000146)	1/114	0.36394663013826617	0.42958830691671096	0	0	2.247333787156796	2.271488226425219	SFRP1
response to lipid (GO:0033993)	1/114	0.36394663013826617	0.42958830691671096	0	0	2.247333787156796	2.271488226425219	HSD17B2
histone modification (GO:0016570)	1/114	0.36394663013826617	0.42958830691671096	0	0	2.247333787156796	2.271488226425219	PADI2
cellular response to transforming growth factor beta stimulus (GO:0071560)	1/114	0.36394663013826617	0.42958830691671096	0	0	2.247333787156796	2.271488226425219	SFRP1
calcium ion transport (GO:0006816)	1/115	0.3664734394379228	0.4317057116578731	0	0	2.2275078722447144	2.236037514707896	TRPM6
positive regulation of cell projection organization (GO:0031346)	1/117	0.3714973617046934	0.43675039130551774	0	0	2.1888815207780725	2.1674600680810157	STMN2
protein homooligomerization (GO:0051260)	1/121	0.38142749068741244	0.4475314581969839	0	0	2.115491452991453	2.038983668111004	SCARA5
regulation of anatomical structure morphogenesis (GO:0022603)	1/123	0.38633430338381286	0.45059585087735793	0	0	2.080601092896175	1.97876027459684	SFRP1
positive regulation of epithelial cell proliferation (GO:0050679)	1/123	0.38633430338381286	0.45059585087735793	0	0	2.080601092896175	1.97876027459684	SFRP1
cellular response to organic substance (GO:0071310)	1/123	0.38633430338381286	0.45059585087735793	0	0	2.080601092896175	1.97876027459684	SFRP1
fatty acid metabolic process (GO:0006631)	1/124	0.3887732781501533	0.45165179650974413	0	0	2.0635814050448196	1.9495869762846338	ABCB11
non-canonical Wnt signaling pathway (GO:0035567)	1/124	0.3887732781501533	0.45165179650974413	0	0	2.0635814050448196	1.9495869762846338	SFRP1
regulation of protein secretion (GO:0050708)	1/125	0.39120268163002875	0.45357948716552543	0	0	2.0468362282878414	1.9210161531843748	GCG
negative regulation of cell growth (GO:0030308)	1/126	0.3936225508031774	0.45459545573151267	0	0	2.0303589743589745	1.8930312224744068	SFRP1
phosphatidylinositol biosynthetic process (GO:0006661)	1/126	0.3936225508031774	0.45459545573151267	0	0	2.0303589743589745	1.8930312224744068	CWH43
positive regulation of multicellular organismal process (GO:0051240)	2/345	0.3965783869891953	0.45711285701885723	0	0	1.4825640831471736	1.3711961822022924	PLAC8;HHLA2
plasma membrane bounded cell projection organization (GO:0120036)	1/128	0.398433834004907	0.4583545473220512	0	0	1.998182919442762	1.8387555616700308	STMN2
positive regulation of canonical Wnt signaling pathway (GO:0090263)	1/130	0.4032074216016176	0.46204118934504423	0	0	1.9670045716557345	1.786638426606312	SFRP1
regulation of primary metabolic process (GO:0080090)	1/130	0.4032074216016176	0.46204118934504423	0	0	1.9670045716557345	1.786638426606312	FABP1
supramolecular fiber organization (GO:0097435)	2/351	0.40491836443923057	0.46310080903826567	0	0	1.456629330554832	1.3168945897035846	STMN2;KRT20
regulation of cell adhesion (GO:0030155)	1/133	0.41029776089919845	0.46743787460276187	0	0	1.922008547008547	1.7122638611776624	ADAMDEC1
regulation of cell motility (GO:2000145)	1/133	0.41029776089919845	0.46743787460276187	0	0	1.922008547008547	1.7122638611776624	TMIGD1
cellular calcium ion homeostasis (GO:0006874)	1/136	0.41730491528424934	0.4745030793483067	0	0	1.8790123456790124	1.6421405030767635	EDN3
regulation of gene expression (GO:0010468)	5/1079	0.4236786737792581	0.4805218858829268	0	0	1.185703860284866	1.0182587088696136	BTNL8;SFRP1;EDN3;HHLA2;VSTM2A
regulation of cellular component organization (GO:0051128)	1/139	0.42422984831769434	0.4805218858829268	0	0	1.8378855444072835	1.5759498678783215	CD177
positive regulation of cellular catabolic process (GO:0031331)	1/141	0.428801262690408	0.4847676463045112	0	0	1.8114468864468865	1.5338638894491718	SLC4A4
chromatin organization (GO:0006325)	1/142	0.43107351261188714	0.4864028715103477	0	0	1.7985088197854155	1.5134031596149833	PADI2
receptor-mediated endocytosis (GO:0006898)	1/143	0.4333368373729312	0.48709045269590934	0	0	1.7857529794149511	1.493317960767999	JCHAIN
neuron development (GO:0048666)	1/143	0.4333368373729312	0.48709045269590934	0	0	1.7857529794149511	1.493317960767999	STMN2
negative regulation of cell migration (GO:0030336)	1/144	0.43559127159863037	0.4886919218506539	0	0	1.7731755424063116	1.4735991760809273	SFRP1
positive regulation of intracellular protein transport (GO:0090316)	1/148	0.4445207906399833	0.4968173542446872	0	0	1.724577010291296	1.3982153872680185	CHP2
positive regulation of transferase activity (GO:0051347)	1/148	0.4445207906399833	0.4968173542446872	0	0	1.724577010291296	1.3982153872680185	PKIB
positive regulation of cellular process (GO:0048522)	3/625	0.45028823526665246	0.5023101715379892	0	0	1.2247630732780503	0.977198502498935	SFRP1;EDN3;CHP2
negative regulation of protein phosphorylation (GO:0001933)	1/152	0.4533107955957731	0.5047260087068248	0	0	1.6785532348446255	1.3280332259083099	SFRP1
dephosphorylation (GO:0016311)	1/153	0.45548675068747124	0.505238599161809	0	0	1.6674257759784075	1.311244705128921	ALPI
positive regulation of Wnt signaling pathway (GO:0030177)	1/153	0.45548675068747124	0.505238599161809	0	0	1.6674257759784075	1.311244705128921	SFRP1
cellular response to interleukin-1 (GO:0071347)	1/155	0.45981303910710103	0.5090787218685762	0	0	1.6456043956043955	1.2785281593281552	SFRP1
regulation of cell differentiation (GO:0045595)	1/156	0.46196343861574596	0.5104999349806274	0	0	1.6349048800661703	1.262587220425157	EDN3
skeletal system development (GO:0001501)	1/158	0.46623891307717813	0.5132985416868373	0	0	1.6139147476727094	1.2315090863963183	BMP3
cellular response to starvation (GO:0009267)	1/158	0.46623891307717813	0.5132985416868373	0	0	1.6139147476727094	1.2315090863963183	SFRP1
negative regulation of canonical Wnt signaling pathway (GO:0090090)	1/165	0.48094058209079704	0.5258542820410972	0	0	1.5444809255784866	1.1305778708162282	SFRP1
adenylate cyclase-modulating G protein-coupled receptor signaling pathway (GO:0007188)	1/165	0.48094058209079704	0.5258542820410972	0	0	1.5444809255784866	1.1305778708162282	GCG
regulation of neuron projection development (GO:0010975)	1/165	0.48094058209079704	0.5258542820410972	0	0	1.5444809255784866	1.1305778708162282	STMN2
regulation of cell migration (GO:0030334)	2/408	0.48121469952487494	0.5258542820410972	0	0	1.248480583455953	0.9131908199414389	TMIGD1;SFRP1
neuron projection development (GO:0031175)	1/171	0.49322327392702126	0.5379787191537325	0	0	1.4895173453996984	1.0527809085197533	STMN2
positive regulation of ERK1 and ERK2 cascade (GO:0070374)	1/172	0.49524230005523845	0.5391824671581061	0	0	1.4807317438896386	1.0405222512401195	SLC30A10
positive regulation of transcription, DNA-templated (GO:0045893)	5/1183	0.5044012338378269	0.5470109133033094	0	0	1.0750585050245491	0.7357520107582873	SPIB;PLAC8;SFRP1;CHP2;PADI2
positive regulation of developmental process (GO:0051094)	1/177	0.5052189080424454	0.5470109133033094	0	0	1.4383012820512822	0.9820195632508397	EDN3
glycerophospholipid biosynthetic process (GO:0046474)	1/177	0.5052189080424454	0.5470109133033094	0	0	1.4383012820512822	0.9820195632508397	ALPI
regulation of GTPase activity (GO:0043087)	1/189	0.5283753513164063	0.5710331778447034	0	0	1.3456764866339335	0.8584721012735822	SFRP1
negative regulation of cell differentiation (GO:0045596)	1/191	0.5321293164983393	0.5729875089899851	0	0	1.3313765182186235	0.8399238305802065	SFRP1
negative regulation of Wnt signaling pathway (GO:0030178)	1/191	0.5321293164983393	0.5729875089899851	0	0	1.3313765182186235	0.8399238305802065	SFRP1
negative regulation of macromolecule metabolic process (GO:0010605)	1/194	0.537705013874633	0.5768820640658631	0	0	1.3104822638501394	0.813082391685156	SFRP1
cellular response to tumor necrosis factor (GO:0071356)	1/194	0.537705013874633	0.5768820640658631	0	0	1.3104822638501394	0.813082391685156	SFRP1
regulation of signal transduction (GO:0009966)	1/198	0.5450373402761145	0.5836854425866026	0	0	1.283613171938045	0.7790260822318089	CD177
regulation of macromolecule metabolic process (GO:0060255)	1/200	0.5486603241296241	0.5864989671730464	0	0	1.2705836876691148	0.7627005714660321	EDN3
regulation of angiogenesis (GO:0045765)	1/203	0.5540414531285842	0.5911782896607538	0	0	1.2515232292460015	0.7390442032562571	SFRP1
positive regulation of gene expression (GO:0010628)	2/482	0.5709853447566818	0.6070584261041256	0	0	1.0520021645021644	0.5895333188000769	HHLA2;VSTM2A
cellular response to cytokine stimulus (GO:0071345)	2/482	0.5709853447566818	0.6070584261041256	0	0	1.0520021645021644	0.5895333188000769	GREM2;SFRP1
positive regulation of GTPase activity (GO:0043547)	1/214	0.5732357996749899	0.6072587877851963	0	0	1.18622848200313	0.6600864818520147	SFRP1
negative regulation of multicellular organismal process (GO:0051241)	1/214	0.5732357996749899	0.6072587877851963	0	0	1.18622848200313	0.6600864818520147	SFRP1
regulation of cell growth (GO:0001558)	1/217	0.5783275107308681	0.6115527896238443	0	0	1.1695750237416904	0.6404767602184033	SFRP1
cellular response to lipid (GO:0071396)	1/219	0.581688614095947	0.6140046482123884	0	0	1.1587273582686426	0.6278216592911954	SFRP1
regulation of ERK1 and ERK2 cascade (GO:0070372)	1/238	0.6123283078293091	0.6451902921493078	0	0	1.0648057989830142	0.5222730714170509	SLC30A10
positive regulation of signal transduction (GO:0009967)	1/252	0.6334765985279468	0.6654472064766934	0	0	1.0046991521095108	0.4586775342189961	SFRP1
regulation of canonical Wnt signaling pathway (GO:0060828)	1/253	0.6349428353818365	0.6654472064766934	0	0	1.0006613756613756	0.4545207174185505	SFRP1
positive regulation of phosphorylation (GO:0042327)	1/253	0.6349428353818365	0.6654472064766934	0	0	1.0006613756613756	0.4545207174185505	SLC4A4
cellular component assembly (GO:0022607)	1/261	0.6464661191520952	0.676320682381144	0	0	0.9694773175542406	0.42291944194320646	JCHAIN
protein-containing complex assembly (GO:0065003)	1/267	0.6548721924573085	0.6826897723139023	0	0	0.9473202236360131	0.4010150389491223	JCHAIN
negative regulation of signal transduction (GO:0009968)	1/267	0.6548721924573085	0.6826897723139023	0	0	0.9473202236360131	0.4010150389491223	SFRP1
negative regulation of cellular process (GO:0048523)	2/566	0.6588613369679596	0.6856348541945728	0	0	0.8914525191120936	0.3719515932720862	ADAMDEC1;SFRP1
positive regulation of programmed cell death (GO:0043068)	1/286	0.6802107718295021	0.7066034296429925	0	0	0.883310841205578	0.34038610300276473	SFRP1
proteolysis (GO:0006508)	1/287	0.6814922591668552	0.7066882757909819	0	0	0.8801775147928994	0.3375220117269608	ANPEP
regulation of cell cycle (GO:0051726)	1/296	0.6927998303491701	0.7171513182349054	0	0	0.8529335071707953	0.31303868030889154	SFRP1
positive regulation of transcription by RNA polymerase II (GO:0045944)	3/908	0.7019829052702433	0.7253823354459181	0	0	0.8294271590578657	0.2934896705714808	SPIB;PLAC8;CHP2
cytokine-mediated signaling pathway (GO:0019221)	2/621	0.70833621656829	0.7306655543935602	0	0	0.8099364286763318	0.2792955751316325	GREM2;CA1
positive regulation of apoptotic process (GO:0043065)	1/310	0.7096062802548898	0.7306959773953324	0	0	0.8137084059414157	0.2791385981717029	SFRP1
negative regulation of gene expression (GO:0010629)	1/322	0.7232868867086524	0.7434833791821924	0	0	0.7828101286045211	0.2535908206717139	SFRP1
cellular protein localization (GO:0034613)	1/329	0.7309712875885942	0.7500733247207002	0	0	0.7658302063789869	0.23999671116212162	CD177
positive regulation of cytokine production (GO:0001819)	1/335	0.737389941203338	0.7553437832500279	0	0	0.7518424689083372	0.22904011247154354	HHLA2
protein transport (GO:0015031)	1/369	0.7710066515285886	0.7884078433165602	0	0	0.6811942586399108	0.17715020609743	ZG16
positive regulation of protein phosphorylation (GO:0001934)	1/371	0.7728460294438043	0.7889190837823237	0	0	0.6774428274428275	0.17456037589109788	BMP3
negative regulation of cell population proliferation (GO:0008285)	1/379	0.7800587860272145	0.7949041954498777	0	0	0.6628340795007461	0.16463870264627412	SFRP1
positive regulation of macromolecule metabolic process (GO:0010604)	1/384	0.7844514327146749	0.7979998166993842	0	0	0.6540135234652206	0.15877526682137144	VSTM2A
protein modification by small protein conjugation (GO:0032446)	1/409	0.805148305458694	0.8176419860606392	0	0	0.6131535947712419	0.13288803554362844	ABCB11
organelle organization (GO:0006996)	1/420	0.8136212392136365	0.8248242855367158	0	0	0.5967199069824368	0.1230796445500782	CHGA
negative regulation of nucleic acid-templated transcription (GO:1903507)	1/464	0.8440244190338277	0.8541759154826882	0	0	0.5387938195713574	0.09136534358024402	SFRP1
positive regulation of nucleic acid-templated transcription (GO:1903508)	1/511	0.8711006247912862	0.8800656397977146	0	0	0.4879587732528909	0.06733722788617486	SFRP1
protein ubiquitination (GO:0016567)	1/525	0.878228229052403	0.8857473063559339	0	0	0.47457917400665495	0.061623525407024676	ABCB11
negative regulation of cellular macromolecule biosynthetic process (GO:2000113)	1/547	0.888650100676296	0.8947263406809203	0	0	0.4549403587865126	0.05370648661346422	SFRP1
cellular protein modification process (GO:0006464)	2/1025	0.9178838643898839	0.9225829285420505	0	0	0.4798212540148024	0.041113199013524615	B3GALT1;B3GALT5
negative regulation of transcription, DNA-templated (GO:0045892)	1/948	0.9785889092710908	0.9819231133912648	0	0	0.2568705493731893	0.005559612015253266	SFRP1
regulation of transcription by RNA polymerase II (GO:0006357)	3/2206	0.994377384376724	0.9960685023773647	0	0	0.3174737797739924	0.001790070201695505	SPIB;PLAC8;CHP2
regulation of transcription, DNA-templated (GO:0006355)	2/2244	0.9991038152450796	0.9991038152450796	0	0	0.20481481052399875	1.836342081583794E-4	SPIB;SFRP1

## Sheet: Down (KEGG)
Term	Overlap	P-value	Adjusted P-value	Old P-value	Old Adjusted P-value	Odds Ratio	Combined Score	Genes
Nitrogen metabolism	4/17	5.1595489775595E-7	2.940942917208915E-5	0	0	81.67384615384616	1182.4124019621934	CA1;CA2;CA4;CA7
Bile secretion	6/90	1.4976465021504398E-6	4.2682925311287535E-5	0	0	19.409980430528375	260.3191979020145	UGT1A10;CA2;AQP8;ABCB11;SLC4A4;ABCG2
Pancreatic secretion	5/102	5.222885689559261E-5	9.923482810162596E-4	0	0	13.808860406798551	136.15364305090654	CA2;CLCA1;SLC4A4;SLC26A3;CLCA4
Mineral absorption	4/60	9.293925210727142E-5	0.0011311881741326827	0	0	18.919047619047618	175.63619849789305	SLC6A19;MT1M;TRPM6;SLC26A3
Proximal tubule bicarbonate reclamation	3/23	9.922703281865637E-5	0.0011311881741326827	0	0	39.27828947368421	362.071203046792	CA2;CA4;SLC4A4
ABC transporters	3/45	7.468867265824306E-4	0.007095423902533091	0	0	18.68327067669173	134.51201992707558	ABCA8;ABCB11;ABCG2
Steroid hormone biosynthesis	3/61	0.0018103950200411983	0.014741788020335472	0	0	13.518375680580762	85.35786580440991	UGT1A10;HSD3B2;HSD17B2
Retinol metabolism	3/68	0.002471571311708389	0.016318626827213942	0	0	12.058299595141701	72.38478077223182	UGT1A10;ADH1C;ADH1B
Renin secretion	3/69	0.002576625288507465	0.016318626827213942	0	0	11.875	70.79013782218956	EDN3;CLCA1;CLCA4
Metabolism of xenobiotics by cytochrome P450	3/76	0.003389544390196518	0.019320403024120154	0	0	10.732516222062005	61.036461181489244	UGT1A10;ADH1C;ADH1B
Folate biosynthesis	2/26	0.00470824440130989	0.02439726644315125	0	0	21.533549783549784	115.38623835696052	AKR1B10;ALPI
Pentose and glucuronate interconversions	2/34	0.00796306553563679	0.036625262191509314	0	0	16.14366883116883	78.02140279000004	UGT1A10;AKR1B10
Tyrosine metabolism	2/36	0.008897062011138539	0.036625262191509314	0	0	15.192513368983958	71.73956722387139	ADH1C;ADH1B
Drug metabolism	3/108	0.008995678433002289	0.036625262191509314	0	0	7.449624060150376	35.09526082676218	UGT1A10;ADH1C;ADH1B
Fatty acid degradation	2/43	0.012527494202008126	0.04760447796763088	0	0	12.594235033259423	55.16060230431339	ADH1C;ADH1B
Glycosphingolipid biosynthesis	2/45	0.013664889094063649	0.04868116739760175	0	0	12.0072485653881	51.546224460061474	B3GALT1;B3GALT5
Pyruvate metabolism	2/47	0.014845415895712224	0.049775806238564514	0	0	11.472438672438672	48.29970282848933	ADH1C;ADH1B
Ovarian steroidogenesis	2/51	0.01733294237283156	0.05488765084729994	0	0	10.53379273787437	42.71607174923344	HSD3B2;HSD17B2
Glycolysis / Gluconeogenesis	2/67	0.02886590526384066	0.08659771579152198	0	0	7.934465534465534	28.12842718275684	ADH1C;ADH1B
Thiamine metabolism	1/15	0.05765882452881156	0.16432764990711296	0	0	18.229853479853478	52.013636218945	ALPI
Renin-angiotensin system	1/23	0.08705512061021237	0.2362924702277193	0	0	11.596153846153847	28.30869068849647	ANPEP
Collecting duct acid secretion	1/27	0.10141186729159998	0.2627489288918727	0	0	9.810157790927022	22.451185336763995	CA2
Ascorbate and aldarate metabolism	1/30	0.11203292470437068	0.2744209380278218	0	0	8.793987621573828	19.249708955963715	UGT1A10
Galactose metabolism	1/31	0.1155456581169776	0.2744209380278218	0	0	8.500427350427351	18.344683169954745	AKR1B10
Fructose and mannose metabolism	1/33	0.12253001533957615	0.2793684349742336	0	0	7.968349358974359	16.72874671442756	AKR1B10
Mucin type O-glycan biosynthesis	1/36	0.13290456764390765	0.28781994951689377	0	0	7.284249084249084	14.700517496991845	GCNT3
Aldosterone-regulated sodium reabsorption	1/37	0.1363357655606339	0.28781994951689377	0	0	7.081552706552706	14.110946742753484	SCNN1B
Neuroactive ligand-receptor interaction	3/341	0.1521801219946525	0.2976221202792163	0	0	2.2870211772033633	4.305752921462932	PYY;EDN3;GCG
Fat digestion and absorption	1/43	0.15664322119958754	0.2976221202792163	0	0	6.068070818070818	11.248895846272621	FABP1
Porphyrin and chlorophyll metabolism	1/43	0.15664322119958754	0.2976221202792163	0	0	6.068070818070818	11.248895846272621	UGT1A10
Cholesterol metabolism	1/50	0.17973998119355442	0.33048964283976134	0	0	5.199372056514914	8.923391206941128	ABCB11
Glutathione metabolism	1/57	0.20221198725873712	0.3600707976651579	0	0	4.547847985347985	7.269456175951299	ANPEP
cAMP signaling pathway	2/216	0.21003542665870223	0.3600707976651579	0	0	2.391916494720233	3.7325356131291167	EDN3;GCG
Glycerolipid metabolism	1/61	0.2147790722914977	0.3600707976651579	0	0	4.243803418803418	6.5275864945411035	AKR1B10
Cortisol synthesis and secretion	1/65	0.2271506621918258	0.36993107842668776	0	0	3.977764423076923	5.895610808878401	HSD3B2
PPAR signaling pathway	1/74	0.254287439767059	0.40083149413848423	0	0	3.4857744994731297	4.773036161502736	FABP1
Gastric acid secretion	1/76	0.26018886461620905	0.40083149413848423	0	0	3.3924786324786327	4.56745515718796	CA2
Insulin secretion	1/86	0.28901132054107104	0.4224011607907961	0	0	2.9918552036199095	3.7137582110670744	GCG
Taste transduction	1/86	0.28901132054107104	0.4224011607907961	0	0	2.9918552036199095	3.7137582110670744	SCNN1B
TGF-beta signaling pathway	1/94	0.3112685880435018	0.4305866825365559	0	0	2.733388475323959	3.1901352632985813	GREM2
Staphylococcus aureus infection	1/95	0.31400191947199113	0.4305866825365559	0	0	2.7041734860883797	3.1323960697391344	KRT20
Aldosterone synthesis and secretion	1/98	0.3221378140557969	0.4305866825365559	0	0	2.620142743854084	2.9680343741099	HSD3B2
Hematopoietic cell lineage	1/99	0.32482854998371763	0.4305866825365559	0	0	2.5932757718472006	2.9160291027167355	ANPEP
Protein digestion and absorption	1/103	0.33548644012711026	0.4346074338010292	0	0	2.491075917546506	2.720687702227928	SLC6A19
Glucagon signaling pathway	1/107	0.3459781867350196	0.4382390365310248	0	0	2.396589259796807	2.543690830170386	GCG
Leukocyte transendothelial migration	1/114	0.36394663013826617	0.450977346040895	0	0	2.247333787156796	2.271488226425219	CLDN8
Vascular smooth muscle contraction	1/133	0.41029776089919845	0.49759515683519817	0	0	1.922008547008547	1.7122638611776624	EDN3
Estrogen signaling pathway	1/137	0.4196223147380219	0.498301498751401	0	0	1.8651018099547512	1.6196548274900797	KRT20
Cell adhesion molecules	1/148	0.4445207906399833	0.5170956136016132	0	0	1.724577010291296	1.3982153872680185	CLDN8
Cushing syndrome	1/155	0.45981303910710103	0.5187060193494265	0	0	1.6456043956043955	1.2785281593281552	HSD3B2
Hepatitis C	1/157	0.4641053857336974	0.5187060193494265	0	0	1.6243425378040763	1.2469161990273887	CLDN8
Wnt signaling pathway	1/166	0.48300791773489654	0.526079101913482	0	0	1.5350427350427351	1.1170847263401216	SFRP1
Tight junction	1/169	0.4891612702002551	0.526079101913482	0	0	1.5074023199023199	1.0778876973825435	CLDN8
Pathogenic Escherichia coli infection	1/197	0.5432150956296024	0.5733937120534691	0	0	1.290227629513344	0.7873612985791032	CLDN8
Thermogenesis	1/232	0.602900062216477	0.6248237008425307	0	0	1.0927960927960927	0.5529590086823337	GCG
Chemical carcinogenesis	1/239	0.6138780478714176	0.6248401558691214	0	0	1.0602779573367809	0.5173721608253901	UGT1A10
Cytokine-cytokine receptor interaction	1/295	0.6915632715141654	0.6915632715141654	0	0	0.8558782487353916	0.31564844001342024	BMP3
