# Supplementary material for: Elucidating immunological characteristics of the adenoma-carcinoma sequence in colorectal cancer patients in South Korea using a bioinformatics approach
Source: Sci Rep. 2024 May 2;14:10105. doi: 10.1038/s41598-024-56078-2 (PMC11066069; doi:10.1038/s41598-024-56078-2)
Supplement: Supplementary file 6 — Supplementary Tables. [file 41598_2024_56078_MOESM6_ESM.xlsx]

## Sheet: Supplementary Table S1
Supplementary Table S1. Brief information on the ACA samples included in this study.
Sample_No	Age	Sex	Location	Diagnosis_Simple	Diagnosis_Full	Other Disease Status
ACA_1	84	M	Transverse colon	Tubular adenoma	Tubular adenoma with low grade dysplasia	Hypertension, dementia, benign prostatic hyperplasia
ACA_2	67	M	Ascending colon	Tubular adenoma	Tubular adenoma with low grade dysplasia
ACA_3	64	M	Sigmoid colon	Tubular adenoma	Tubular adenoma with low grade dysplasia	Hypertension, dyslipidemia, cerebral infarction
ACA_4	56	M	Sigmoid colon	Tublovillous adenoma	Tubulovillous adenoma with low grade dysplasia (mild to moderate dysplasia)	Hypertension
ACA_5	58	M	Transverse colon	Tublovillous adenoma	Tubulovillous adenoma with 1) focal high grade dysplasia, 2) low grade dysplasia (low to moderate dysplasia)	Spinal cord injury, dyslipidemia
ACA_6	76	M	Sigmoid colon	Tubular adenoma	Tubular adenoma with low grade dysplasia (mild to moderate dysplasia)	Hypertension, diabetes mellitus, dyslipidemia, atrial fibrillation, cerebral infarction, chronic kidney disease, gout, benign prostatic hyperplasia
ACA_7	76	M	Ascending colon	Tubular adenoma	Tubular adenoma with low grade dysplasia	Hypertension, neurogenic bladder
ACA_8	65	F	Ascending colon	SSA/P	Sessile serrated adenoma/polyp
ACA_9	71	F	Ascending colon	SSA/P	Sessile serrated adenoma/polyp	Dyslipidemia, subclinical hypothyroidism
ACA_10	31	M	Cecum	SSA/P	Sessile serrated adenoma/polyp with no cytologic dysplasia
ACA_11	36	M	Sigmoid colon	Hyperplastic polyp	Hyperplastic polyp
ACA_12	76	M	Sigmoid colon	Tubular adenoma	Tubular adenoma with low grade dysplasia	Hypertension, dyslipidemia, coronary artery disease, gastric cancer, cataract
ACA_13	73	M	Rectum	Tubular adenoma	Tubular adenoma with 1) focal carcinomatous change 2) high grade dysplasia	Hypertension, aortic dissection
ACA_14	74	M	Ascending colon	Tublovillous adenoma	Tubulovillous adenoma with 1) high grade dysplasia 2) focal carcinomatous change	Diabetes mellitus, dyslipidemia
ACA_15	42	M	Cecum	Tubular adenoma	Tubular adenoma with low grade dysplasia
ACA_16	73	F	Rectum	Tublovillous adenoma	Tubulovillous adenoma with high grade dysplasia	Hypertension, cerebral atherosclerosis, cervial radiculopathy
ACA_17	34	M	Descending colon	Inflammatory polyp	Inflammatory polyp
ACA_18	51	M	Descending colon	Tubular adenoma	Tubular adenoma with low grade dysplasia	Dyslipidemia
ACA_19	49	M	Ascending colon	Tubular adenoma	Tubular adenoma with 1) focal high grade dysplasia 2) low grade dysplasia	Liver cirrhosis, hypertension, gout
ACA_20	88	F	Rectum	Tubular adenoma	Tubular adenoma with 1) focal high grade dysplasia 2) low grade dysplasia	Cholangiocarcinoma, hypertension, diabetes mellitus
ACA_21	42	M	Sigmoid colon	Tublovillous adenoma	Tubulovillous adenoma low grade dysplasia	Hypertension, liver abscess
ACA_22	64	M	Rectum	Intramucosal adenocarcinoma	Intramucosal adenocarcinoma, well differentiated arising in tubulovillous adenoma	Hypertension
ACA_23	82	M	Ascending colon	Adenocarcinoma	High grade dysplasia VS. Well differentiated adenocarcinoma	Hypertension, prostate cancer
ACA_24	52	F	Cecum	Tubular adenoma	Tubular adenoma with 1) focal high grade dysplasia 2) low grade dysplasia	Hypertension, dyslipidemia, chronic kidney disease
ACA_25	89	F	Sigmoid colon	Adenocarcinoma	A few atypical glands and adjacent hyperplastic mucosa (insufficient for diagnosis) * ??? ??? colon cancer	Hypertension, dementia
ACA_26	60	F	Sigmoid colon	Tubular adenoma	Tubular adenoma with low grade dysplasia
ACA_27	51	M	Rectum	Neuroendocrine tumor	Neuroendocrine tumor	Hypertension, diabetes mellitus, cerebral infarction
ACA_28	36	M	Sigmoid colon	Tubular adenoma	Tubular adenoma with low grade dysplasia
ACA_29	74	M	Descending colon	Tubular adenoma	Tubular adenoma with low grade dysplasia	Hypertension, allergic rhinitis
ACA_30	55	M	Transverse colon	Traditional serrated adenoma	Traditional serrated adenoma with low grade dysplasia
ACA_31	64	M	Sigmoid colon	Tubular adenoma	Tubular adenoma with low grade dysplasia	Dyslipidemia
ACA_32	53	M	Sigmoid colon	Tubular adenoma	Tubular adenoma with 1) focal high grade dysplasia 2) low grade dysplasia
ACA_33	40	M	Ascending colon	Tubular adenoma	Tubular adenoma with low grade dysplasia
ACA_34	52	M	Rectum	Tubular adenoma	Tubular adenoma with low grade dysplasia
ACA_35	69	F	Transverse colon	Tublovillous adenoma	Tubulovillous adenoma with low grade dysplasia	Dyslipidemia
ACA_36	75	F	Ascending colon	SSA/P	Sessile serrated adenoma/polyp	Primary biliary cirrhosis, nonalcoholic steatohepatitis, hypertension, diabetes mellitus
ACA_37	71	M	Descending colon	Tubular adenoma	Tubular adenoma with low grade dysplasia	Hypertension, diabetes mellitus, dyslipidemia
ACA_38	60	M	Descending colon	Tubular adenoma	Tubular adenoma with low grade dysplasia
ACA_39	73	M	Sigmoid colon	Tubular adenoma	Tubular adenoma in the background of hyperplastic polyp with low grade dysplasia	Hypertension, diabetes mellitus, dyslipidemia, cerebral infarction
ACA_40	65	F	Ascending colon	SSA/P	Sessile serrated adenoma/polyp	HTN, dyslipidemia, bronchial asthma, osteoporosis

## Sheet: Supplementary Table S2
Supplementary Table S2. A list of continuously up-regulated DEGs and their statistics.
Gene Symbol	logFC (ACA-Normal)	Average Expression value (ACA-Normal)	T-statistics (ACA-Normal)	Adjusted P-value (ACA-Normal)	logFC (CRC-ACA)	Average Expression value (CRC-ACA)	T-statistics (CRC-ACA)	Adjusted P-value (CRC-ACA)
ADAM12	1.10308	7.91588	3.89113	0.00107177	0.989044	7.91588	3.48886	0.00375977
ALKAL1	1.08593	5.11317	7.93822	1.02516e-10	0.557122	5.11317	4.07261	0.000586414
C6orf223	1.08467	6.44583	3.45921	0.00413346	1.26879	6.44583	4.04639	0.000640606
CDH3	1.18734	6.59645	3.95721	0.000861227	1.41411	6.59645	4.71299	5.9978e-05
CEMIP	1.2669	8.51048	4.64074	7.81347e-05	1.09964	8.51048	4.02805	0.000681108
CLDN1	1.07796	6.67564	4.5368	0.000114102	1.34277	6.67564	5.6513	1.56701e-06
CLDN2	1.12114	6.70474	2.99582	0.0151186	1.20242	6.70474	3.21302	0.00829431
COL10A1	1.182	8.09458	3.61615	0.00256323	0.987727	8.09458	3.02179	0.0138846
COL11A1	1.14453	5.97955	4.5502	0.000108701	1.41258	5.97955	5.61584	1.80728e-06
CST1	1.09518	5.63737	4.13132	0.000477348	1.13925	5.63737	4.29757	0.000269101
CTHRC1	1.11388	7.27862	4.0106	0.000720059	0.911357	7.27862	3.2814	0.00685158
CXCL8	1.05506	6.4915	4.66231	7.21761e-05	1.33115	6.4915	5.88235	6.13709e-07
DPEP1	1.46796	7.06551	3.31657	0.0062834	1.39098	7.06551	3.14265	0.0100515
ETV4	1.23183	7.48757	4.96914	2.2819e-05	1.32592	7.48757	5.34869	5.24164e-06
FOXQ1	1.15108	7.45229	2.98406	0.0155688	1.11835	7.45229	2.8992	0.0190243
GRIN2D	1.04369	6.48889	3.79123	0.00148271	0.974766	6.48889	3.54087	0.00321885
INHBA	1.20152	6.08091	4.95525	2.40549e-05	1.58127	6.08091	6.52139	4.3372e-08
KRT80	1.10668	6.0203	3.8947	0.00106058	1.18452	6.0203	4.16863	0.000422155
MMP1	1.31744	6.49008	4.77431	4.75899e-05	1.41358	6.49008	5.12272	1.26741e-05
MMP3	1.20997	6.24016	3.30892	0.00642582	1.18384	6.24016	3.23747	0.00775648
MMP7	1.12083	5.63644	4.14367	0.000457638	1.28852	5.63644	4.76362	4.96874e-05

## Sheet: Supplementary Table S3
Supplementary Table S3. A list of continuously down-regulated DEGs and their statistics.
Gene Symbol	logFC (ACA-Normal)	Average Expression value (ACA-Normal)	T-statistics (ACA-Normal)	Adjusted P-value (ACA-Normal)	logFC (CRC-ACA)	Average Expression value (CRC-ACA)	T-statistics (CRC-ACA)	Adjusted P-value (CRC-ACA)
ABCA8	-1.23352	6.999	-4.93611	2.58673e-05	-0.977494	6.999	-3.91159	0.00100249
ABCB11	-1.03322	5.58744	-5.27961	6.86939e-06	-0.831942	5.58744	-4.25111	0.000316354
ABCG2	-1.12179	6.67944	-5.76075	1.00711e-06	-0.990145	6.67944	-5.08472	1.46771e-05
ADAMDEC1	-1.29869	8.14002	-5.1075	1.34258e-05	-1.00096	8.14002	-3.93658	0.000922871
ADH1B	-1.22945	7.77912	-4.59948	9.0885e-05	-0.949678	7.77912	-3.55283	0.00310575
ADH1C	-1.06725	8.42623	-3.41737	0.0046775	-0.981061	8.42623	-3.1414	0.0100844
AKR1B10	-1.15356	7.36479	-4.55851	0.000105514	-1.04565	7.36479	-4.13209	0.000478588
ALPI	-1.17887	6.44186	-5.57271	2.1463e-06	-0.960774	6.44186	-4.54175	0.000112495
ANPEP	-1.26552	8.7919	-3.25144	0.00755318	-1.14538	8.7919	-2.94276	0.0170686
AQP8	-1.85289	7.889	-5.02537	1.84103e-05	-1.88566	7.889	-5.11426	1.30907e-05
B3GALT1	-1.02408	6.3797	-4.56865	0.000101709	-0.741352	6.3797	-3.30733	0.00638105
B3GALT5	-1.05953	8.2236	-3.34041	0.0058617	-0.927328	8.2236	-2.92361	0.0179073
B4GALNT2	-1.21698	7.10848	-3.44267	0.00434252	-0.976233	7.10848	-2.76163	0.0265818
BEST4	-1.94727	7.28366	-8.05824	6.11113e-11	-1.93726	7.28366	-8.01681	7.30556e-11
BMP3	-1.38053	7.07053	-4.3295	0.000240036	-1.05452	7.07053	-3.30711	0.00638439
BTNL8	-1.02175	7.63528	-3.46272	0.00408962	-0.878775	7.63528	-2.97817	0.0155611
C11orf86	-1.00843	6.10555	-5.04137	1.73167e-05	-0.961132	6.10555	-4.80492	4.25537e-05
C2orf88	-1.05719	9.90889	-2.97164	0.0160697	-1.19448	9.90889	-3.35756	0.00553493
CA1	-1.86383	10.1174	-3.65062	0.00230618	-2.02922	10.1174	-3.97457	0.000815208
CA2	-1.41353	8.79026	-4.58372	9.62838e-05	-1.33916	8.79026	-4.34258	0.000229589
CA4	-1.66706	7.92699	-4.66931	7.03392e-05	-1.46372	7.92699	-4.09978	0.000535068
CA7	-1.72256	8.57268	-5.63421	1.67791e-06	-1.97798	8.57268	-6.46965	5.38836e-08
CD177	-1.63696	8.24912	-4.05371	0.000621549	-1.43252	8.24912	-3.54745	0.00315532
CDKN2B-AS1	-1.02301	7.55407	-3.12891	0.0105987	-1.05623	7.55407	-3.2305	0.00790182
CEACAM7	-1.53304	9.45852	-4.0245	0.000687346	-1.38992	9.45852	-3.64881	0.00231218
CHGA	-1.19523	9.06338	-3.20457	0.00861351	-1.37414	9.06338	-3.68423	0.0020708
CHP2	-1.24031	8.09239	-4.42382	0.000171721	-1.10277	8.09239	-3.93326	0.000933256
CLCA1	-1.2537	9.61575	-2.94108	0.0174318	-1.2433	9.61575	-2.91668	0.0182188
CLCA4	-2.01043	8.53628	-5.10298	1.36583e-05	-1.9213	8.53628	-4.87674	3.24715e-05
CLDN8	-1.26257	6.85114	-3.88772	0.00108348	-1.04228	6.85114	-3.2094	0.00837794
CWH43	-1.2488	6.64482	-5.65309	1.55547e-06	-1.07985	6.64482	-4.8883	3.10958e-05
EDN3	-1.13738	7.15736	-4.79182	4.45677e-05	-0.859571	7.15736	-3.6214	0.00251212
FABP1	-1.03755	9.89393	-3.89407	0.00106247	-0.844138	9.89393	-3.16817	0.00936711
FCGBP	-1.21466	11.0165	-2.59802	0.0395882	-1.10258	11.0165	-2.35831	0.0645728
GCG	-1.30628	6.69242	-4.3686	0.000209016	-1.14238	6.69242	-3.82046	0.00134518
GCNT3	-1.14401	8.5968	-3.95617	0.000864139	-0.807409	8.5968	-2.79215	0.024729
GPR15	-1.04123	7.14138	-3.69548	0.00200445	-1.03474	7.14138	-3.67244	0.00214833
GREM2	-1.09494	7.07428	-3.72421	0.0018335	-0.92117	7.07428	-3.13316	0.0103144
GUCA2A	-1.50349	7.74513	-4.5925	9.3252e-05	-1.47272	7.74513	-4.49853	0.000131543
GUCA2B	-1.51257	7.07676	-4.41062	0.000179901	-1.5794	7.07676	-4.60549	8.92971e-05
HEPACAM2	-1.07199	7.4654	-3.54174	0.00322351	-0.988128	7.4654	-3.26467	0.007181
HHLA2	-1.14213	8.02973	-4.64164	7.78883e-05	-0.868441	8.02973	-3.52935	0.00333341
HSD17B2	-1.07197	7.74309	-4.22998	0.000339561	-1.01264	7.74309	-3.99587	0.000758855
HSD3B2	-1.18747	5.98462	-3.8187	0.00135762	-0.943729	5.98462	-3.03486	0.0134273
JCHAIN	-1.21199	10.0171	-4.75471	5.11832e-05	-0.953788	10.0171	-3.74178	0.00172719
KRT20	-1.00801	9.46506	-3.70493	0.00194622	-0.896204	9.46506	-3.29399	0.00662609
LINC02441	-2.69319	6.13604	-13.8042	3.00133e-21	1.03996	6.13604	5.33042	5.6336e-06
LINC02535	-3.95992	6.81335	-15.8294	1.69211e-24	2.59535	6.81335	10.3747	3.01233e-15
LOC102723407	-3.17903	6.40498	-9.91732	2.08367e-14	1.67468	6.40498	5.22434	8.54356e-06
LOC340090	-1.22106	5.56718	-6.92948	7.73841e-09	0.141858	5.56718	0.805045	0.60559
LYPD8	-1.39451	7.73567	-4.99504	2.06744e-05	-1.23207	7.73567	-4.41319	0.000178671
MIR650	-1.04345	5.45571	-6.33852	9.33105e-08	-0.145022	5.45571	-0.880951	0.565401
MS4A12	-1.59214	7.96379	-4.58334	9.63987e-05	-1.61702	7.96379	-4.65498	7.43672e-05
MT1M	-1.07709	6.45133	-4.89902	2.97414e-05	-0.966846	6.45133	-4.3976	0.000188804
NMRAL2P	-1.55744	5.68874	-10.4388	2.29895e-15	0.311957	5.68874	2.09091	0.108105
OTOP2	-1.97349	6.64101	-5.90599	5.57228e-07	-1.9374	6.64101	-5.79799	8.65553e-07
PADI2	-1.00745	8.7035	-3.73986	0.00174454	-0.771786	8.7035	-2.86504	0.0207299
PCSK1N	-3.14421	6.39171	-11.3182	5.89984e-17	1.65423	6.39171	5.95471	4.56353e-07
PKIB	-1.02764	7.33944	-4.11801	0.000499271	-0.959786	7.33944	-3.84611	0.00123942
PLAC8	-1.09551	7.93193	-4.31085	0.000256343	-0.814322	7.93193	-3.20436	0.00849254
PYY	-1.26543	6.65696	-4.32241	0.000246101	-1.219	6.65696	-4.1638	0.000429094
SCARA5	-1.31222	7.30114	-5.11413	1.30892e-05	-1.12404	7.30114	-4.3807	0.000200394
SCNN1B	-1.02466	7.64862	-3.73123	0.00179342	-0.924923	7.64862	-3.36803	0.00537079
SFRP1	-1.09284	6.84471	-4.20609	0.000369121	-0.808076	6.84471	-3.11008	0.0109823
SLC17A4	-1.24486	6.9629	-5.57543	2.1234e-06	-0.981356	6.9629	-4.39526	0.00019038
SLC26A2	-1.49024	9.7573	-5.26751	7.20179e-06	-1.15545	9.7573	-4.08413	0.000564244
SLC26A3	-1.58956	9.3395	-4.49784	0.000131442	-1.52996	9.3395	-4.32917	0.000240735
SLC30A10	-1.24049	6.01391	-5.79689	8.69609e-07	-1.15198	6.01391	-5.38331	4.57135e-06
SLC4A4	-1.49534	7.9279	-4.91488	2.80082e-05	-1.18275	7.9279	-3.88745	0.00108548
SLC6A19	-1.37901	6.70608	-4.42096	0.00017339	-1.06215	6.70608	-3.40515	0.00482215
SPIB	-1.53882	6.81285	-8.37941	1.52921e-11	-1.31524	6.81285	-7.16199	2.87459e-09
STMN2	-1.05675	6.48833	-5.48795	3.01263e-06	-0.812663	6.48833	-4.22034	0.000352767
TMEM236	-1.06527	7.30825	-4.77239	4.79271e-05	-0.787436	7.30825	-3.52768	0.00334968
TMEM72	-1.05252	6.90348	-4.66813	7.06358e-05	-0.966596	6.90348	-4.28706	0.000279289
TMIGD1	-1.76928	7.13636	-5.64707	1.59341e-06	-1.63361	7.13636	-5.21405	8.89208e-06
TRPM6	-1.29897	7.55032	-4.99597	2.06049e-05	-0.985386	7.55032	-3.7899	0.00148235
UGT1A10	-1.03193	6.79543	-4.56576	0.000102764	-0.803848	6.79543	-3.55661	0.00306908
VSTM2A	-1.06625	5.90175	-5.56778	2.18882e-06	-0.794874	5.90175	-4.15068	0.000448832
ZG16	-1.65529	8.60267	-3.93553	0.000926037	-1.3643	8.60267	-3.24369	0.00762254

## Sheet: Supplementary Table S4
Supplementary Table S4. Validation of hub-genes by comparing their differential expression directions with external studies. ✝ Non-significant correlations due to the small subset of overlapping genes
PMID	Population	Correlation (Cancer - Normal)	Correlation (Adenoma - Normal)	Correlation (Cancer - Adenoma)
34458146	NEA (China)	0.924	0.748	0.522
31694571	EUR (Hungary)	0.806	0.686	-0.332
34944753	Mixed (Multi-study meta-analysis)	0.972✝	0.992✝	1.00✝
